# Supplementary material for: Device-compatible ultra-high-order quantum noise stream cipher based on delta-sigma modulator and optical chaos
Source: Commun Eng. 2024 Feb 7;3:27. doi: 10.1038/s44172-024-00171-x (PMC10955838; doi:10.1038/s44172-024-00171-x)
Supplement: Supplementary file 2 — Supplementary Data 1 [file 44172_2024_171_MOESM2_ESM.xlsx]

## Sheet: a
OSR	2.45536	2.67857	2.90179	3.125	3.34821	3.57143
BER	0.0122	0.00356	0.000666	0.000163	2.03e-05	0
-log10(BER)	1.91364	2.44855	3.17328	3.78781	4.6925	Nan
NMS	3.10065e+09	2.27126e+09	1.69968e+09	1.06793e+09	8.61494e+08	5.43126e+08

## Sheet: b
OSR	3.795	3.348	2.902	2.455
points	0.882113399101923 + 6.98499125681768i	1.00899615107077 + 7.02848476144239i	1.24275920671770 + 7.19813894014759i	0.709526710380339 + 7.36983389419017i
	0.807062901647450 + 1.00466569968752i	1.14338556778036 + 0.943242994458883i	0.786549700542948 + 0.804835016878888i	1.05750859913415 + 1.26519067133390i
	0.810090330980728 + 5.14690745538756i	0.744509410918356 + 4.80472915530301i	0.930628799062569 + 5.38625962972433i	1.71609684522423 + 5.09224671816821i
	-0.907559493477057 - 3.06042218978085i	-1.15910418846995 - 2.99895708298383i	-1.31286308291416 - 2.83003778257692i	-0.300497000335122 - 2.65573685833531i
	-5.27750686342322 - 3.19237184910663i	-5.11429708556006 - 2.96109179878629i	-5.33508125562605 - 3.09339823610219i	-5.41550192935590 - 3.33811426920062i
	0.969908687348666 + 3.04108400344621i	0.563852273520502 + 2.96085189699223i	1.18256023522820 + 3.49783608849998i	1.26960745544634 + 3.08941039173095i
	7.02920312281225 - 1.08703890402443i	7.01262261339167 - 1.05163386101259i	6.43886735273162 - 1.05752327782469i	7.45689687322756 - 0.429118744536221i
	3.02914431081076 + 2.90073362019442i	2.74006596210638 + 2.78031780899591i	2.54217696028259 + 2.56815406576965i	2.24883923189553 + 2.95037410131564i
	5.02634882327793 + 0.951272009217080i	4.67680052848005 + 0.983964681744852i	5.09964550412000 + 1.13808950985233i	4.30694426619271 + 1.01047365454498i
	4.87044442642859 + 4.95237790434056i	5.08223001397174 + 4.61194027436391i	4.30908863396049 + 4.69283700503682i	4.87762531906596 + 5.11481879828484i
	-4.82906912892504 + 4.94361037882623i	-5.01548616729422 + 4.83577273475251i	-5.40932283118739 + 4.62855814233937i	-5.28764740677079 + 4.83139096574540i
	-5.15685120310824 - 6.98604104645317i	-5.44975950351319 - 7.37721786539029i	-5.06094887173332 - 7.88760499860628i	-5.95425399925023 - 6.79740697745134i
	-1.02865522654755 - 2.85766412655646i	-1.20537063804721 - 2.98127703488045i	-1.51051821123475 - 2.73014872490730i	-1.09514157624800 - 3.01612470889985i
	6.94568099992081 + 2.99687884019000i	7.32503338496441 + 3.05260334615159i	6.58545956526116 + 2.87658867059463i	7.62743711049327 + 2.65454600621353i
	1.04039145366238 - 3.02227241075265i	0.625612025514455 - 3.65313284383613i	0.494014753904492 - 3.26649649197854i	0.197463093108298 - 2.47063182126736i
	-3.00656226392491 - 0.871463290226832i	-3.08908746907734 - 0.632531455186646i	-3.45693535412680 - 0.751336621782812i	-2.74093698476553 - 1.18735600300551i
	6.93422841937534 - 6.90691992894334i	7.23023505852461 - 6.81323644515217i	6.56958620959528 - 6.80692163467245i	6.82633275833342 - 7.34475689236928i
	-4.85100605929468 + 2.77798051487253i	-5.15281766919512 + 2.62756533797878i	-5.32147459678227 + 3.19174093819857i	-5.66189515147962 + 2.93965683973613i
	2.82811163452143 - 2.96219653457825i	3.00892213921014 - 2.63945861591424i	3.29500741410302 - 3.48135184002842i	2.76533194610658 - 3.05872620640787i
	-0.957448839811799 + 7.08209239992544i	-1.10484032956199 + 7.16644221428874i	-1.56119168673154 + 6.58655078323653i	-0.915117190321053 + 6.75875838284607i
	7.14698173884326 - 5.10555298908255i	6.97626554309732 - 4.92404097228754i	7.24893303857373 - 5.10592737523297i	6.50410406939032 - 5.12494584075815i
	6.85407839057164 + 4.87756298811459i	7.14862264937278 + 4.91991699071552i	7.22278424239579 + 4.53465407104271i	7.08361928777898 + 4.40448463255173i
	0.975807878767333 + 6.90914841000534i	1.00942364714089 + 7.21041711117383i	0.911939621565580 + 7.08721556915332i	1.47712802070306 + 6.73815311639395i
	-6.94770956263217 + 5.16822425095809i	-7.26503639353221 + 5.15892817297290i	-6.73457598402109 + 4.90491302520582i	-7.39449670534378 + 4.34054985254805i
	4.86973995394095 + 0.809252449972057i	5.22841434407479 + 0.788832670579640i	5.24485290760148 + 1.54153550745594i	4.33183193123715 + 0.254995332565831i
	-2.93735927414534 - 4.95002265459317i	-2.89648269701102 - 4.90629666985799i	-2.78469462248661 - 4.90888386379216i	-2.66907301154340 - 4.95605792215485i
	3.07067487803289 + 0.991208476063503i	2.69832104844411 + 1.10085987739523i	2.86977166165880 + 0.396404868013449i	2.46466145241999 + 0.479333313460558i
	-1.07616463405201 + 1.03381774214287i	-0.856374564407916 + 0.521621277851777i	-0.848310321157643 + 1.34717467502640i	-1.17939792277482 + 1.24007754310005i
	-4.91576906455851 + 0.917384887137848i	-5.12876853109303 + 1.00519824632981i	-5.09044591676435 + 0.504328290205624i	-5.17885098825475 + 0.657975430127424i
	-6.94817790269793 - 1.20071471688903i	-7.19927290735740 - 1.08730299567896i	-6.99163559325637 - 1.39611224424895i	-6.73146642632777 - 1.22460190306272i
	-6.93236285153288 - 0.797889429276116i	-7.17080905391581 - 1.32912621396694i	-6.73137376052734 - 0.594215276627665i	-6.68714987176519 - 0.869316716942653i
	3.11031267440487 - 7.10856153129217i	2.49254587429907 - 6.79628960740989i	3.44703884488413 - 7.28547627730886i	2.95633879725137 - 7.56282585454916i
	1.10634475801477 - 0.996170184302112i	0.631979141582061 - 1.13839138398531i	1.03618462564986 - 0.953344437862515i	1.55413814400133 - 0.956469582176747i
	7.02389821315833 - 5.07007575553738i	7.09243500779471 - 4.69310166331856i	7.15765214476674 - 4.69572154390220i	6.80550022029023 - 4.14701362190985i
	-0.954255231272455 - 3.10911785179141i	-1.51842853643500 - 2.56548601724925i	-0.893798356495919 - 3.14204870643046i	-1.10044873076416 - 2.34930979740151i
	-2.99169752593635 - 1.00939491326700i	-3.14288861178874 - 1.14037871421328i	-2.44762870258440 - 1.11496716835685i	-2.86784520712824 - 0.886412312434099i
	2.83748564289708 - 3.04947203786407i	3.32805784475270 - 2.75236524086245i	2.59797006553547 - 2.90112639645734i	3.06757959245268 - 2.17762296090868i
	-2.89276609659968 + 4.97214804477985i	-3.64880237546390 + 5.33429030124039i	-2.76147074613686 + 4.97357535499992i	-2.83526809146266 + 5.71059445736061i
	0.959310965491275 - 6.74869579911918i	1.03542139435599 - 6.95960879785137i	1.36550090583119 - 6.88911226300999i	0.792989948543116 - 7.38976487537227i
	0.880217043881523 - 2.86328125878030i	1.17151679400437 - 3.13113033574072i	0.649116533005815 - 2.65153256142149i	1.52463983724556 - 2.83538002819686i
	1.01155174906572 + 2.92325899591467i	0.655798622908774 + 3.03656438825266i	1.08546248276419 + 2.86494787873374i	1.02637067684506 + 3.91581243116113i
	4.96285581980348 + 1.13936733111945i	4.90901312922988 + 1.29806062266168i	5.27956492111916 + 1.12779602931417i	4.78183136543859 + 1.45925274732104i
	-1.07485424468620 - 1.04596405222146i	-0.675961745844392 - 1.29507031975665i	-1.01490028713876 - 1.27703517807316i	-1.19462279515474 - 0.375833232470576i
	-0.925014257242351 + 5.03887822753014i	-1.18123288982641 + 4.72830390849174i	-1.07409397045650 + 4.84661162753425i	-1.20120848725425 + 5.06461889005884i
	5.04102617709372 - 3.16633370601873i	5.09743991733127 - 2.57391694622007i	5.19676636047334 - 3.55160667216371i	5.07703020673411 - 2.27839604472323i
	2.99737686813348 - 0.902957038770769i	2.95032489207278 - 1.10079813198275i	2.82303501543915 - 1.46766034266573i	2.81202390026814 - 0.588561103939092i
	7.00903960329475 + 1.03745562914350i	6.78486487000201 + 1.16516605996311i	6.53341022479446 + 0.780480365189615i	6.89921603647291 + 0.194865077417860i
	-1.02058616136701 + 0.960298277893846i	-0.994037286228560 + 1.53676516433906i	-0.870788826040406 + 0.476189710792215i	-1.03926795333989 + 1.74429729270651i
	-4.99350184150548 - 6.90381620087323i	-5.24098071232078 - 6.58778412637737i	-5.50026002908541 - 7.14732453939938i	-4.73012386912144 - 6.62383663359097i
	-3.10994390912222 + 2.94239208509157i	-3.11061998501395 + 3.11937625371912i	-3.15820202678206 + 2.74180420483712i	-2.86971511563618 + 2.36440958673733i
	5.07728922157360 - 6.87716132311790i	4.92902151161425 - 6.62565484395190i	5.38180204482670 - 6.90379840194452i	4.32535527245372 - 7.18711336398834i
	7.10646597230101 - 7.03642981262139i	6.91444972397470 - 6.87380805471265i	6.74919951006328 - 7.30918395057146i	7.44812984735532 - 6.95989150972731i
	-0.863867277712756 + 6.91884554389375i	-0.936902460300380 + 6.95448909812786i	-0.934430263753733 + 7.09973517889791i	-1.44766566828354 + 7.29642171798592i
	7.17176951111397 - 7.26653205702267i	6.69936938272407 - 6.69362741492910i	6.93968203778887 - 6.74456368016927i	6.44130594323620 - 7.42298277960775i
	5.23228609059620 + 2.92551958353959i	4.87035319114094 + 2.79997161832173i	5.38781312730577 + 2.19509039635619i	4.89643377390859 + 2.90450022714193i
	1.00172802860506 - 3.25426964928402i	0.812301223509766 - 2.80783358993351i	1.16308732403772 - 3.02818646634451i	0.432392237663040 - 2.84737244177794i
	5.14203599443054 + 0.908977209096667i	4.62623385640923 + 0.921703046314629i	4.95468289342813 + 0.923125767996515i	4.71027692029982 + 0.949534386738834i
	-5.13198402219713 + 2.81628678821520i	-5.34945826473077 + 2.65809707243345i	-4.69971702913468 + 3.04434866455924i	-5.60025340716721 + 2.35546736567286i
	6.91193653312390 + 5.08379034560037i	6.93000741894123 + 5.07445386554178i	7.22540937455431 + 4.64734961411506i	6.59495034918608 + 5.04678372355447i
	0.856370515471743 - 5.19321339011159i	0.818224049503905 - 5.28028051590447i	0.706147789705891 - 4.83805732687431i	0.483867924912070 - 5.14501645895309i
	2.76236070434174 + 6.86124910343236i	2.76225993731671 + 7.07476785055830i	3.02397653119601 + 7.18259402145028i	2.69759828824498 + 7.08431068566924i
	0.985011895286916 + 6.85961561636278i	0.943998647939414 + 6.69557476451248i	0.924893848516428 + 6.91462895509086i	0.805163106445709 + 6.71020996430073i
	0.946760735766857 + 0.753391048824649i	1.21946296840351 + 0.955704456127217i	0.866145693982063 + 0.805239251040562i	1.01584317229751 + 0.731702810808915i
	6.52579875543044 - 1.17969253591499i	6.80033520218687 - 1.10147162187208i	7.26574812301907 - 1.20700883257692i	7.42444281327153 - 1.44453348141136i
	5.20110349267992 - 5.15875388874157i	4.90693711720901 - 5.29566048293059i	5.11293952434104 - 5.16955846992987i	4.95165693049916 - 5.83024711080762i
	4.97644104543161 + 1.00462391729059i	5.05640207847353 + 1.04965776809041i	5.18139066113736 + 0.786208703401332i	4.91645681594286 + 0.562381068939410i
	4.61710703698181 + 7.03323209832019i	4.93027179654137 + 7.27393906588125i	5.47386457467018 + 6.85869143826308i	5.04536926185536 + 6.78085575277109i
	-0.691482504729798 + 4.92508375294112i	-1.13554826422404 + 5.10748490655589i	-0.981505001639336 + 4.76461844150118i	-1.06578074518435 + 4.48275932876631i
	-7.01438289773117 - 0.962822822904112i	-7.31653480590828 - 0.955846443833891i	-7.04888603693515 - 0.972695896496400i	-6.69002054173850 - 1.00142270407123i
	-6.95401545938217 + 2.94560480431138i	-6.99166114464489 + 3.62472286529915i	-7.01507448169518 + 3.23785478505474i	-6.69904110207732 + 2.83748139505170i
	-0.852400257630510 - 2.92675506618089i	-1.36143142921372 - 3.48869689359172i	-1.02899384469959 - 3.63301006555688i	-0.0639987467341078 - 3.16084139159433i
	-6.90584292749150 - 1.07295034688664i	-7.26285724812867 - 0.706303408235887i	-6.95888377590283 - 0.313047942866720i	-5.73144632845664 - 0.978133145729664i
	6.90206646878649 - 5.08917613897121i	6.94107302887870 - 4.67426739742324i	6.68652659214233 - 4.85243298251548i	7.55697039145790 - 5.26114290151648i
	-6.84689757810641 + 3.30206416028714i	-6.98799413987626 + 2.71988292726139i	-7.02876368074624 + 2.84389339353983i	-6.50373797822574 + 3.03263330775767i
	-5.02390060742137 + 1.02676867895259i	-4.89729411239525 + 1.43385186255866i	-4.91309819278568 + 1.74516946017786i	-4.63737272197683 + 1.66058333906534i
	2.92100234480526 - 5.22848902771925i	2.79428282954458 - 4.87592251265905i	3.06224747361928 - 4.73428443751882i	2.72130822302293 - 5.26235323695958i
	3.24764895769837 - 0.600744238693608i	3.24730634520515 - 1.11958099082785i	2.84720539233663 - 0.940475551483366i	2.72220205074122 - 0.668473114276996i
	-1.23877900343877 + 0.839003564409964i	-1.16050479851311 + 1.26401995504202i	-0.895104886940888 + 1.38063180980794i	-1.12926598494537 + 1.69531698738631i
	3.02787729052092 - 7.15414964078763i	2.66952774343462 - 7.03345931289303i	3.00530518906992 - 6.48549679968392i	2.95192662442693 - 7.06817676106932i
	2.96890949040353 + 0.886043770751116i	3.09143804280466 + 0.539674408432064i	2.81245353241425 + 0.767108718099342i	2.50379394944381 + 1.27575287647137i
	-1.13180014663556 + 4.84939804898108i	-1.16837298012210 + 5.17565072380047i	-0.948925328879994 + 5.28597981811089i	-0.778735588116503 + 5.07514191476722i
	3.05855789144664 - 2.99743304833623i	3.10061521632095 - 3.44065492417107i	3.00865777687648 - 3.08617511762551i	2.69065061177232 - 2.72333079015266i
	-3.01250202526129 - 3.01181964646593i	-2.97191086231117 - 3.00311401469139i	-3.45403440308583 - 3.35140421395813i	-3.74869744514373 - 3.39607570047967i
	1.10201632376356 + 1.01991218368262i	1.18455599101687 + 0.999244823025782i	1.11315832104475 + 0.983042038007461i	0.894808262614384 + 0.725932034522326i
	2.83477451080881 - 0.744279915663500i	3.06284877555315 - 0.946070253252078i	3.02708172048228 - 1.54918756515046i	1.96092776194103 - 1.11826451482511i
	4.86134801279067 + 5.05096130311816i	4.98978561978044 + 5.14893719147281i	4.60390511472631 + 4.90936226268506i	5.16463196594464 + 4.47264417156728i
	-3.03453717932395 - 7.10552538403421i	-2.86493726225989 - 6.89931335328834i	-2.85444482915216 - 6.91301378517633i	-3.76121605177833 - 8.02153607089464i
	6.68158537367158 - 4.92877418082768i	6.87220719380346 - 5.01995727963480i	7.27816019268607 - 5.42623806491035i	6.55964593909720 - 5.04656956808849i
	6.94557036942766 + 5.14925489090114i	7.05099818011489 + 5.07380942339250i	7.28439739487494 + 5.31642995294346i	7.10425421665524 + 5.03544119246818i
	-1.09617644652624 - 7.25846446397726i	-0.959551494721262 - 7.07530278373886i	-0.223062305312099 - 6.21180904802230i	-1.64958073179425 - 7.72402735917587i
	-1.08399903756382 - 7.00705836295987i	-0.916184191645269 - 7.21574445801037i	-1.13363767642311 - 7.07959792631923i	-1.12258148488486 - 6.45498777072308i
	4.86433776147732 - 0.879081226050578i	4.73050557204183 - 0.733942030974132i	5.42582164733045 - 0.777504139312648i	4.44930753628162 - 0.718547328406682i
	-5.15323523373763 - 5.37303862097631i	-4.69430636661762 - 5.32628843045957i	-4.84560814777055 - 4.08061089901188i	-5.07504686934219 - 5.16756998213997i
	7.06156695339689 - 4.83675099539968i	7.10115687743212 - 4.93427243384523i	6.58394542905091 - 5.34036694377378i	6.59213558732782 - 4.70738147987031i
	5.00498287191015 + 4.84014817107707i	4.81185690775385 + 5.19743634063682i	5.22816685142853 + 4.84710827659557i	4.91376009131392 + 4.90075034796696i
	0.860446533661276 - 5.16244989482641i	1.21509802369290 - 5.37970801699808i	0.964916538918639 - 4.46048753386033i	1.40849630273473 - 5.05075108805034i
	5.06144465312588 - 0.707044157850502i	5.07591825774118 - 0.982311518143128i	4.79246480206306 - 1.46196014377873i	4.42698134658083 - 0.794426899746183i
	4.91167044308640 + 0.577235298571223i	4.81146337969127 + 0.913257116102474i	5.13079412683336 + 0.791687111177023i	5.39785811704200 + 1.12584115097172i
	-3.21247507555284 + 3.01945537860856i	-3.17701827625104 + 2.60176058618087i	-3.46187052159578 + 3.58211889062923i	-3.03882751790835 + 3.14718656873055i
	6.92674334117792 + 3.20865346575879i	7.07038472103211 + 3.42559796790529i	6.94205425537578 + 2.78734729790462i	6.57595775511406 + 3.46203743966929i
	5.01220778953333 - 7.17683161701341i	5.08633791724965 - 7.09111442230855i	4.98973120245222 - 6.84062744109926i	4.88210820401434 - 6.57096901777007i
	2.93025933482725 + 0.732547915741931i	2.76475556127746 + 1.14326396347155i	2.45565540778977 + 0.849021559969978i	3.01482386852638 + 1.37494178145604i
	-4.85292915117906 + 6.90210190692096i	-4.81379077370356 + 7.14743902843667i	-4.76361575903526 + 7.26886668578102i	-5.13831324594590 + 7.14393661058871i
	-3.23190576557220 + 0.941585424626082i	-2.87474996251479 + 0.944116319472388i	-2.91583773027164 + 0.599068679632036i	-2.87494043770172 + 1.50313387256277i
	5.03910991088109 - 1.15241096806926i	4.69313891616258 - 1.18939742512886i	5.02878876506082 - 1.00745916288191i	5.31152204279231 - 1.08351839723430i
	-3.10386795369696 - 5.35524812383027i	-3.00536339252686 - 5.27009298859537i	-3.04809992401391 - 4.93351466455682i	-2.92841569128654 - 5.14272093129317i
	6.81281217292905 - 5.00081723886881i	6.82755843049135 - 5.04795812531081i	6.51387077059907 - 5.44640267858907i	7.05049248028797 - 5.36871741335466i
	1.02587672287264 - 6.87627421238147i	0.649950788120466 - 7.36792922750303i	1.61479802456941 - 6.58637110737701i	0.975436485125192 - 7.09769034946991i
	-4.82586874273786 - 7.46720420955684i	-4.97951724660797 - 7.18034838342123i	-5.61574958012208 - 7.02898569429850i	-5.03807870224912 - 7.39790170556588i
	-3.21328924046019 + 0.968589946027834i	-3.10805173251920 + 1.15715026250543i	-3.19472874614020 + 0.651914127869742i	-3.03752880398094 + 0.680131814146051i
	-0.837648740550590 + 5.12841346407519i	-1.16486772166741 + 4.64179295851935i	-0.243801863467813 + 5.27746675779728i	-1.09639961248808 + 5.06477263437533i
	-0.911774439519842 - 3.33397661185782i	-0.606158318824429 - 3.19818029081886i	-0.970012092381378 - 3.17560325559799i	-1.00966238083465 - 3.15840084720990i
	4.77785562208347 - 2.85632254526254i	4.94382731264706 - 2.67165330041232i	5.41907143074355 - 2.89852518328211i	5.11934100018110 - 3.33700974903496i
	-7.03729701185463 + 1.20270587369267i	-6.92261972853733 + 0.951486295634433i	-6.50639570497792 + 1.00110409491371i	-6.42951769318057 + 1.31655261230216i
	0.918756096689546 + 3.02206423726640i	1.38214251870214 + 2.68447848586855i	0.958444492475333 + 2.80050728569871i	0.537892347459501 + 2.93497678199239i
	-4.99308774232488 + 1.02549538429135i	-4.94746534163943 + 1.28896075671406i	-4.93466564527301 + 1.46559495655546i	-4.44807790778375 + 0.645267578426689i
	2.84032295926790 - 4.77402811351892i	3.21019880208990 - 4.93397519464477i	2.96844693627686 - 4.79828589971244i	3.23980940150432 - 4.64531813002195i
	-1.02030535005197 - 5.08693580575712i	-0.994569208216470 - 5.25547767283069i	-1.62839977307037 - 4.75962337094117i	-1.82949504635329 - 5.25610540747271i
	7.04880350003207 - 5.05906240170766i	7.45713477995075 - 5.10742971852099i	7.04087715282161 - 4.81007162314054i	7.14385405239386 - 4.85882425952273i
	-5.04362254297839 - 0.757700245947278i	-5.33905535520823 - 1.14647837235902i	-5.20956890114237 - 0.710069447943016i	-4.89121906014221 - 0.824516646756311i
	0.953349374260816 + 4.95652729194611i	0.803168401356055 + 4.52555802285849i	0.886898002699750 + 4.91891392996897i	0.414196905685291 + 5.36412817787986i
	6.84116227606168 - 0.935792491907737i	7.35236618543475 - 1.04110268257475i	7.06982570951875 - 1.35764271890947i	6.48359834744719 - 0.848194311504769i
	-4.91181222721625 - 0.953899668347240i	-5.78994855819332 - 1.46838055973661i	-4.91188675974153 - 1.35611296808248i	-4.54911758398080 - 0.448293067963129i
	2.95122645848105 - 1.14868261318026i	3.09633156041439 - 1.46081301016329i	2.65830484106999 - 1.19536536486491i	2.35133036202123 - 0.662058445935286i
	-1.13925142730953 + 1.20017399475500i	-1.09936170140958 + 1.02412745707326i	-0.455272193597070 + 0.884949565789426i	-1.64036735181819 + 0.832512094364967i
	6.98172679613567 - 5.03862985552156i	6.67233878401056 - 5.35218467351139i	6.54818631227352 - 5.07141880412738i	6.45685172887475 - 4.76955146710655i
	7.18373263080373 + 6.92462216440794i	7.06280840843622 + 6.74289242421261i	6.72562742023469 + 7.19668531519916i	5.80346033361260 + 7.02261050415554i
	-5.15991846698648 + 3.25382332477881i	-5.21336201993255 + 2.85326367065711i	-4.45988281575084 + 2.76530454116692i	-5.66689766029976 + 2.91930733439797i
	4.84379283927694 - 4.96098537389875i	4.93047649378496 - 5.18399140151508i	4.74464207202535 - 5.17095346367547i	4.17285383073982 - 4.76061845342062i
	5.17032967665792 - 5.20264443732943i	4.63390749203340 - 5.29344084926997i	4.99399538444486 - 5.04871116448437i	4.50002375852730 - 4.48170394065875i
	-7.29795195702244 + 3.16486476904615i	-7.25785209597420 + 3.09564242168474i	-6.93527015144688 + 2.43441522457317i	-7.47628650806012 + 3.18268952492785i
	0.982697474913704 - 7.04043686316763i	0.748394663797963 - 7.26950397150494i	1.13414030663813 - 7.39750737503620i	1.36983652911651 - 6.09993536792346i
	-2.89773515970593 - 7.01604495999947i	-3.43279565797318 - 7.04778814242803i	-2.64379738396692 - 7.25029239475280i	-2.58017061290808 - 7.02751110841060i
	0.889184909615257 + 1.15124736819839i	0.874302523871598 + 0.828086872781243i	1.05488133092050 + 1.16194654987357i	0.910217551537140 + 1.40030375456569i
	-0.898801845187961 + 5.08743572288204i	-1.08130679859823 + 4.77771837422096i	-0.835646167210124 + 5.05249304762374i	-1.34868747706833 + 4.90272061824939i
	-0.979175021996761 + 3.05252899926359i	-1.21627578930090 + 3.12450494561371i	-0.782992632737836 + 2.61915226853423i	-1.05881343915189 + 3.05879696914682i
	-3.06879342428295 - 5.06224326134827i	-2.94338471468621 - 5.34252756525825i	-2.96269536239179 - 4.45454481361465i	-3.46954940029309 - 5.22569920090213i
	6.88109916176063 + 5.05743915586288i	7.10974592638518 + 4.85327248532973i	6.71832524837489 + 5.22385293388292i	5.96223051619794 + 4.88806313935733i
	4.98007456653607 + 7.10420335841783i	4.81487565138928 + 7.27069430973453i	4.76057781904696 + 6.87295911603717i	5.15368312373372 + 7.21504853322808i
	6.86380240097458 - 3.28178854083289i	7.05198941524509 - 3.01231808714607i	6.69749502207700 - 2.91776184550179i	6.52020472952934 - 2.69376587102392i
	0.748805607587499 + 2.77915424962316i	1.23172513388482 + 2.71921261184702i	0.717047113922444 + 3.46754898969380i	0.477503513598952 + 3.38501570455334i
	-2.99085260453075 + 7.06753097755745i	-3.40598498675301 + 7.22552339766911i	-3.10552375299702 + 7.33058305375779i	-2.44910558026168 + 6.87084591430873i
	6.96102910076895 + 4.84211764854698i	7.11683578329443 + 4.88604015462307i	6.50094892088994 + 5.30234373938957i	6.70685694288239 + 5.85505160111740i
	0.894223208993680 - 3.01472027372922i	1.21511654999670 - 3.22509269694570i	1.15703029846309 - 2.94274364359391i	1.65457980405208 - 2.73699545380725i
	-3.06295345139160 - 1.01531405335749i	-3.06062721542511 - 1.12939291413690i	-2.91831038701755 - 0.538615728135697i	-2.83012346438329 - 1.70818411477807i
	-6.98561719889222 + 5.27965542039840i	-7.06287819181000 + 5.16170733942478i	-7.07772341255543 + 5.49541462662747i	-5.98591634542531 + 5.03118485658941i
	-7.14221073251522 - 6.75863527203516i	-6.77916039003785 - 7.23933363762206i	-6.49540974924943 - 6.95493583937737i	-6.88638190133731 - 7.15557586009567i
	6.95002874083448 + 3.02392490618829i	6.99034841858997 + 2.93142633969408i	7.31861657201285 + 3.59317300139407i	6.60814375069891 + 2.98311271702132i
	-4.98296453745274 - 2.99207684377488i	-5.13805713547317 - 2.71226422829580i	-4.84808639152479 - 2.08015278747288i	-4.35391105981521 - 3.86027168678234i
	2.95972835704641 + 7.00802243595371i	3.08424613502859 + 6.60657730928331i	3.32842204867498 + 7.09454420390866i	1.96177265886838 + 7.18483151190949i
	-3.12368453414771 - 2.90837156076756i	-3.27422786744827 - 2.62364298925011i	-2.92489631407777 - 2.40503201392078i	-4.09694486125833 - 2.90098700857483i
	6.91535386552239 + 2.94092010168936i	6.89213675831747 + 3.15204817842386i	7.08056753673135 + 3.46451262579501i	6.84578086744357 + 2.27828564924614i
	-1.07996578000840 + 4.82412131933537i	-1.08918348491665 + 4.96134899924894i	-0.948895719556577 + 4.84754289943647i	-1.66704468053739 + 4.83885222560201i
	4.79332877931975 + 1.08163811522162i	4.44710557701075 + 1.50718724691491i	5.11690048444187 + 0.879425500882342i	4.03859894163663 + 0.897051109014633i
	4.73221972326650 + 2.94494530156443i	5.00504472347507 + 2.84995286645330i	5.01978014669053 + 2.83430950980685i	4.18643185918256 + 2.59622512096986i
	-5.10104901104475 - 1.19274268634636i	-5.28492707024499 - 0.787580014224866i	-5.48983466061945 - 1.00750575337943i	-4.54845094108495 - 0.992643862731691i
	2.90404682741888 + 2.87425886812893i	2.55766459044347 + 3.32911430598169i	3.01662139770188 + 2.59794087284841i	2.00622629062979 + 3.24391575419006i
	-5.24213756805306 + 7.17678706901463i	-4.93098097525583 + 6.88723705826558i	-5.65808049413874 + 7.10590268577919i	-5.35343214037073 + 7.09377700191072i
	2.91261202640216 + 2.88342751504111i	2.71128599139471 + 3.56986253383978i	2.84441578090833 + 2.99401821855600i	3.46155991502550 + 2.80074075996970i
	-4.90785934889012 - 5.04024678752579i	-5.17477868122100 - 4.92613424022038i	-5.30355986525844 - 5.33799386765364i	-4.31423140736908 - 5.29507867639960i
	-7.14732910731868 - 3.00094487144869i	-7.37181112129794 - 2.50000793724781i	-7.29438406489867 - 2.68812116369996i	-6.98298596810604 - 2.26724288759878i
	-1.03736062182712 - 1.10995241358843i	-1.04258182978194 - 1.07544908364342i	-1.07286736969053 - 1.04017327532196i	-1.26635556112989 - 1.75924984861242i
	7.28461871289704 - 6.93048109545903i	6.79914277523652 - 6.78266500630195i	7.04779647165489 - 6.91611185553242i	7.52983405065550 - 5.23541482521577i
	0.987747691101211 - 7.19541856455576i	1.05844210291395 - 6.54110963505948i	0.785090593572692 - 7.26118283686968i	0.810858023042152 - 6.31470173542188i
	-6.88141953142510 + 3.12385758373640i	-6.83957927994557 + 2.76987550779942i	-7.12408247117121 + 3.22551661909821i	-7.95331405066293 + 3.29650620243405i
	-6.95941706054344 - 3.14996791512605i	-7.33500231535397 - 2.55850931898281i	-6.89556678832574 - 3.13254296540058i	-7.99720260236894 - 1.29878662401068i
	-1.02165287908255 - 2.92764471883341i	-1.08979657280528 - 2.94971531812558i	-1.35584747858097 - 3.05026692105463i	-0.692771298462820 - 3.73497310611524i
	1.05577889971419 + 3.20440005447295i	0.924758451930771 + 2.86775848474916i	0.887479688931635 + 2.77381800710992i	0.530857651475192 + 2.95959997010116i
	0.949290719894337 + 6.93294281041583i	0.877654195849240 + 7.24282651525785i	0.888344238734526 + 7.05062506526057i	0.684319290406833 + 6.99966107816186i
	7.11792229958178 - 6.68393937333166i	6.70334094381449 - 7.32816631496770i	6.59723056529514 - 6.19201308897031i	7.46111280538113 - 7.78564802160096i
	-1.02191040921982 - 0.953154095008311i	-0.994281355699072 - 1.17569378106022i	-1.30169087307731 - 1.47853256415227i	-0.831417218257362 - 1.15252452721368i
	5.06235589068654 - 1.10951770038661i	5.02900434962275 - 1.02720322744340i	4.70115024265309 - 0.322655087082649i	4.25679097782771 - 1.76203522662890i
	-3.08571953208543 + 7.03509913900044i	-3.52579679464890 + 6.83699797881104i	-3.15437890926003 + 7.42349550881723i	-2.01321376896166 + 7.02521028475347i
	-7.07893888336386 + 4.99749068389346i	-6.96361549134377 + 4.76355643697977i	-7.50074372782400 + 5.35059738365941i	-6.89158387777607 + 4.60022642588505i
	7.01123871601728 - 7.17465970397506i	6.68838711984510 - 7.18991520976417i	7.32047895938760 - 6.78418809266523i	6.41753872106355 - 7.86391804395049i
	-7.23170567368850 - 3.06947604319604i	-7.17500443244420 - 2.98388576649087i	-6.80702304207536 - 2.48538473760544i	-5.76672103574863 - 3.01902852699827i
	-7.04507040297964 + 1.16195878420646i	-7.04800187973244 + 1.02427554420921i	-7.56629545445057 + 1.14092548937257i	-6.27565323630565 + 0.985607339531505i
	3.22250006841119 + 7.07897768574460i	2.97889952800499 + 7.05462730695629i	3.21026208552625 + 7.17138598120561i	2.96380865750577 + 7.49738906460043i
	-3.32716018054502 + 7.04906816957400i	-3.08663361927392 + 7.35394284112264i	-3.02252377413692 + 7.48294899903166i	-2.43823103541350 + 6.94760922921711i
	-2.66764894596149 - 6.76652765357521i	-2.97111884739286 - 6.94628523963973i	-3.45626869198645 - 7.07371016671149i	-2.46531449892339 - 6.47901854674827i
	5.03368404931149 - 4.92741779047325i	5.04852580564446 - 5.04245151411311i	4.65104943211903 - 5.01947388086548i	5.44654996229650 - 5.07733982912203i
	-1.04931572065622 + 3.24312889264992i	-0.923745886003582 + 3.09670644939292i	-0.844325401502033 + 3.15084172892960i	-1.21820293038268 + 2.75110966590337i
	-6.80279973418783 - 4.80978995825477i	-7.16227426275672 - 4.86062330935158i	-7.50211981582259 - 4.86126331390764i	-6.71362078892155 - 5.25628068626109i
	-2.96268529736642 + 1.04221353288490i	-3.16565171305325 + 1.05477685505298i	-3.14853657391472 + 0.872339129430160i	-2.07862491012044 + 0.593122430303082i
	-5.01274267028277 + 1.17922812995151i	-5.09068148009002 + 1.45901744942834i	-4.62610746335641 + 0.802427923814904i	-5.19857045473258 + 0.614896022228387i
	3.01761690286614 + 5.04343756058158i	2.60841846183225 + 5.58809995383035i	2.57348318681615 + 5.39070822846284i	3.73796200721285 + 4.66537918172980i
	-4.95274653244081 + 1.05839236033362i	-5.46712130089747 + 1.19842707894404i	-4.67461807020938 + 0.926769562725615i	-4.78917942230458 + 1.19118199000601i
	0.743564845035425 - 3.17599953533799i	0.814005075884322 - 2.51703630364872i	1.19307006118413 - 3.32941116026489i	0.786093297324749 - 3.32838294656683i
	0.976641071409367 - 2.89501028636563i	0.612960098888060 - 2.54838231126667i	0.990898817028000 - 2.92735260191909i	1.54136694752815 - 2.86217695913941i
	-1.00216714741263 - 5.18443616704099i	-1.42149698490399 - 5.16860649182400i	-1.06548184989723 - 4.77252729059238i	-1.28530358674903 - 4.44209609021620i
	2.66445794627993 + 6.85597032279616i	2.80458228029233 + 7.04037506211747i	3.01279652647208 + 6.63029079738777i	2.55496658623454 + 7.41315030819416i
	-5.06254171766771 + 0.938698274672144i	-5.35115351979500 + 1.14651149642759i	-5.28322766543268 + 1.01864375080132i	-5.20347646219260 + 1.59596519449590i
	2.86931254630848 + 5.12776072075076i	2.64097282395160 + 5.08832154199456i	2.95689234765044 + 5.25518934819766i	2.53244371781197 + 5.32002758554654i
	-3.17508323847296 - 5.16155730337669i	-2.84610525637776 - 4.80637114510008i	-3.19179714569422 - 4.98365209432710i	-3.67334247641717 - 4.80559784477162i
	6.93136300926613 + 4.92936626723355i	6.36667665597197 + 5.11462750510553i	6.67992676148563 + 5.00037628032705i	6.16432595262573 + 4.96410885975365i
	-3.00349842898317 + 5.19571218998583i	-3.18837186369947 + 5.25325524767358i	-2.71087933579268 + 5.10928625082718i	-3.34740279733879 + 4.61774926937557i
	-2.88945841699651 - 1.23878891848765i	-2.80765336844705 - 0.753160919135826i	-3.37382324842084 - 1.11513265685759i	-3.04348246687517 - 1.07832144734520i
	-5.11626233620517 + 0.972661365520933i	-5.32250266542542 + 0.732074195683207i	-5.01191763123144 + 0.979588040810577i	-4.95209126239247 + 0.327552766059754i
	-6.84079398843446 - 5.04019212264903i	-7.17223559891901 - 4.68836988328594i	-6.68394983892739 - 5.12839524144718i	-6.85008806815930 - 5.62937175412914i
	-0.898550426094373 + 4.91644858509077i	-0.893372877310460 + 4.94797321580050i	-1.52740390801830 + 4.87483800291530i	-0.970019524706701 + 5.06732185169616i
	-6.99794527170525 - 6.89884017049375i	-7.08680162788464 - 6.97600906625298i	-6.89594002711717 - 6.53434691643517i	-5.91224091291325 - 7.19154457701412i
	-4.92298238753926 - 6.98583282682172i	-5.05671140760753 - 6.58376715881497i	-5.10700706051129 - 6.95016723039372i	-4.81767707757745 - 7.20438172594528i
	-3.04358602928165 + 3.01717355198771i	-3.10847309950294 + 2.76756336061974i	-3.59404775196895 + 3.12116528849825i	-2.91344601771144 + 3.48536447759282i
	-2.97976788458278 + 0.953815446576131i	-3.17046892863473 + 1.15698604147540i	-3.29571445664071 + 1.27949366330045i	-2.47340079981184 + 1.04704645817869i
	1.00574582384205 - 0.894010807623681i	0.874138010345379 - 1.19255964665207i	0.703208470321733 - 1.25867737198190i	1.43278263116000 - 1.42153772239716i
	-1.06588012248605 - 0.996737500050958i	-0.859878486470437 - 0.934129048067614i	-1.60322016137754 - 0.950117518346169i	-1.18812024844356 - 0.792887604803972i
	-1.08174841316121 + 1.06007578568753i	-1.29735973579248 + 1.08815286972303i	-0.814164675761632 + 0.876165015866220i	-1.43726777539475 + 0.815144393823710i
	-6.83597763922978 + 3.12456129937693i	-6.83964665506855 + 2.97178460200768i	-7.38889767582343 + 2.61097273223333i	-7.46682557989746 + 2.62188930561340i
	2.85025873992642 - 4.96184751925988i	3.15830911345864 - 4.72940108607679i	2.95415482253316 - 4.45079017096952i	2.59653904382020 - 4.33938934181699i
	7.00177816759742 - 3.22778450653970i	6.88134977158620 - 2.66128736654551i	6.60931884580208 - 3.54233827858230i	6.19748494217383 - 2.57289453199855i
	-2.92330263250200 + 7.33692886208603i	-2.67186947375504 + 7.12926136222477i	-3.03332520330428 + 6.85743388124740i	-3.86639992608329 + 7.21169302324790i
	6.57310919574819 + 2.94774495624935i	6.81494929408257 + 3.22358596933238i	5.91386414443593 + 3.63474905661969i	6.82363020361435 + 3.73378746533459i
	7.11348314242782 + 4.69199601418153i	6.71258951683295 + 5.18189121922003i	6.23684645748110 + 4.39465519472032i	7.03252294051754 + 5.04999641014550i
	-6.98373652999691 - 6.50641309816125i	-6.92542662206830 - 6.92206485232533i	-7.15332150075962 - 6.99471006400148i	-7.62625928897827 - 6.63120123539992i
	2.57872533683895 + 0.979263692912843i	2.89141028349057 + 1.01652853137290i	2.07647400318577 + 1.22304670204057i	3.41909632317827 + 1.21626076469291i
	1.21304381173225 + 0.833570177388197i	0.824708561312363 + 0.968836153268964i	0.932041840336977 + 1.11404924391818i	0.770962538389407 + 0.601406782920447i
	-3.07126755239671 + 5.17205271028016i	-3.20188621299914 + 4.96604522597810i	-3.10502841952540 + 4.95510124414974i	-3.24806366690574 + 5.19255420472370i
	-3.09154539607685 + 2.93759484487191i	-2.83577326016605 + 2.74587060417872i	-2.93608279675238 + 2.48133564837990i	-3.03798120321879 + 2.96467850682160i
	-3.03973721468410 - 5.06567087915336i	-3.22290946195194 - 4.97327159470991i	-3.15118095652418 - 4.77318307478302i	-3.61480209325368 - 5.23475172322696i
	6.90845351306358 - 5.02369276094150i	6.94873048974320 - 5.10887034732479i	6.56633043635578 - 5.19559188564849i	7.20915630104296 - 5.31684439883912i
	-1.15420812564549 + 1.07213072368738i	-1.19202328171806 + 0.468572278567632i	-1.10916433164065 + 0.502785829308364i	-0.952448165909451 + 0.270752956785729i
	1.15175322455145 + 4.92601660874438i	0.991950975688583 + 5.12640795160753i	0.513330554249181 + 5.07363709714044i	0.768626098649484 + 4.90818481033287i
	-1.32136952659267 - 2.77655561050784i	-0.747464076989449 - 3.15777854471277i	-0.791078191981570 - 3.03220515745810i	-0.449239524973054 - 3.39323014341731i
	5.13363734504514 + 7.11428150525172i	4.90783928930866 + 6.55930575148366i	4.38229925074510 + 6.90587766867075i	5.09814989120915 + 6.16813261915498i
	-2.85533952307862 - 2.96344480851846i	-3.12565309522871 - 3.17584188022470i	-3.25632162130633 - 2.99315799761198i	-2.98224034402914 - 2.99388890159835i
	-3.08726139739549 + 3.16103695788996i	-2.61506221145186 + 3.07052180717040i	-2.17102515559091 + 2.84714065239869i	-2.79819963255840 + 3.12074250207036i
	-4.93832296629542 - 5.11771482196763i	-4.97374474616302 - 5.18238170093182i	-5.22927044647944 - 5.08349734305137i	-5.06099578404818 - 4.61445048447835i
	-3.10163304748493 + 3.11964596156356i	-3.00065086276284 + 3.01379683349058i	-2.91878578274166 + 3.13316781915194i	-3.43125739920493 + 3.43866356367332i
	-3.11443597650260 - 0.834830096186508i	-2.82513208234912 - 1.12005017620645i	-1.88867247185879 - 1.12289249106992i	-3.35663156972830 - 0.826690129313638i
	2.96218167152716 + 4.87525817755686i	3.15576763183227 + 5.01233224090267i	2.42976731995504 + 4.82183630334082i	3.02844919763857 + 5.73840407164746i
	6.91486248659821 - 6.96203153133071i	7.17052970253464 - 7.25089208121665i	7.41786076004093 - 7.13750517283522i	6.67501798386059 - 6.46533042115860i
	-1.05571923940881 - 0.869503697217118i	-1.07132084778504 - 1.42537325148467i	-0.811249836184599 - 1.05577530144304i	-0.794461838311202 - 0.730544070975124i
	0.947826633092437 + 3.10387750458992i	0.898037003236493 + 2.87767666437836i	0.544896280534365 + 2.87829938385919i	1.56612315101087 + 3.26812737111090i
	1.05502555865888 - 7.13372550686865i	0.831063714367011 - 6.93507352217083i	1.07210705157869 - 7.14878438748527i	1.39943380990089 - 6.46788552720701i
	0.815716605615693 - 7.06187349476451i	0.931265852209414 - 7.08374414913218i	1.18105244266036 - 6.85709241289980i	1.42961275798549 - 6.86443900056979i
	-3.08816510437629 + 1.08606114299636i	-3.35056941452307 + 0.940503354770212i	-2.85716257490101 + 0.884130232710753i	-2.92577560084343 + 1.53735425164172i
	2.89162376190408 + 5.04603052019703i	2.85614634885380 + 5.29564399600836i	3.27918731001074 + 5.07084309737597i	3.11255481633260 + 4.99234061606002i
	-6.87310165491473 - 5.10043116455419i	-6.75408460418350 - 4.75507108563475i	-7.26958672400011 - 5.09410354725258i	-6.82770624003881 - 4.77783752564185i
	-2.95653216675471 - 1.02792093478316i	-3.26908787977387 - 1.11759374834778i	-2.84254146576070 - 0.929454903740673i	-3.62827685372475 - 1.06260954195428i
	-5.07427426256054 - 0.859477579065577i	-4.83529435906490 - 0.515613262432029i	-4.66864765393742 - 0.918241118214002i	-5.06857410367566 - 1.13521416699650i
	1.19618485889474 - 7.11761748676363i	1.35826449593188 - 6.83802389396877i	0.990930241873732 - 7.31799560522970i	1.18509573483703 - 7.31304477428793i
	-3.09323063788750 + 2.97999369569382i	-2.85341355102848 + 3.42288585899339i	-3.38545345385550 + 3.30932083195951i	-3.86550279967444 + 1.99639542416427i
	-5.23363593108327 - 4.75158882818557i	-5.17331491465773 - 4.72827797773466i	-4.50086863487473 - 5.02874465234843i	-5.04480708557832 - 5.22955223095068i
	0.973537485634495 + 5.01328651354798i	1.51018640511970 + 5.18946437053749i	1.29693503372715 + 4.38627013801680i	0.0617840131999075 + 4.63934929852873i
	6.78072389536009 - 4.88981680109534i	6.96634834215992 - 4.97245289962332i	7.11279347768377 - 4.94721269840754i	6.41104027311290 - 6.29099315967267i
	-7.02221226392299 + 1.16434852562685i	-7.11430533618099 + 1.23516965322116i	-6.44647319644833 + 0.777255052444534i	-7.27677254806322 + 0.518459858782973i
	6.98450010381393 - 6.87395600480221i	7.52261577943884 - 6.89550236828352i	7.29540609268436 - 7.34463584710008i	6.02484580958736 - 7.07042487991074i
	-1.06695294396643 + 1.10842133750638i	-1.54286794547166 + 1.07325076940428i	-0.785676787605773 + 0.919045577317532i	-0.701519541353536 + 0.479491084730205i
	1.01572925654561 + 3.12480178029582i	1.14615373439083 + 3.09637701553657i	0.930966152960804 + 2.67309780023742i	1.39011437809711 + 2.88827976749616i
	-1.16453348467413 + 7.14102282156030i	-0.970100509413769 + 7.21673421973771i	-0.848795559514550 + 6.98481559035074i	-1.96193940518550 + 7.26544493774809i
	-1.14815586105547 + 7.19678715685440i	-1.59907670360709 + 6.99104093815407i	-1.01484344662455 + 7.00858238755423i	-0.485340732990514 + 6.80452154512786i
	1.00468254567136 + 3.23553085843894i	1.19102579576377 + 2.96256741829275i	1.10022985241115 + 2.88147976237304i	1.16359984694284 + 3.20551373579643i
	-7.17474682439707 - 2.99701024885258i	-7.17386060183826 - 3.08640146769388i	-7.32673765011283 - 2.76767232676870i	-7.99803810767747 - 2.89831458005443i
	6.80428558418393 - 6.82684956739174i	6.85367139065129 - 7.04047693769916i	7.32463402300282 - 6.48207815497444i	7.07706128717853 - 6.72965505927612i
	-6.96816751512856 - 7.03188356126573i	-7.07334328496369 - 7.00931168063092i	-7.08006772014976 - 6.81443925314774i	-6.72957680762564 - 6.76532517419236i
	3.00503475008919 + 3.01219416717831i	2.85256299282677 + 3.07583915311064i	2.52240987063110 + 3.28987757389303i	2.69171149017756 + 3.18696837221491i
	4.89739237197804 + 3.15005442292991i	4.98961418736945 + 3.04046526697580i	5.33895693654223 + 3.26258624511094i	4.64433078448904 + 3.57101989007638i
	-4.99745288594268 + 0.828400876825137i	-5.26432413149421 + 1.27635615060782i	-4.66650493300697 + 0.983302615037350i	-5.04660273968617 + 0.247010670954213i
	-4.81567044287634 + 1.06045420492988i	-5.23174968378717 + 1.00849152227828i	-4.96219062454576 + 0.781996538389230i	-5.55235765222417 + 0.572520067673499i
	0.908199627233271 + 7.04035627658428i	0.928679183451219 + 7.23448988542975i	0.967688490988511 + 7.11419031846824i	0.476361628143067 + 6.79412853037932i
	0.907488338138674 + 0.879825375804403i	1.08409605407349 + 1.17235146877928i	1.27838203803455 + 1.32584027935609i	0.655467974287744 + 0.431878762802182i
	5.11990470248119 + 3.09063113369016i	4.74932862437342 + 3.08220753928075i	4.90122292506422 + 2.53657376788517i	4.38930429144056 + 3.26642675796646i
	6.66491934726825 + 6.88362348869594i	7.40814262262677 + 7.04089260847185i	7.02486880839201 + 6.92126930648783i	6.81564680859817 + 7.42537088348291i
	-6.98885934642682 - 6.90500613922200i	-6.94701705833283 - 7.08883145333639i	-7.06278207338137 - 6.81371886983178i	-7.38290259789108 - 7.21520926469258i
	0.897921055620816 - 2.96049654443356i	1.17731758337499 - 3.00478536843327i	0.891654166585229 - 3.18519088831379i	1.01300026016208 - 1.73869410417990i
	-3.24623903600346 + 2.86792338515392i	-2.87943341135012 + 2.86422244623583i	-2.82096081952606 + 3.15954546921420i	-3.22020435153153 + 3.39715169700098i
	3.18817769835928 + 5.13018710013193i	3.06089922153556 + 4.71378080913660i	2.73622440718906 + 5.28050908278243i	3.05328645888702 + 4.43719874258157i
	6.92908636310684 - 5.26261585823698i	6.83839813116686 - 4.79384011085537i	6.95351931163467 - 4.53050922841891i	7.34964010530425 - 4.43084129312806i
	0.841246142550444 - 1.05339750694927i	1.17427025381079 - 1.34781712676257i	0.299454710274119 - 0.941898710029466i	0.212396099145823 - 1.30207585156230i
	6.81345883446596 + 5.04416602817760i	6.89823673897230 + 5.19156597541257i	6.94408733404948 + 5.16057109217607i	7.57591882622888 + 5.04466167222398i
	3.01851504037101 - 3.01788402645706i	2.86055608232310 - 3.04225027358527i	2.85720586565341 - 3.32242264065275i	2.64319452127435 - 3.19675748123473i
	0.873310695877632 - 4.89282711025195i	1.29766888115280 - 5.33424480349610i	0.597389713379460 - 5.41927826312535i	0.408867885437379 - 4.80281120251666i
	4.95339498155920 - 0.930663978825329i	4.85286646487009 - 0.750023305856864i	4.85871311984193 - 1.25073493989590i	5.15017525576074 - 0.954819434232934i
	2.92617735442690 - 6.86555670061430i	3.09241077555374 - 6.97835668712234i	3.04796309138872 - 7.72714978989770i	2.46109540931479 - 7.17589468736106i
	-1.12451545875361 - 5.10099594349663i	-1.16415186713296 - 4.71083052792606i	-0.838926760400059 - 5.45751304467663i	-0.635728617577796 - 4.83113115614703i
	-0.888859502530287 + 2.96816175082310i	-1.16170518514811 + 3.02283155742224i	-1.52201430838764 + 2.51299633795078i	-1.50220829340432 + 2.16499413510484i
	4.69116103479233 - 2.93463493529253i	4.50496261823442 - 2.62245602011990i	5.46921807382199 - 3.16422625616517i	4.50983110812652 - 3.36233411889626i
	7.07763548377339 - 5.16435332896129i	6.62302162357940 - 4.93870633558371i	6.88951600557421 - 5.37587284259653i	7.67262834453940 - 5.49474926853846i
	-2.98165039716287 - 6.99716763889447i	-3.30326479216118 - 7.23549212410164i	-3.10356216504826 - 6.50641772603414i	-3.61900494519227 - 7.14386586161915i
	2.90290085908554 + 5.08235532808216i	2.48828986736824 + 4.82090544473020i	3.12608645788339 + 5.14772650809536i	2.81864259541659 + 4.51705565008525i
	-1.00432896238738 + 2.98002166693828i	-1.03267509526908 + 2.90330085114994i	-1.33730152950576 + 3.42843518803890i	-1.36238030707469 + 2.80137902899334i
	6.94246989085704 - 7.05708790817065i	7.06172435995132 - 7.20195127240383i	6.56872200589946 - 6.30645208767934i	7.35615927305701 - 6.70528122353541i
	-3.03615393781913 - 6.85977487636161i	-3.14281611916778 - 7.00557781334247i	-3.13358157277435 - 7.19545617375364i	-2.81725326197944 - 6.95397010579090i
	-5.03672240918836 - 2.95947248408376i	-4.82103103878563 - 3.33890210117001i	-4.86933571607140 - 2.35319273385181i	-5.38532924323728 - 3.21998801710795i
	0.884369779409812 + 4.95943269803528i	1.18422394323663 + 5.00897045130003i	0.866130105795948 + 4.49081288559515i	1.49465366225593 + 5.23168782548997i
	-2.77877698865556 - 5.09096789789593i	-2.91250670969571 - 5.08583701275542i	-2.81290187158867 - 4.94479268583888i	-3.16834340313294 - 4.48610203974094i
	-7.04875555752749 + 1.01773037095550i	-6.68665605043869 + 0.770589067416300i	-6.97036516679342 + 1.07260179372694i	-6.21869923868363 + 0.884962505630217i
	-5.12460331278366 - 7.08100764102971i	-4.97964049807143 - 7.08243924583656i	-5.50195348224799 - 7.44599507984891i	-5.00209630996873 - 5.84175880113538i
	-7.00497349415863 - 7.45169438401668i	-6.86216700912563 - 6.99739190703364i	-6.81790394985486 - 6.90837586659362i	-6.93947949877164 - 6.16021840503889i
	-6.85020195634703 - 4.88206684456167i	-7.07020317100793 - 5.08044504523255i	-7.82661819758372 - 5.28504740743395i	-6.70997021981416 - 4.25603164456834i
	1.01663022270073 - 5.11405806975068i	0.791925791762325 - 4.88708164799032i	0.625218875733082 - 4.88690752541372i	1.22777424758538 - 3.49173092477940i
	-4.97839546422646 + 2.59779008360123i	-4.95293544865940 + 3.19543882113940i	-4.94060659614411 + 2.53212275875099i	-5.53783890306149 + 3.26065950197702i
	-7.04232394835951 + 1.10666090848176i	-7.23975480888655 + 0.818960797553655i	-7.31535162947073 + 1.13709475774336i	-7.65867188269232 + 1.38564393267715i
	3.28681598670277 + 2.93293195293305i	3.16031556627162 + 3.41075994236396i	3.13717451162133 + 2.60841326764649i	3.29141637826107 + 3.26816575875168i
	4.90918370556613 + 1.00350637076773i	4.78211897744909 + 1.06736087006009i	5.06320291897305 + 1.05553994610756i	4.85855180788226 + 1.32303805254020i
	-3.20926952915421 + 2.96106337167076i	-3.08067714179014 + 3.03791188486674i	-2.76202701911034 + 3.10771204722588i	-3.12892021173095 + 2.62463858117767i
	4.93946747622938 - 4.91973137835556i	4.69596159834161 - 5.01905667523654i	5.30487254019899 - 5.23898654065993i	5.03373390872710 - 4.80150537055126i
	7.05624674947587 + 3.04704922124434i	6.62124067023783 + 2.98615551229536i	7.10931311940674 + 3.33603194883300i	7.56076053648709 + 3.03658395345476i
	-7.19693757660963 + 4.64591583581471i	-7.31566323765509 + 5.37343899620972i	-6.61088514426160 + 4.73878852450076i	-6.76619295006893 + 4.58492298404764i
	-5.32137353343329 + 2.99433569526257i	-5.22107934101522 + 2.77268733179952i	-4.91831864231571 + 2.90746323512384i	-4.74732763593919 + 3.14537385475507i
	3.04613157965992 + 6.76963652014931i	2.81015546923461 + 6.96621572603323i	3.13783603104113 + 7.30368632423789i	3.39145650328357 + 6.48561460204636i
	2.84393760220159 - 1.12406569578620i	2.91108422389240 - 0.450941859496174i	3.09075145739138 - 1.24020915572001i	2.73501197143160 - 1.18727838158923i
	-1.07308766025250 + 5.10275416682756i	-1.08943073246166 + 4.69462364480743i	-0.658396801919512 + 5.03879135785291i	-0.640071396312388 + 5.19341736381490i
	4.79798532408409 - 3.11168191643147i	4.98744232050286 - 3.05452593928370i	5.20329276199937 - 2.89472535175735i	5.37463190384884 - 3.29499826867700i
	4.88111433032025 - 4.98543545900417i	4.78274171618765 - 4.65131092538574i	5.33755660051906 - 4.75458555800774i	4.91626508333957 - 5.29313117036285i
	7.11538504710117 - 0.861920970381931i	6.82959191448773 - 1.27000850892753i	7.72469361169036 - 1.10080796612986i	7.19347163097689 - 0.912910009407647i
	4.61908203123802 + 6.68725696373103i	4.82263588034066 + 7.14400653953335i	5.33266832539339 + 6.79158806190296i	5.82701157644521 + 7.23761620741021i
	4.87175861389001 - 6.91288952425429i	4.57064628852152 - 7.02114846909168i	5.08320815939836 - 7.02687309086581i	5.31339573344203 - 7.31266591909303i
	-1.16309201718660 - 1.09298886530550i	-1.15984948448415 - 1.20125065431557i	-0.790217343659531 - 1.14791100777236i	-1.30251943623110 - 1.26104220793116i
	-1.19288751001861 + 4.53208684200880i	-1.23465294072145 + 5.11930659900621i	-0.899452491214166 + 4.66359277791948i	-0.935623089364986 + 4.83303668261715i
	6.73162685125597 - 6.86532651058726i	6.60668553421820 - 7.00526463490609i	6.64749722545220 - 7.26821971610143i	7.49135693211193 - 6.61334909891192i
	0.833355552137428 - 1.06696471539133i	1.04472038569509 - 1.15058181015617i	1.00868400958865 - 1.11835418368770i	0.563103594476933 - 1.48776422660298i
	0.735559732999497 + 0.784544517780184i	1.12916593384503 + 1.00488162846757i	1.30961924044893 + 0.383587685118287i	0.753794051473521 + 1.20743926312340i
	2.84213198984460 - 4.94366643962432i	2.86215509449291 - 5.10893793764662i	2.68154110243763 - 5.00966825960627i	3.53020113976311 - 4.24592038740136i
	-3.20594059417698 + 6.95942769343253i	-2.69088114530738 + 7.02753860648424i	-2.38471996371975 + 6.78753569332121i	-2.89830065143207 + 6.41440546267489i
	6.84208058780829 - 1.08346162984003i	7.51582552278120 - 1.19045084376247i	6.97674591607906 - 1.21514795125973i	7.20604855695598 - 1.12666748211681i
	5.04417571547567 + 0.787264695563620i	5.08112662232012 + 0.780082223631762i	4.73267942965934 + 1.15588095357832i	5.33594858800870 + 0.199202646531548i
	-5.08670117342078 - 3.12768401607506i	-4.61861499310571 - 2.65370955087911i	-4.86747355494280 - 3.40231172861378i	-4.96213374276844 - 3.32387478202080i
	-0.944625913861309 + 6.92281403713270i	-0.733950307220284 + 6.83818420825022i	-0.915277217763820 + 7.19376143506414i	-1.04428352424069 + 6.69441483898776i
	0.950737879362991 + 1.01502489644339i	1.25176227329964 + 0.966819563314442i	0.804524233883967 + 0.967886476487775i	1.08191514393643 + 0.329361319286014i
	-5.07743376429184 - 6.96388537643943i	-5.05840149246363 - 6.70108486872737i	-4.95622377286502 - 7.17249198904479i	-5.83262679674488 - 7.02422216439170i
	1.24400881940855 + 6.89331442379364i	1.35294597563238 + 6.75562564755760i	1.51637546142288 + 6.82220752149387i	1.11914143325432 + 7.00481263692081i
	-3.30561564212105 - 0.830412275181382i	-3.12411198387448 - 0.733373642096231i	-2.30593594961285 - 1.06972688524880i	-3.27020883981943 - 0.667090776478564i
	-6.87680635322489 - 3.24551579803983i	-7.01187536417731 - 2.99242516067211i	-6.66907410441931 - 3.08998861869732i	-7.79335267775582 - 3.77130109888686i
	0.947279918810364 + 2.64540745695206i	0.959078501168351 + 3.12066769263640i	0.996524132307865 + 2.68663210079732i	0.560958279793880 + 3.27987388431372i
	-1.05413122896128 + 2.85772277707226i	-1.36811352403993 + 3.10880812886141i	-0.304615686738767 + 2.63084946109064i	-1.47455126788571 + 3.09141099100070i
	3.23373230088079 - 3.37212409958699i	3.17082789728206 - 2.71415091273456i	3.01002735531659 - 2.96003795182158i	2.39574017143918 - 3.42414542541363i
	0.959032577008521 - 7.11635393908649i	0.911234021910134 - 6.81865861439711i	0.603580126096281 - 6.90584380571046i	0.391670181322131 - 6.65220567803682i
	-4.88421115086533 + 4.70237693456769i	-5.09402062933923 + 4.92985413614617i	-4.81610765006348 + 5.39857239354757i	-5.02596678411062 + 4.85860487963637i
	-4.79606178268923 + 6.92551729017356i	-5.09004144599701 + 7.06531076235262i	-5.71833663817699 + 7.05745437278459i	-5.04544622134697 + 7.62427140154945i
	6.88739296119216 - 4.88503790678342i	7.17416969734223 - 5.00468090468431i	6.95963536194240 - 4.16535693539903i	6.57004568280735 - 5.10017315615132i
	5.13889737796392 - 7.34329417028587i	5.13127276728879 - 7.33943427190111i	4.57579419665058 - 6.72460492774296i	5.24759622932289 - 6.59071883986435i
	6.86045557236706 + 1.21688706617592i	6.76955689132372 + 0.854137369153195i	6.86499726460251 + 1.06279468908129i	7.19183215201616 + 1.32002710992009i
	-7.17420055785341 - 0.965132131808243i	-6.95942381453067 - 1.20478679447630i	-7.46500375061919 - 0.782893278392454i	-7.45512357131128 - 1.48765870143453i
	7.06942117311491 - 5.18881670484755i	7.06841527793630 - 5.15576185291815i	7.08751252050697 - 5.13521557705877i	7.05164459804600 - 5.17994791876985i
	-7.31507506722856 - 4.71625116874350i	-7.26093197566162 - 4.91125255839360i	-6.82811814668508 - 5.33790986624304i	-6.69450649143877 - 5.17047920025393i
	6.82803077336582 - 7.16124464543811i	6.72132930091437 - 7.11633448172147i	6.73955282477611 - 7.13358029991685i	6.93889487819669 - 7.45418649966151i
	2.90454571220804 + 0.966040024799280i	3.00056825757850 + 1.35200282992893i	3.08963787338306 + 1.12049358841078i	3.44072066486017 + 0.184143577179699i
	4.60387188788736 + 5.11095132573857i	4.57963807587596 + 5.25822408125453i	5.21800634692711 + 4.75956637929785i	4.77690218889375 + 5.05872554611664i
	-1.22374667778971 + 3.07857596477248i	-1.12371821911659 + 3.16794133501060i	-1.72963372752163 + 3.31512045242174i	-1.04190770843744 + 3.30391760979429i
	-1.18318105687509 - 7.12862702157248i	-1.18605252996114 - 7.06688501153876i	-1.06187515311042 - 7.12127724194659i	-0.525502229548582 - 6.98262047026855i
	2.85795980497242 + 3.11490960789607i	2.82998896400854 + 3.03486372596627i	2.62234702529212 + 2.84730769815557i	2.84776581638267 + 2.90248821272431i
	2.86211574676815 + 7.18549001694052i	3.01861370940509 + 7.06857803769232i	2.51186196276194 + 7.49058464420376i	3.05268146226772 + 7.82288719881213i
	0.812801264800036 + 6.93891169853194i	0.652634475131375 + 6.49868438293846i	0.997919602351082 + 6.45954382346636i	1.14503452059084 + 7.67050533712886i
	6.97018503756316 + 5.17419349821066i	6.90395816481950 + 4.87663403421160i	7.37757905187192 + 4.66418332049570i	7.16945202120449 + 4.65112209828497i
	0.947687016470695 - 0.967566494762232i	1.11419436399565 - 1.08235964774210i	0.948541120386754 - 0.639211775618359i	0.881893074980858 - 0.566081820896321i
	2.89928332913229 - 0.947119512229299i	2.70719039670055 - 1.06884637826217i	3.74190412417148 - 1.39966362609277i	2.95709135671609 - 1.19602148365055i
	1.14622291410536 + 1.15034303034083i	0.970874019728466 + 0.838284435932969i	1.40430196779535 + 0.558411654619535i	0.855107581012132 + 0.326288136540444i
	-3.05879241627463 - 7.12939515535081i	-2.90614973893835 - 6.92233003081471i	-3.00599165900220 - 6.62783200404706i	-2.58024927603549 - 7.26758172596473i
	-2.86138684956906 - 6.99938159343373i	-3.14567034718023 - 6.80543030597750i	-2.96015597994173 - 7.20173064192851i	-2.63889221253726 - 7.55264378162079i
	7.01755730634200 - 6.86190887614256i	6.78557178020470 - 6.98633870538908i	6.77809283846381 - 7.24157006374646i	6.66898671693819 - 7.15945156943075i
	0.627017681998562 - 5.16034151004007i	0.757606994182231 - 4.89835949395289i	0.907895076996450 - 4.70891073467570i	2.08871031824998 - 5.33400324141778i
	3.13058011687059 - 0.797088203729535i	3.04398463269634 - 0.815943157228641i	2.91798087979732 - 1.39956998139453i	2.69696612294793 - 1.32755438221732i
	-7.03231215820968 - 0.804029331256805i	-7.22777566954611 - 1.12632200943192i	-7.09111376617767 - 0.983100691577341i	-7.27518877145185 - 0.744075917924310i
	-5.09479905070304 - 4.95556766037900i	-5.33695221914690 - 4.57692552820662i	-4.89969421333737 - 4.98315353320542i	-4.66290545961546 - 5.66933836798788i
	-6.89025404240515 - 6.80421204137244i	-6.63562926850657 - 6.77176983784400i	-7.29716506319840 - 7.43215937790580i	-8.10489266211408 - 7.43391530156242i
	5.12347446044656 + 5.11066104177650i	4.69412599101031 + 4.96836349163286i	5.07100969747231 + 4.79843481673986i	5.06238229239483 + 5.14671007811862i
	1.09312561597380 - 1.05806159999939i	0.668648756166118 - 0.886265809868403i	0.685976015801479 - 0.773540368390238i	1.14249810803686 - 1.40570465064357i
	-3.12536242654397 + 0.886813292154532i	-2.57870694535957 + 1.26655219573057i	-3.13554282250838 + 0.574127861681409i	-3.33214430116456 + 1.42176590409304i
	4.95353892158630 - 0.929083261143745i	4.68033930918597 - 1.23807453016456i	5.41141833867049 - 0.742049237969062i	5.62871997997373 - 0.519554343131520i
	1.06450932602379 - 7.11045191734818i	1.11599932065564 - 7.38679496456878i	0.844241865398781 - 6.80868776607096i	1.42235367619568 - 6.33362175877669i
	-6.97329147839364 + 4.94549792785844i	-6.88626936848974 + 4.77747128166727i	-6.74559342870374 + 4.53265512119076i	-7.25644833852456 + 5.71834584017933i
	-1.02293385568012 - 6.90237887065002i	-0.923564623037929 - 7.24519336253394i	-0.787706299044873 - 6.92827198762173i	-0.620391457124219 - 6.67567457539578i
	-2.81241722135398 - 5.07942118982633i	-2.94502749607202 - 5.08550369124020i	-2.91586624703654 - 5.43522443435134i	-3.20425724095502 - 4.37169678655574i
	-6.83738537681243 - 0.777205405287503i	-7.28695695243682 - 0.925247016099553i	-6.84652232982529 - 1.24579981034755i	-7.50265521512206 - 1.53431815205322i
	2.71496261114470 + 4.96046889732030i	3.21882909387640 + 5.38645732043054i	2.71715778320924 + 4.91732165828224i	3.00102689384243 + 4.60393696554240i
	7.08666037403823 - 7.08390673715911i	6.99208967004482 - 6.56015842875012i	7.20355329043292 - 7.01476144397845i	6.14976447991053 - 5.98556249720749i
	3.17087645523395 - 7.09425166401101i	2.97598679988376 - 6.85996596176639i	3.27888617900960 - 6.70131173951485i	3.17759125028021 - 7.59614774346516i
	4.94215867819094 - 4.95525662689597i	4.87693804812887 - 5.00258855755875i	4.69296914219359 - 5.23016738687274i	4.59379747945785 - 4.23658280716027i
	-5.03984655472285 - 3.20089397972553i	-4.98927526038193 - 3.09034396321651i	-5.02155795234339 - 2.82072912900824i	-5.73115614927055 - 1.77467086688630i
	-0.934821294046051 - 3.00932252370138i	-1.27092325523326 - 3.13712601128143i	-0.706617832448455 - 2.92835366307391i	-0.807594424597763 - 3.16111272208701i
	-2.88488252150771 - 4.79291416424015i	-3.33942033867636 - 5.07215342132843i	-3.14785402031792 - 5.30527571945567i	-3.05873565820036 - 4.06670657407419i
	2.78291523443342 - 3.02157643989066i	2.81098071418788 - 3.15114833265409i	2.78032364058039 - 3.17868359832127i	2.75234319090407 - 2.93053793380976i
	6.64314927989750 - 6.80696842137528i	7.09489214307752 - 6.84062633251289i	7.02383097828603 - 6.76995302708551i	6.19157231982677 - 7.13956733475639i
	7.01987047209093 + 2.92593377403218i	6.89337099033827 + 3.24565757320007i	6.69040827352704 + 2.48460129016881i	6.76754631129407 + 3.04507949630931i
	-5.12837777723930 + 5.05974259031372i	-4.98991489898424 + 4.92705343135228i	-5.14568451887580 + 5.25564202039900i	-5.67864378617010 + 4.52089655273000i
	6.78220884890670 - 7.07465922693219i	7.10835409330267 - 6.72509866260118i	6.91300218700525 - 6.82692751668896i	5.78434331704485 - 5.93059488557523i
	-1.02703810094665 - 7.16416166238315i	-0.835883397783912 - 7.00783908432151i	-1.17713715751380 - 7.30352033779406i	-1.26742966436790 - 6.64478073531870i
	7.09522583008591 + 4.95430944205079i	6.82515675864685 + 4.73587421377397i	7.11896775930806 + 5.44338234679887i	6.17004112826916 + 4.84811504056710i
	0.825456707680072 - 7.02121797019034i	0.969074239132891 - 6.86962059787656i	1.07120664982611 - 6.96712037452189i	0.336994534515185 - 5.54469158485351i
	4.80982990401200 + 1.05377530769254i	4.90913892802262 + 0.958784989356369i	4.47219425780705 + 0.957298950880574i	3.99628590298615 + 1.31868479427319i
	5.03120854962197 + 1.14562761404758i	4.90213468862262 + 0.833684033893401i	5.26098601851297 + 0.812013736906692i	4.47367559216393 + 0.734409012515807i
	-7.25068216446549 + 2.99236572414791i	-6.79773406046368 + 2.89770678667743i	-6.91971460737968 + 2.83474397180462i	-7.60512550283081 + 2.75610856242350i
	4.95491613485363 - 5.14402803501891i	4.58070719632160 - 4.81850476583759i	4.68445626835818 - 5.27763943214817i	4.19838436273027 - 5.63711462640387i
	-0.890893954534592 - 0.733993912672973i	-1.06004262162425 - 1.25971780293133i	-0.937151709487307 - 1.58137901528479i	-0.428442204656400 - 0.888232200584087i
	2.85521768932617 - 5.19703473426636i	2.90352503118086 - 5.02652961963564i	3.25460104258535 - 5.13343804480320i	2.90164041850069 - 4.92849642539999i
	3.00933972760816 + 2.74080079831198i	2.74860494074214 + 2.91991630459388i	3.12687244629953 + 2.79889218942272i	3.16181771733857 + 1.63714401810674i
	2.96951847253815 + 7.07971395548005i	2.71682683147492 + 6.93170956474356i	3.10417608080064 + 6.78603059673592i	3.23198862933242 + 7.57619827640575i
	0.830775818793183 - 5.14139977174443i	0.977973712666815 - 4.83345756027511i	1.01424142479306 - 5.01721882752164i	1.50060920551621 - 5.13289311129403i
	1.19787412244531 - 5.13860725400369i	0.798464359019111 - 4.99025441474647i	1.09427879025618 - 5.18720377082654i	0.821528154269453 - 6.00846017865344i
	0.749671318684646 - 5.11140229889630i	1.12854055560580 - 4.73281004931093i	1.36398212605434 - 5.01963808958759i	1.17575817705232 - 4.38343850241348i
	4.95240497230243 + 7.17082644509455i	5.04348113773806 + 7.15152908627558i	4.60777821535903 + 7.17194061241459i	5.57965370858347 + 7.02130224669810i
	-2.97464096033873 + 1.05170668942965i	-2.99729239747167 + 0.973957729481219i	-3.16718697862697 + 1.23101077624897i	-2.80373487738346 + 1.72338949655645i
	2.77369978338739 - 5.02002549846996i	3.03274511601309 - 4.50814699077263i	3.23902849677812 - 5.05544944224580i	2.79380158737265 - 4.21054757909711i
	-1.09182559248553 - 2.83217998025984i	-0.803975679355366 - 3.24596147677831i	-1.40783377536964 - 2.64844703536802i	-1.26894582364224 - 3.54741512841512i
	0.756811779361069 - 1.06372659290392i	1.12915457261948 - 0.727545137081151i	1.04683659198397 - 0.610848476454490i	0.755484958539820 - 0.658321728996753i
	4.92080711314051 - 6.81130044847060i	5.04222125697309 - 6.75770431016086i	5.08619134920038 - 7.10237413931210i	4.76958695803096 - 6.35977990449339i
	-0.915931142578341 - 3.13089385430975i	-1.11640452736359 - 2.81326051626476i	-1.31608270289127 - 3.11391637432192i	-1.97939484486624 - 3.23048974141994i
	4.93987672567612 - 0.912739740002556i	5.26728472802831 - 0.817586320043684i	4.91947196725159 - 0.638490048490120i	5.07974471413093 - 0.620759936513488i
	7.17676958078492 + 1.04720524890293i	6.92420860096685 + 0.827167729095866i	7.04327319871204 + 1.17113003604909i	7.26407625768376 + 1.63626523825606i
	-3.00046267447374 + 2.87135932808663i	-2.94301321210606 + 3.31754377236709i	-3.36742527245679 + 2.64856388791747i	-3.11697508347156 + 3.81319206235358i
	-4.96018232650954 - 2.87260775759411i	-5.04709676687862 - 3.14287866191735i	-4.98121978715791 - 2.64443206840069i	-5.14345194816814 - 3.15615446778897i
	-1.00234988097701 - 3.11277358738798i	-1.08232289532405 - 3.11658527595282i	-1.15964177141170 - 3.00709775433959i	-1.04187644626540 - 2.79806228994478i
	4.89463528559783 + 5.12575921947951i	5.04157950039556 + 4.97567522934291i	4.87522335175704 + 4.51905316928101i	4.63695754137329 + 4.72064801720027i
	4.92347193884509 + 6.98476406826418i	4.88778346675829 + 6.98643868079478i	4.88876374220040 + 7.15700049973854i	4.76627717687871 + 6.48258832203585i
	-7.16784536829894 - 7.15306421693187i	-6.92191837884068 - 7.59623835981936i	-7.43796029971230 - 7.19834140923324i	-6.83012375508653 - 7.15415191710080i
	3.04404967201463 - 2.98335606849406i	2.93301525529213 - 3.16234565337286i	2.59267091070442 - 3.03671483700007i	2.48187274367291 - 3.59387272300171i
	6.83985550402496 + 6.97071809296647i	7.26322928358302 + 6.87406002495265i	6.89034315951784 + 7.10741667667492i	7.33595932763547 + 6.65855257867348i
	-0.942696238093910 - 2.93532730934726i	-1.02900174935464 - 3.53175928895860i	-1.20555517119121 - 2.83914993365238i	-0.749493989984514 - 2.68177156763905i
	3.20036346336864 - 7.03646640125015i	3.22942692163359 - 6.66339961620619i	2.64431332418387 - 6.81449616861283i	3.23814645658486 - 7.71053221494231i
	5.09208045063708 - 4.90870907283146i	4.85851166964994 - 4.95496694747529i	5.42999013231613 - 5.04217540538150i	5.18864807968216 - 4.98580686206827i
	-6.89569320869857 + 5.02308213288107i	-7.33211976198928 + 4.84650779690024i	-6.94901609892404 + 4.93422749876819i	-7.04860063575069 + 4.88559977032164i
	3.22095831768054 - 0.996733237828071i	3.11156534116153 - 0.399164311948983i	2.73569288515508 - 1.14727514473278i	3.55193139578207 - 1.01384250000745i
	5.12811564054340 - 0.804424426028930i	4.71398154454553 - 1.24871629523423i	5.15888344970914 - 1.35857183556908i	4.32098058164822 - 0.742906086665815i
	6.85049410118409 - 3.02537142121579i	6.92730223278246 - 2.50050131326961i	6.73847043908135 - 2.88916422751553i	7.28381548115173 - 3.55960849292786i
	-0.693584711740902 - 6.78118814977114i	-1.10235941933073 - 6.94343429682535i	-1.48329662060166 - 6.82784849055559i	-1.32361826344016 - 7.19692443646495i
	5.03712712263117 - 3.01637593071334i	4.88240548673519 - 3.06858602855751i	4.47618370465199 - 2.92642634253034i	4.11359565849672 - 3.37791815174375i
	-1.28468400326904 - 4.93290138669347i	-0.969798891822355 - 4.39426432754134i	-1.27526917182482 - 4.26460964276457i	-1.04811445539897 - 5.73191233553737i
	7.42905957747196 + 7.09988209324544i	6.83109289422679 + 6.64060492445108i	7.02836483665809 + 7.69532199558609i	6.76994662747168 + 6.60341280091995i
	0.931890373264174 - 5.22830623028565i	1.06315651966695 - 4.77499460466302i	0.454494874662572 - 4.13924489093693i	0.538134439708239 - 5.61114763863171i
	2.88144785619162 - 0.850952772160813i	3.00505837318647 - 0.936679964603326i	3.28358340226227 - 1.07574476813649i	3.07238323331089 - 0.726001016481614i
	3.19808476812531 - 1.09944037785442i	3.16588644817685 - 1.10618116567118i	3.01421855548762 - 0.764320584899629i	3.01148208025712 - 0.489058789012926i
	7.04019257365446 - 3.07027098505140i	7.08195422145569 - 2.89546274445314i	6.79370627583001 - 2.53997848517469i	7.17366213208881 - 3.43027084450330i
	7.07195122604201 - 0.901469512057084i	7.26446644014727 - 0.708013177490754i	7.19609939322526 - 1.64244438468620i	7.41101989181272 - 1.11000688162147i
	2.91226019719330 + 6.98351824349189i	3.11946820721963 + 7.01392611364005i	2.69497105688474 + 6.71485192500461i	3.09040229955213 + 7.43762203743744i
	5.06506636129654 + 2.93995190001123i	5.17846556627996 + 3.18803066726414i	4.88698394888391 + 2.93954199724564i	4.91211118514641 + 2.63760253691245i
	-7.25506408509095 - 6.98697314745097i	-6.82639553103303 - 6.74754658926206i	-7.23998092094227 - 7.19333016436323i	-6.88441360701311 - 7.67270072025624i
	0.904301533020164 + 0.845592653306607i	0.903355516637526 + 1.30266805119046i	0.872522371941829 + 0.841663228027743i	0.810888791852223 + 1.23842356767764i
	7.04791086311269 + 4.94955742571210i	6.79444791885096 + 5.03045447175558i	6.83754623914696 + 4.92238957951586i	7.39669112025966 + 5.09913040548097i
	6.96790741920116 - 4.94444679754062i	7.19632022257382 - 4.87341631598098i	6.94719000038903 - 4.98425317379518i	6.96289237696717 - 4.85517704690502i
	-4.82868780581357 - 3.07266541771124i	-5.68478517603023 - 2.65395209986874i	-5.20715081070817 - 2.99853427031405i	-5.01375833915823 - 3.10730087212121i
	7.11641839909760 + 6.88483874874361i	6.82394841951214 + 7.27760933495145i	6.48542638020257 + 6.85055627223948i	8.07321002570014 + 7.17609605962298i
	-2.83957156036764 - 6.86737815426068i	-2.95118220811907 - 7.21335423255164i	-2.92173503119456 - 6.79117423817651i	-3.23797526506571 - 6.80096002804258i
	3.17706945367471 + 3.10782943587742i	2.30343541262653 + 3.25254616927816i	2.96227212481195 + 3.25981073557463i	3.17236844391955 + 2.22730997820627i
	0.957634041327874 + 6.84672315286576i	1.07417483598238 + 7.26692057799760i	0.552311252348179 + 6.96238879323905i	1.93022225925897 + 6.55612386049545i
	3.04795283462928 + 7.13707982404572i	2.87652343576926 + 6.79421319333263i	3.57281426358968 + 7.32283466901509i	2.74596561271145 + 7.18811801808564i
	1.06789329201958 - 3.22581874592762i	0.421545530132719 - 3.15670904990683i	1.24704344216309 - 2.83859192882638i	1.07764128068943 - 3.17792119675993i
	0.924779969411806 + 7.09772612405694i	1.07254477446284 + 7.54143596744925i	0.675356103438464 + 6.87122893510907i	1.91669976527791 + 6.33636068896130i
	0.867174277990775 - 5.27156381937773i	0.869457337631204 - 5.29756695273875i	1.11516830493994 - 4.96232455735202i	0.794645288533622 - 4.98944297935604i
	7.03757727657653 + 0.964808636898635i	6.71128848202383 + 1.12278970112158i	7.22317043244079 + 0.995067182564089i	7.13694684075532 + 1.57795269705589i
	-5.07571514476104 - 0.930829255481897i	-5.07470582736603 - 0.923352114476696i	-5.23693656527605 - 0.834983632887498i	-4.44872707636441 - 1.01337333414390i
	-3.20143519570622 - 7.30924356176502i	-2.66148469161528 - 7.03635674502386i	-2.88571544999608 - 7.18144984637812i	-2.77810251167932 - 8.00441379697035i
	-4.99830318509164 + 1.30093324083909i	-4.99472361268099 + 0.989252310241248i	-4.56358479859654 + 0.822361773193170i	-5.22753850059467 + 1.55496280211348i
	0.923587605238274 - 0.980076449278767i	1.06061887213590 - 1.09436942832369i	0.744022838263436 - 1.00477852314197i	1.47681793667004 - 0.952915910370657i
	-3.16018179120882 + 6.93693406810517i	-2.68452670432578 + 7.00736537099056i	-2.64997988128538 + 6.51786355866673i	-3.21143913974344 + 6.81599156377973i
	5.14392560882107 + 3.15030943738930i	5.32840841909863 + 3.08288526119663i	5.26987368092772 + 3.02709681324135i	5.32088223765854 + 2.73419151612652i
	0.829062720253130 + 3.06551916194475i	0.613465637774337 + 3.25048701208386i	0.350424986069647 + 2.74791593891532i	0.925809222871610 + 3.40484494208937i
	6.85074142912708 + 2.98029182204034i	6.82521831129741 + 2.94389204448638i	7.70719298558507 + 3.20777808766086i	6.87129501163203 + 3.72067476015939i
	5.25302492761270 + 3.11709464773752i	5.10775080698318 + 3.08793645211818i	4.87528807572002 + 3.00486610203175i	4.88135504479124 + 2.89098502358017i
	-1.19305775434014 - 0.957858414327837i	-0.976810035615091 - 0.795311842662426i	-1.34739743245772 - 0.994907869236114i	-1.03488576100357 - 0.259059105432103i
	5.00648311842808 + 1.06266744748035i	4.91368261020229 + 1.23161167827695i	5.46631225576787 + 1.41625590284771i	4.97352172730735 + 2.05228706253127i
	7.10315411009779 - 4.91000293085028i	7.07288813961794 - 5.23474844573553i	6.90691428366021 - 5.25665669976107i	6.70949663226800 - 4.64173306065691i
	-3.16718919098416 + 1.10664164058004i	-2.67440409231030 + 0.992463982546901i	-2.97136353162280 + 0.878830194673021i	-2.45732951769728 + 1.10816042366525i
	4.84226031204471 - 1.13025586521511i	5.08526831839309 - 0.809578331300456i	4.93235150485548 - 0.759474240504107i	4.38739702671883 - 0.252978392975174i
	0.997314527525012 - 0.845647294395352i	0.947052413496667 - 1.15126241823159i	0.752382811618005 - 1.21578518308878i	1.30352282503620 - 0.849731185731246i
	-3.17252107645298 + 7.04294262806848i	-2.92761599363663 + 6.96402457293212i	-2.66518572708293 + 7.30455726403585i	-3.15263454813926 + 7.24664254568662i
	-6.99425962606945 + 2.96490988629215i	-6.97491844653844 + 3.33127189008001i	-7.21522527319769 + 2.89455288582883i	-7.94672698069831 + 3.51401100175173i
	-7.20738709359600 - 6.97854875180603i	-7.18360969021059 - 6.96442937960111i	-7.01550279658357 - 7.02642808491677i	-7.46793387425355 - 7.15649203824770i
	-2.90099198818530 - 7.20309270387376i	-3.40643657677388 - 6.81864413280421i	-2.84117228321239 - 7.05318796471892i	-3.60978955303041 - 7.07277360627583i
	-6.91742818420468 - 0.920813837567102i	-7.47032931659478 - 1.01508018552594i	-6.82035798243640 - 0.829460043540373i	-8.00974424151452 - 1.22990774594563i
	4.87445905440276 + 1.08733194854715i	4.65942094291860 + 1.03070548680624i	4.93123288850158 + 0.923701914273950i	4.74386224379778 + 0.205101581010569i
	1.12934435895175 - 5.27483374572599i	0.563046414833739 - 5.09050987627932i	1.06132473824675 - 4.83585463657152i	0.545171055479716 - 5.15817196565530i
	5.28719530966421 + 7.11575929195015i	4.57094336478381 + 6.53122207511492i	4.59508270494676 + 7.41351503649395i	4.74791037956308 + 6.83857043911797i
	0.922511556574905 - 4.99165014087606i	0.801996015210725 - 4.65214657075219i	0.883609701320762 - 4.63740209250843i	0.933929664348669 - 4.96440347398915i
	-2.93564438780162 - 1.32964043011706i	-3.24125193290645 - 1.39966643652545i	-3.13975715292765 - 1.12044977296252i	-3.64021424013373 + 0.0362493296356304i
	7.09007718724436 - 3.08009846463506i	7.01375264138258 - 3.05420888345840i	6.49449500427171 - 3.10289671200740i	7.06990062352991 - 2.48493064552400i
	4.85194991220615 + 4.97568570219746i	4.77896401719494 + 5.34288671818318i	5.21734666468439 + 5.04024448880508i	4.74691685511875 + 5.64512516909674i
	2.88363966242639 - 3.03498720060364i	3.12611560799413 - 3.05369321234934i	2.88823113578822 - 2.98638838589685i	2.53468862830794 - 2.47807982488020i
	-5.38547691605729 - 0.963344906668585i	-5.02975547628276 - 0.925000682393334i	-5.23353605259207 - 1.13488442670692i	-4.72538435728770 - 1.04012736014085i
	-7.06555644553995 + 6.80262625963987i	-6.91505359292893 + 6.77588385107732i	-6.49273359154263 + 7.39979695176282i	-7.36813341717706 + 6.55425911973439i
	-3.19686531088457 + 5.14357012199251i	-2.70385331581849 + 5.21818251961947i	-3.04008655384433 + 5.74242626532762i	-2.76169984267120 + 5.10048379037471i
	4.77078805853946 - 4.94014914089477i	4.85310929667774 - 4.92775362440385i	5.23865668429851 - 4.76348082330553i	5.18776628075911 - 5.55748629815298i
	-0.968060910626291 - 1.40408688148316i	-0.677811487870513 - 1.44099894514136i	-0.401970373108685 - 0.541769058044721i	-1.23985853609779 - 1.40694236015608i
	-1.13800470905113 - 0.730023154747033i	-1.16858455404665 - 0.672515206044804i	-0.689310903477747 - 0.600020720745582i	-1.07454241921989 - 0.539162924828310i
	-7.22109851025577 + 1.04105159371716i	-7.03295030090146 + 0.940887593402548i	-7.31811409853050 + 1.05694751466378i	-6.59594236376347 + 1.13970698455355i
	2.82200769258297 - 7.06376280780217i	3.00607957977718 - 7.01159825858666i	3.48410352684629 - 6.82866779035755i	3.06670833933996 - 7.32360013452099i
	-1.26517510154362 - 0.924001661751278i	-1.18964212507352 - 1.04504793130527i	-0.898709506862578 - 1.17201206491870i	-1.20257529934192 - 0.304034583429771i
	4.79352295116461 + 0.968528566407315i	5.24872096478498 + 0.896760232399038i	4.58609545198725 + 1.18490848786724i	4.92584885548045 + 1.52841187625014i
	-5.09611366636695 + 0.764531966427142i	-5.07836099189472 + 1.12769924107949i	-4.63825339680686 + 1.04838176671388i	-4.58791865939832 + 1.21298835112559i
	-7.15396309717783 - 5.07581641427888i	-6.77151871002736 - 5.18893929726854i	-7.18989212037415 - 5.04700962529361i	-7.50597789022195 - 4.38712621616310i
	6.89566485394744 + 2.89612670540650i	7.33283136874165 + 3.09035638573622i	7.23934745989143 + 2.96079792220350i	6.32169920300062 + 3.04239904640207i
	-3.00999099486545 + 2.73718985478299i	-3.27900367707905 + 3.11642488237588i	-2.66068648756142 + 3.17385637560178i	-2.66928253825596 + 3.56821495636280i
	-1.18809015839868 + 1.19154190311940i	-0.778556855484782 + 0.866994960578128i	-0.910358110303384 + 1.36249687457228i	-1.53358399461766 + 0.681013599330976i
	4.61317391864994 - 1.07924435871220i	5.21332096185876 - 1.04153854587745i	5.21644696964220 - 1.26623905815827i	4.98859386239267 - 0.779229652317014i
	-1.06572162448843 + 5.12330693078085i	-1.46807386013102 + 4.95292475041667i	-0.932676106926356 + 5.09608590294887i	-0.934847417155293 + 5.41251799637900i
	6.91044586870730 - 0.778923371037140i	7.23752116468520 - 1.10111808493342i	7.52816786199948 - 0.965681221908779i	6.72192864655313 - 1.08534813338760i
	-3.34088850353054 - 2.91570927374247i	-2.95773970422001 - 3.30015638054144i	-3.06777937723209 - 3.27819083152105i	-2.75598860546010 - 1.86288162046709i
	1.16856692337532 + 5.10852864416126i	0.901401753003325 + 5.36184421975366i	1.09701196312799 + 4.81418030647926i	0.928315724654487 + 4.95454096608424i
	-6.70039497021935 - 6.74258611272714i	-6.78126391173360 - 7.63498104010950i	-6.87600994784701 - 7.11558306076478i	-7.28497763736697 - 6.71757309569422i
	4.65096824385521 + 6.93276173351231i	4.64304632665021 + 6.97771370700925i	5.01154351939619 + 6.68265144689439i	4.24138492375877 + 7.30111732472443i
	3.29379441203869 - 0.956914628769272i	2.84438262294548 - 0.923467848951194i	3.36330488060760 - 0.873351935062999i	2.95375849310521 - 1.69728388548763i
	1.06689505976085 + 2.88834990463599i	0.797965104813895 + 2.65049878561320i	0.621285622596490 + 2.99273883672368i	1.01730941886061 + 2.65493201003044i
	0.728288008322996 - 1.15191498367797i	0.419067063384730 - 1.06234928524019i	1.08451541481356 - 1.23147772640985i	0.0467808957467601 - 1.56701245473852i
	-4.91918825539804 + 7.09114837301848i	-5.14164763814386 + 6.78578574652882i	-4.43106772768713 + 6.57791222103597i	-4.55237174977565 + 6.84326652283859i
	-1.28534926796330 + 6.81402853514963i	-0.962862383961775 + 6.86812388424225i	-1.21173963011382 + 6.64379736012319i	-0.779011751594714 + 6.82120621964361i
	-1.18366908381863 - 1.10960462063420i	-1.32432445367020 - 1.21849395556544i	-1.02574227591939 - 1.01796498069002i	-1.38459130281881 - 0.944540681996340i
	3.02563939111250 + 1.25054894104965i	3.02142038758230 + 0.670961568094958i	3.07796658039524 + 0.729281026640177i	3.44975461867664 + 1.75363382573763i
	-7.27768037741621 - 1.26906182280992i	-6.94486845876346 - 1.12229467803944i	-7.26908749601397 - 1.47721005925022i	-7.29803339396093 - 0.596808977592550i
	6.99442886923440 - 1.21816084148149i	6.53407908788733 - 1.08379262638630i	6.65099113243292 - 0.545877579060295i	7.27400827626637 - 0.601399973983919i
	-0.857036951274713 + 5.03166755928065i	-0.943210143178437 + 5.02586229890970i	-1.13009080854420 + 4.88209808645377i	-0.623726299444516 + 5.76310309393022i
	-5.15545846189380 - 3.03252570608533i	-5.15613209538148 - 3.18494606567273i	-4.61011299526010 - 3.22210781648993i	-4.87787255171498 - 2.77384326794129i
	-1.15050938595138 - 7.18040368798232i	-0.998764218978046 - 7.16497574711562i	-1.10658128293361 - 7.36383833775749i	-0.697385416195069 - 6.94974498830576i
	6.96269833966248 - 2.94415219597721i	7.10814322112271 - 3.18884586716045i	7.60623194422872 - 3.23173077330504i	7.11595877252959 - 2.83742849572310i
	-5.05724542040800 - 6.80482324083458i	-5.11153594075083 - 7.19869211025534i	-4.49234314573454 - 7.27708220861081i	-4.81258066019472 - 6.85943722720401i
	-5.22055165081488 + 3.14013132011808i	-5.16772407542608 + 2.85352470811044i	-4.73398502747605 + 2.64516851343067i	-5.55613132378312 + 2.92123229467237i
	4.87969648281324 - 5.05906905716272i	5.15939888744773 - 5.08310860261980i	5.48186466942102 - 5.23552357387434i	5.00326138270284 - 4.87238091620216i
	-4.82464925020798 + 5.04994974408144i	-5.38365896637067 + 4.90985841532334i	-4.82809422872486 + 4.90214337003417i	-5.39049156527302 + 5.19106501784628i
	0.850084873451342 - 2.93363083584196i	0.570419691230901 - 3.00766061384001i	1.08897741263262 - 2.97995575105848i	0.851561284886541 - 3.29871212851548i
	-5.17945191066688 - 4.96056992194109i	-4.37149837490804 - 5.31259689598218i	-4.87978549546853 - 5.18410464354751i	-5.19786396378825 - 5.36525270046441i
	5.03013391006521 - 2.90094430818588i	4.66001096369103 - 2.96542236085796i	5.07220344177603 - 3.07773269303460i	5.04321747152156 - 3.40754584195612i
	-7.22351117680001 + 3.02881224253149i	-7.18820858135307 + 3.18161603255291i	-6.59807949089372 + 3.25092743552698i	-7.07542149272066 + 2.81809479393550i
	-3.17668893604027 - 0.827997792831778i	-2.58180630927704 - 1.35581536438372i	-3.32309247105865 - 1.25080350583484i	-3.26241589013080 - 1.54415518375098i
	-0.985394054883595 - 2.72458300523195i	-0.886692190340737 - 2.45475421745368i	-0.857628322314073 - 2.91714271718315i	-1.41125734427994 - 2.42162632050759i
	-3.00997487216263 - 5.19928269720260i	-3.07035752084942 - 5.15169075406775i	-2.49064038941437 - 5.09153320842767i	-3.01080648253031 - 5.02589730624748i
	2.85749204843610 + 3.09665800282217i	3.18290844464623 + 3.18512801189948i	2.70794838743430 + 3.03224289232444i	2.54634262714694 + 3.38699502906114i
	3.18368782443731 + 7.12229654318689i	3.07336531412464 + 7.41326627950384i	3.18775557560329 + 6.77336034763549i	2.27949168998279 + 7.56943667794999i
	6.92260720028212 - 7.27263827088540i	6.93089972796866 - 7.32925781372547i	6.90819143614151 - 7.12057436408545i	6.62850371677274 - 6.41763583026358i
	7.19601039026715 - 5.01161947155992i	7.42538623734421 - 4.74820070026521i	7.39483362915670 - 4.91177363357666i	6.41266519181800 - 4.77914856180154i
	-5.04455363039458 + 5.21867124988989i	-5.17036247149732 + 4.90107454466685i	-4.49548011162569 + 4.77401599795279i	-5.03800890031599 + 4.68353243990904i
	6.96392034496001 + 0.727016738842544i	6.92041124173832 + 0.851072876025218i	6.72026065073485 + 0.975914061761205i	6.23187878828249 + 1.97015098879212i
	-1.01610727879693 - 6.96596273961938i	-0.369035131713686 - 7.01578420609884i	-0.472435677773288 - 6.71376342694719i	-0.806796492302486 - 7.19043840740500i
	0.823600598453133 - 0.799474611177029i	1.03817032524333 - 1.11481375551240i	1.43311467916044 - 0.915216632512260i	1.00480348705261 - 1.67972741357927i
	5.01959837324246 + 4.77203518583102i	4.98984038444122 + 4.94584355104957i	4.56008968792293 + 5.04496849220908i	4.93753362459059 + 5.27383767122508i
	2.84159354632350 + 7.01968013939145i	3.53973010159420 + 7.01050741843908i	3.30180293552526 + 6.80284495039334i	3.29200361400672 + 6.87612465976626i
	-1.00510046966840 - 4.59118361546629i	-0.966980668075640 - 5.02876639381859i	-0.963407536796637 - 4.47828960432820i	-1.12421216894515 - 4.95188131614696i
	3.06690807379343 - 6.87970002353191i	3.05421748917357 - 7.22399945230406i	2.08496563149628 - 7.16133834954748i	2.62462360323678 - 7.06701707628743i
	0.860370032574473 - 0.887759835559813i	1.06456632549863 - 1.00979941420213i	1.63784610155977 - 1.14768295499221i	0.917847467762422 - 1.33253161377930i
	-4.96688463094469 - 4.54317211112686i	-5.24200803177061 - 5.16146216069161i	-5.49406382395827 - 4.43876367719567i	-5.20609864136758 - 4.87177262145085i
	6.84593371623176 - 5.08009516927596i	7.20999537494919 - 5.00293278652597i	6.48118845999742 - 4.95775184913539i	7.04679474921628 - 5.02050343286607i
	-1.05631476165982 - 1.17025846989606i	-1.03297048703026 - 1.20290377514592i	-0.569524681812418 - 1.21008242902988i	-1.10925695531824 - 1.75603183999229i
	-7.03721138433398 - 1.28841412801681i	-7.19546097428474 - 0.901301904289493i	-6.92174998184343 - 0.426436146077034i	-6.77033266795792 - 1.44492113858039i
	-7.35710558384757 + 3.05967363984743i	-6.96299355557028 + 3.17623322368660i	-7.29704574176084 + 2.91334245720922i	-6.79449480887138 + 3.26299578043035i
	4.87581290757260 - 1.32708845459137i	4.93922115878098 - 1.16705532199617i	5.09787755310650 - 1.14144830208350i	5.57102633595282 - 1.52082661406249i
	6.86738798817905 + 0.926762151617493i	6.83911126722253 + 1.37217621464463i	7.07206630866348 + 1.29205330920322i	6.01920408587419 + 0.675720740011987i
	6.81809939926554 - 2.96359242872127i	6.71385592577220 - 2.97620337174167i	6.77308237681386 - 2.96346566887708i	6.41885341975212 - 2.70849459839320i
	-5.26084308296202 - 7.07265027414095i	-4.83554148415866 - 6.95209169456616i	-5.40118378959948 - 7.07924188378722i	-5.38647360772224 - 7.29392099206657i
	-7.05244004180536 + 3.06169235557307i	-7.22474297021649 + 2.96114078563721i	-7.36235030789673 + 2.96041723006296i	-7.74893719268536 + 3.32551574299996i
	-5.07062433856220 - 3.04528177570371i	-5.03015686605476 - 3.00860882891893i	-5.44791184716008 - 3.01607228510891i	-6.08738461183721 - 2.20128231684721i
	-2.85398902977808 - 2.78926744968493i	-2.71816072727573 - 2.91348937327584i	-3.20048008371553 - 3.46248855855271i	-2.72567172487908 - 2.79843421626447i
	0.978679083672759 + 0.983945977330633i	0.613600024434531 + 0.637679804055392i	0.494849885320765 + 1.23238034957923i	1.44173274741526 + 1.01697272283082i
	5.26016848251404 - 2.82380507507458i	5.29591797606065 - 3.13195621891165i	4.62269121994463 - 2.98029039274749i	4.79917813583261 - 2.22412068608278i
	-0.785181377692591 - 4.95171027872965i	-1.24806699113610 - 4.96309237299874i	-1.04073289305057 - 5.61705076925026i	-1.14707600961108 - 4.67556081227272i
	-1.06026610241057 + 4.90806250545359i	-1.29242741837143 + 4.90040945490489i	-1.03934327812374 + 5.60938735840159i	-0.484420964388029 + 4.32678593001101i
	-6.90273415800558 - 6.91789277317018i	-6.65704845534463 - 6.94462987719573i	-7.30075985098444 - 7.21557214059486i	-6.78755812591932 - 6.34814610106963i
	0.969208632461845 + 5.01311470083618i	0.853264392257054 + 4.97242265886116i	1.21473578108145 + 4.29881748282867i	0.713071055235382 + 4.94262620580262i
	-1.30653216245079 - 3.01965952119121i	-0.917750712123901 - 2.76212930463524i	-1.15193148271943 - 3.24747210350390i	-0.682424914075602 - 3.92095025737455i
	-7.09469929325086 + 6.90285925473334i	-6.77218528876544 + 7.25641596387940i	-7.39140352283280 + 6.71029989844544i	-6.64412878131367 + 7.62136361032468i
	-1.03354553358161 - 6.94082142967800i	-0.979929329789533 - 6.90286285353162i	-1.45465021678335 - 7.59334967255771i	-0.922863215837808 - 7.28358371666914i
	-3.26912982169120 + 5.02826653578815i	-3.37596249238978 + 5.05711081352291i	-3.45349377359349 + 4.84958130861972i	-3.02168353434253 + 4.84058835265993i
	6.84752630763343 - 5.17303194458532i	7.12191993380464 - 4.97073645799029i	6.69582875959209 - 5.26031911041762i	7.66410971397826 - 3.62577246402592i
	3.00093644267177 - 3.03610006652225i	3.08840862187798 - 3.23558605792369i	2.11306744895462 - 3.22843022351164i	4.09426149569745 - 3.14846527351607i
	-5.23958415210797 + 1.21707531339873i	-4.96032836779322 + 0.911024682374116i	-4.95324895276563 + 1.26959664376867i	-4.94062191896776 + 1.43223088093216i
	0.693142191263790 + 2.98531026525060i	0.933336246380303 + 3.02803488369233i	1.02090101841298 + 2.56041496915643i	1.31131435718245 + 3.63042282120266i
	-2.91101333576891 + 5.12045032080669i	-2.68437905882930 + 4.58556889282920i	-3.38200950005647 + 4.72333145949272i	-1.97341885586320 + 3.98032900399100i
	6.87000438346403 - 2.93708283808843i	6.98362860137265 - 2.90308949579920i	7.34534564957210 - 2.84835320008935i	6.89105907112346 - 2.55685477096014i
	-3.09523621854037 + 1.05607317786360i	-3.46651221041792 + 1.05405802661943i	-2.51545778961071 + 0.579936267162066i	-3.38020566313762 + 0.815427877594792i
	-2.89762986105557 - 3.04207893778244i	-2.88989653434399 - 3.15015135090704i	-3.14103764939295 - 3.07004096732759i	-2.80432141244605 - 3.13025875980348i
	7.03319266571688 + 5.05220387463277i	6.55131835230518 + 4.95454604428336i	6.85144961060749 + 5.22982499737261i	6.60089352115484 + 5.65196414108960i
	0.901545785069284 - 5.04618187067499i	1.00573250206241 - 5.23300034274371i	1.42876753133973 - 4.56997662457149i	0.869050966169151 - 4.67810894650209i
	6.94603096967344 + 2.94834528373042i	7.13029857027129 + 3.47146275263192i	6.94652517637379 + 3.30973191544693i	6.25024655904667 + 3.35267479099730i
	-0.978259945472103 + 0.989350841464346i	-0.979289531345587 + 0.918566486655994i	-1.16993153790587 + 1.29055051946543i	-1.23236061262791 + 1.48231929099334i
	-1.19818372966534 - 3.08691981563318i	-0.955413759257008 - 3.19762824778123i	-0.758918498390928 - 2.83119316153763i	-0.627687705707457 - 2.75307133552614i
	4.97486492793032 - 1.11772093051161i	4.85012009489206 - 0.845033312059326i	4.92605577596193 - 0.864568522322870i	4.19112693945260 - 1.20542526437042i
	-5.03381884343977 - 2.87528443856846i	-4.90222876764078 - 2.78742526622054i	-4.73605201332285 - 3.25000339853245i	-5.38523048084394 - 2.71666135468758i
	-0.824041042353006 + 5.07715298406307i	-1.32874736106349 + 5.10418662332297i	-1.26705860816186 + 5.06214560453497i	-0.563261661503271 + 5.16334447499991i
	1.07207522684314 + 0.915412760456996i	1.05938722290271 + 0.996261937166473i	1.02224085822157 + 0.982771186992285i	0.687697002180908 + 0.830211546155175i
	5.19067770294571 - 4.97591487723222i	5.13872702540321 - 4.73756564681017i	5.35821930199205 - 5.09386055677444i	4.53065505375986 - 4.24206688464706i
	-6.98311130186808 - 5.04335580157614i	-7.19010146392746 - 4.80787419960110i	-6.60468704093889 - 5.12960155445972i	-6.79282319831126 - 5.02208822920254i
	-3.07379001192634 + 4.84712049875574i	-2.50435553542268 + 4.88865005147238i	-2.38160359884969 + 5.32581288515095i	-2.83195019777893 + 4.85958513971423i
	7.12185876654750 - 5.26120484110192i	7.07942751646426 - 4.94840870505626i	7.48356921301529 - 5.17391638672904i	6.87004580759266 - 4.61259191257332i
	1.00647710977915 + 2.98348430897975i	0.915722794598561 + 2.98480437377158i	1.27478821540288 + 3.10309594060613i	1.40279687013979 + 2.69509873670155i
	4.90237836659733 - 4.90256846517650i	5.06623438539714 - 5.17607831086355i	5.61702665120612 - 4.94037747083221i	5.47566496465111 - 4.67845145100366i
	-0.934344041169188 - 5.20847748595198i	-1.09115029933029 - 5.00552528079755i	-1.28230798901330 - 4.74861228145133i	-1.13868095525727 - 5.28365496417556i
	6.97173947991139 - 4.74810041742965i	6.79773557459427 - 4.97626258681407i	6.63037537154671 - 4.78593876819720i	7.45430373504273 - 5.02252273360656i
	6.90146388999757 - 4.94582656599545i	7.03205861154982 - 5.28366282134754i	6.83225683873531 - 5.04937072894485i	7.12918957104152 - 3.97602058315135i
	3.06543611556780 + 7.15572069564591i	3.00299687506531 + 7.17265844205324i	2.64915757334529 + 7.39944806342130i	3.28868519518175 + 7.06392182557743i
	0.847031998200574 - 2.73588653730251i	0.726745763063581 - 2.82256648973139i	0.704975324675205 - 2.70661165104260i	0.975582235919282 - 2.82681417955222i
	-4.95099043262695 - 1.17261632383461i	-4.78244794007494 - 1.15347625179796i	-5.06187119686175 - 0.697725714150495i	-4.91299817747994 - 0.422503779507296i
	-0.966842327914358 + 1.14280370744616i	-0.922455352125628 + 1.12278072792461i	-1.37925509759256 + 1.03766169366453i	-0.0675490797309023 + 1.26919528282657i
	6.87618978566774 - 6.95908537520364i	6.85569422789625 - 7.16220579244915i	7.26543447125950 - 6.66731813465828i	7.31884982566411 - 6.56145431535172i
	3.02476709673766 - 3.19686652135484i	2.84384900141347 - 3.02913155420039i	3.08994495296001 - 2.66138314978509i	3.20797131789240 - 2.99056931250142i
	-5.09460026906283 + 2.84337587296019i	-5.22901946511376 + 3.00407390604296i	-5.51640507357870 + 2.73809124736686i	-4.15013618184533 + 3.16802159214526i
	-3.17606582368634 - 5.13766481413861i	-3.12581364051543 - 5.32898388370073i	-2.44308033758914 - 4.78193537174475i	-3.16661363521195 - 4.41454217228238i
	-5.03180457229779 - 3.13903362906918i	-5.48346887722862 - 3.05749259811003i	-5.34671081766933 - 2.92800208274676i	-5.17505480865486 - 2.89870132704378i
	7.06446090081342 + 4.80443604179369i	6.78799552933196 + 4.78178604967169i	7.03789115169572 + 4.54183626317121i	7.47790820067353 + 5.45381026564623i
	-7.04782073371281 - 3.12895169842741i	-7.11526928792933 - 3.08708887260561i	-6.83417491667149 - 2.89402323409606i	-7.59652682684211 - 2.48831959585610i
	1.03893558188776 + 2.91759860587110i	0.869430207726716 + 2.77096807715170i	1.02357782812440 + 3.16303678077240i	1.16878821654280 + 3.64059481454016i
	-2.98384011623034 - 0.920233099934085i	-3.05698467734742 - 1.20781740394127i	-3.08812496437976 - 1.00007202223002i	-2.84239845400125 - 0.407472926271502i
	-6.88426615583593 - 5.24991286386099i	-6.99586651602252 - 4.80844395313121i	-6.98467443398320 - 5.21214547614006i	-7.43478089358042 - 4.43601452460817i
	3.00392708159627 - 7.11707315012123i	3.01455183129960 - 7.22645427214936i	3.61787372366797 - 6.87460497202929i	3.37454405453093 - 5.70052755177192i
	-4.93141855822569 - 4.84871842746679i	-4.73707140241246 - 4.99133254064448i	-4.71222460290967 - 4.69070686537641i	-5.48828927639256 - 4.38780668286494i
	-2.87851024416509 + 2.89299364943010i	-2.97537717728810 + 3.03568946766784i	-3.03927866807678 + 2.54360809415811i	-2.90716704008651 + 3.66888105167725i
	-4.96118558981499 - 7.02008998069796i	-4.93644732833693 - 6.90957552384761i	-4.22961036661794 - 6.95775864686763i	-5.08468200321788 - 6.52118988173579i
	6.93522151109428 - 0.925343554972308i	6.95878133611542 - 1.00141758198228i	6.61113519603148 - 1.01952813375338i	6.28507119555214 - 1.15070785155848i
	0.880281121286653 + 1.22836389351506i	0.915338743798386 + 0.948094434300133i	0.908671151140576 + 0.950910729500638i	1.10981682863374 + 1.24806699535600i
	3.07158706900827 - 5.00132770426082i	2.72434330998011 - 4.74189946738263i	3.31316354307707 - 5.37389838038643i	2.53637807578163 - 5.89699381748778i
	-3.45060380511061 + 5.12207633315560i	-3.11945326003788 + 4.71618664244175i	-3.49793884919687 + 5.13556300637019i	-3.01546519901076 + 4.96030867258578i
	1.19331204707561 + 1.05805800841340i	1.09982405622043 + 0.950110137618114i	1.24910576664599 + 0.660754222763659i	1.24868485579518 + 1.16184335736268i
	-7.16206349970741 + 4.99659058668234i	-7.29047668199673 + 4.82058793673282i	-6.84475605563704 + 4.49777705408112i	-7.66976074857494 + 4.57636279614305i
	-3.07542753884728 - 7.13587525414045i	-3.01734231627001 - 7.49241226481103i	-2.96061044082965 - 7.24405258953614i	-2.28350628678045 - 6.70664640021561i
	7.23325196367810 + 0.846971148464061i	7.32878100411866 + 0.843022861248733i	7.16430986057895 + 0.611842207230976i	7.27761967312587 + 0.986963636442508i
	0.818729443027910 + 2.97844461955670i	0.985015947602810 + 2.89407035213419i	1.28832016831983 + 2.56314920501580i	0.261165110282394 + 3.53511674934093i
	-6.99224789348871 - 1.15861619142978i	-7.22075165180794 - 1.54216237351035i	-6.88176246612229 - 1.48847963591129i	-6.62767299890552 - 1.59630988086215i
	-7.16062337674887 + 7.08393681337151i	-7.09140002635163 + 7.30257832921389i	-7.44764528189488 + 6.94213919812053i	-6.22330327858150 + 7.00016242371221i
	-7.20424117546224 - 1.14175179145137i	-6.77567252030688 - 0.757846346472237i	-6.70994205886393 - 1.23552938151928i	-7.02724412959939 - 1.11959337532127i
	2.90035190246072 + 5.04914267734092i	2.75978956752340 + 4.73893841358442i	2.82938410851984 + 4.67520642421687i	2.55297837390800 + 4.28007429774580i
	0.875950849804940 + 4.97935071310582i	0.839800154778694 + 5.54936829088039i	0.664522159589992 + 5.21078710696821i	1.65519234654407 + 5.12253540539720i
	-7.33490047870493 + 2.86221638805365i	-6.88648191385632 + 3.27224531861815i	-6.82993189755831 + 2.92293143498675i	-7.06946240676348 + 3.28062007229704i
	6.86660097525135 - 2.71897186041243i	6.78205284566078 - 2.79984121996672i	6.79182374481308 - 2.84862763354735i	6.25133121371659 - 2.71439545818201i
	-1.15665950068776 + 0.758477883658847i	-0.831266023874524 + 1.03819129061804i	-1.08761612553521 + 1.18261348773100i	-0.592020453777105 + 1.48797408767556i
	0.732614463190688 - 0.943258562972360i	0.953237263417328 - 0.889047428983011i	0.620319365279328 - 0.998857125167518i	1.61970254963958 - 0.296906272793070i
	3.08313662297391 + 1.17122744054857i	3.09633889944514 + 1.34903988106113i	3.14054206365709 + 1.14899541832305i	3.26107221611209 + 1.23178479115259i
	-7.14563449691487 + 0.964263258643123i	-6.79680214192024 + 1.08433296508489i	-7.46226385463073 + 0.931450553999550i	-6.31679354300869 + 1.17955692533462i
	-7.08554951567527 + 3.17105089167897i	-6.97632374484576 + 2.96397338505567i	-7.00417682211998 + 3.29307914421024i	-6.88443728742881 + 3.41794891002514i
	5.06303532403590 - 1.08627390046328i	5.01411508579641 - 0.504059251086604i	5.06411068955381 - 1.37927179245851i	5.12092413924283 - 1.26305837931198i
	-2.97946853160857 + 1.23431178791241i	-3.29965601915314 + 0.743668489571636i	-2.68008110066209 + 0.913854693117290i	-2.56283593623363 + 0.443942595149422i
	4.86597519658658 + 5.07704286752984i	4.95260937759343 + 5.25214739097705i	5.43758511582305 + 4.79272702956735i	4.81697223434990 + 5.39529591032560i
	-0.639245948216858 - 0.995747043982474i	-1.25451198034455 - 0.741159256325578i	-1.08699205997032 - 1.41964137596293i	-1.13324540936407 - 1.67785870847497i
	-5.08802210942512 + 5.13219718725533i	-5.20084063011214 + 4.67073539041072i	-4.73330403471848 + 5.05209389848761i	-4.67629317102774 + 4.55621698537541i
	-1.10061222298245 + 6.88287891796464i	-1.15025763429816 + 7.37110890479346i	-0.505934223883972 + 6.72028098546481i	-1.21040164437401 + 7.29045465342440i
	-0.698939676354905 - 6.93877562401765i	-0.954435746586603 - 6.84284298528991i	-1.16226540173953 - 7.36089548749894i	-1.12908659532490 - 7.10208698147107i
	6.83517148111654 - 1.02693992027288i	6.84282229937678 - 1.18751616517000i	6.94737556931675 - 0.759045504279456i	7.17082964440197 - 1.13797603092748i
	6.77291082206513 + 2.89133109999123i	7.01196282288053 + 3.08902092306962i	7.15301506690709 + 3.16076780602859i	6.88348547051458 + 2.76199577782439i
	1.01812291470572 - 0.816001198088594i	0.938979254349916 - 1.07669938741254i	1.00311709746008 - 1.10976568364098i	0.960324550738489 + 0.131670751108300i
	7.02160602956776 + 2.82978865414049i	7.19579098668304 + 3.09312580642743i	7.12837692069961 + 3.36506278146229i	6.74705669549502 + 2.15495201387531i
	0.734908215314776 - 3.05774159624818i	0.799740962400253 - 3.04344716175528i	0.477223171993148 - 2.36772842720668i	1.35638720669476 - 2.91959849554876i
	5.05907713136540 + 5.11563253520428i	5.15087265374736 + 4.87334196773564i	4.97686336804160 + 5.34606087350909i	3.25338884490112 + 5.56744665934120i
	7.05541369510383 + 6.79954559230565i	7.18573593918617 + 6.93006556469357i	7.18856514359905 + 7.21827358989503i	6.85061157078113 + 6.45772814783846i
	-7.38254809903817 + 0.942720961191040i	-7.35436833664686 + 0.650530028619164i	-7.39292380364634 + 1.31293677673637i	-7.26437418092606 + 1.40310031587081i
	3.15317865795300 - 1.06799401309293i	3.41397043457749 - 0.979943955376456i	2.99698541057587 - 0.768930584481409i	1.02902091774249 - 0.975748407185488i
	-5.07311991636293 + 6.84787035202068i	-5.44721651096870 + 6.87253054355129i	-4.95032264092737 + 6.97766094825087i	-4.26826176620793 + 6.53370081437049i
	6.98000118297602 + 5.07488040799678i	7.06297270952478 + 5.31993553693136i	6.58765647240718 + 5.33361089014494i	6.93629612426371 + 5.26539874898903i
	-2.84213049545274 + 6.88308744884107i	-3.01449195194118 + 7.02093378014302i	-3.33948128505460 + 6.96721434087219i	-3.45802488514638 + 6.59224826013496i
	5.05211898324159 - 0.803905963937890i	4.81399450547386 - 0.702683254903188i	4.85033640792590 - 1.27685160616317i	5.53530688606827 - 1.98548511232998i
	0.987030643256547 + 1.22579711181440i	0.727319777988056 + 1.28439668345517i	0.471692351270345 + 1.32997742333202i	0.772216967238175 + 1.18103181819764i
	-3.05525022733723 - 6.86171614627726i	-2.94505155969914 - 7.00772843729714i	-3.29326227543256 - 7.15859130560850i	-3.23423876974720 - 7.69720095986527i
	-3.09153450208851 + 3.15010299694765i	-2.96702931631658 + 2.94345286927063i	-3.01039491278433 + 3.02669309987321i	-2.91399156913606 + 2.55960318974946i
	6.88652455926262 - 2.84925785853152i	6.76494688537256 - 3.12683444040673i	6.76865959876024 - 2.34894591644560i	7.14552197365485 - 2.95948124134593i
	2.89928553618454 + 4.96004328495245i	3.17821795652752 + 4.92056346023593i	3.16920960688365 + 4.99156854937358i	2.59443106795065 + 4.19641606364027i
	1.02394997303303 + 0.998461057816522i	0.877138306833825 + 0.721997815529217i	0.674944814384027 + 1.45564767406453i	1.03406100713814 + 1.21722863451642i
	6.98348541005842 - 5.18442435235347i	7.00087903044565 - 5.28249368933942i	6.93335028048476 - 5.28571496821050i	6.72293957774967 - 4.93277058051356i
	0.900786720313740 - 5.14541383424474i	1.04825895375809 - 5.32016213051343i	1.14971603771706 - 5.12478401168689i	0.504477778990066 - 5.64542018835924i
	3.06701521535974 - 3.04031527030663i	2.97269725418302 - 2.80571851538241i	2.55350682885888 - 2.72038440252815i	3.22690490416889 - 2.71119405205990i
	6.98261656133249 - 1.10397575697183i	7.04904695170928 - 1.09339586826727i	7.35940057841410 - 1.13804366347010i	6.78737553499655 - 1.26387420840557i
	0.872986343467079 + 6.98928595419172i	1.09949514892813 + 6.91577279686630i	0.682973015471201 + 6.94915940447084i	1.51389561500141 + 5.92662810854239i
	-3.26201941498281 + 6.90509622799838i	-2.93572805577280 + 7.16164614998678i	-3.03851146201243 + 6.92208426670329i	-3.26620599605627 + 6.96991489418842i
	-6.99196180463753 - 4.97671314077419i	-6.89714432852096 - 5.39018382175245i	-6.95029703132374 - 4.79145602599777i	-6.86502761671074 - 5.90112349487410i
	-4.97804807100031 - 4.87154342956401i	-4.90832332420491 - 4.82575409412742i	-5.04402584187177 - 4.77133550560670i	-4.71654060131895 - 5.62594155235651i
	-3.15142292570200 - 3.09135342584053i	-3.02771255243987 - 3.22460596062925i	-2.57079723062214 - 2.95201498773111i	-2.96650091642283 - 2.75875781122992i
	3.22354608610196 + 6.99497512070947i	3.16647052417529 + 6.59113041721052i	2.49303431176406 + 7.49476262656348i	3.40671550937168 + 6.84931878694528i
	3.02654059987932 - 6.76942266918806i	2.91102938942948 - 6.91771994251621i	3.52135378335633 - 6.36337939015986i	3.05728456490968 - 6.23377032618970i
	-4.95129914605105 - 5.20083988154931i	-5.14802724284847 - 5.27607413160970i	-4.63658212958019 - 5.40564045800289i	-4.77320873477226 - 4.96737882132703i
	-5.09295983024370 + 2.93647629460558i	-5.08540977491283 + 2.81106663766559i	-5.30971990729255 + 2.98450033525713i	-4.49582301504864 + 3.18578030055055i
	2.97050977007494 + 3.04708202748333i	2.63687741250991 + 2.85361659177308i	3.31260061007959 + 2.99048530726841i	3.14677059074111 + 3.88154497750688i
	-3.12153810687279 + 6.80642668729600i	-3.04710686886560 + 7.18471503346968i	-2.89678133756923 + 6.50268118235382i	-2.60927632044405 + 7.26098831038665i
	-2.84842273500608 - 7.03959910731515i	-3.46370928270836 - 6.96224991494991i	-2.90087956158794 - 6.64304055070560i	-2.55292856620008 - 7.63760356588488i
	-5.02477984999473 - 5.02550315543809i	-4.82988445335865 - 5.15810971942492i	-4.82465483472343 - 5.19209598263008i	-4.59469695233685 - 5.35389337105908i
	1.05025180434820 + 4.81472075498235i	1.01320872772193 + 5.36632237065037i	0.745401116960861 + 5.25224293164750i	1.47987420299227 + 5.37992079836875i
	-0.829080447614885 + 7.15300540827761i	-0.917602811917353 + 7.11150455909993i	-0.846105325095750 + 6.95698198860185i	-1.19737997780218 + 5.80336436169374i
	-7.10167168250669 + 4.94742471628050i	-6.49088417574139 + 5.09783289801302i	-7.16237262739388 + 4.51210678466212i	-7.00060602796349 + 4.85559904987997i
	-7.07350045326971 - 4.93266089343309i	-6.91299950761735 - 4.81107795555790i	-6.97190424717770 - 4.59472812209094i	-7.00126320388444 - 4.57892945014695i
	0.876782870252726 - 4.89831085682888i	1.15886877211465 - 4.87605728950774i	1.05951877147746 - 5.53435361055593i	0.644547231911648 - 5.56834464575991i
	6.72944307454973 - 3.05837983963766i	7.01192360020932 - 2.75751446509321i	6.83726546924207 - 3.22693883279322i	7.02570322121924 - 2.49449759294828i
	-3.28955595789176 + 2.90116060548075i	-2.76266146983287 + 3.00384993440954i	-2.71369864990762 + 3.49575149574736i	-3.39662052497073 + 3.06165420312230i
	-7.18312222084361 - 5.04898343991185i	-6.80466467084699 - 4.96295599418766i	-6.66008784557348 - 5.15221176972785i	-7.05259410073733 - 4.99901209261893i
	2.85152814568751 + 6.77682245143026i	2.94731322418571 + 7.06365850805039i	2.75866159484862 + 6.18108695238658i	2.61514929575079 + 6.71762901867045i
	-7.18086126817016 + 6.70110630258208i	-6.57835761237795 + 6.98575199069882i	-6.93493973484023 + 7.33865381447548i	-7.32370029233564 + 6.42797320773896i
	0.950047166487521 + 6.93789318457735i	1.02165021722032 + 7.00354744019502i	1.21482335875112 + 6.66071664652654i	0.385974245533140 + 7.25571788537965i
	3.14721353032062 - 1.12271229992206i	2.82701161178426 - 1.25945745053126i	2.62292474531911 - 1.85432695865669i	2.57573785066217 - 1.47323776104601i
	0.942297755136079 - 7.06146324624748i	0.884890564281569 - 6.71255387789777i	1.05657427410844 - 6.86131576009873i	1.07772763983004 - 6.92795655999847i
	6.91077734587203 - 7.09420695483373i	6.97927203400397 - 7.09219051977869i	6.90194868209782 - 6.81759233956443i	6.63358884463689 - 6.35633101117496i
	0.959088801446581 + 0.899361636319666i	0.697146850434850 + 0.961407395554001i	0.592050630510943 + 1.36502598205069i	1.53010826477357 + 1.25215773892986i
	-1.29693692284903 + 6.90871748081992i	-0.932502708920832 + 7.22600797153690i	-0.624282031003533 + 7.00629175038098i	-0.791609599048226 + 7.32982818726029i
	3.10641721039701 - 3.14209964872517i	2.91617832721544 - 3.02509243687291i	2.68034021355238 - 2.84394825891926i	3.08393982837792 - 2.94789353203728i
	4.67582116397280 + 4.89630013104563i	4.95847173183507 + 5.23447011830077i	4.92741440585181 + 5.57659204403409i	4.94406554326927 + 4.86232855693008i
	4.80553528046785 - 7.04457705540552i	5.00656509123338 - 6.82440557951002i	5.18955721889827 - 7.60135379566746i	4.88152286228930 - 7.09287816519278i
	-2.86617375348832 - 0.923639882329410i	-3.07591821511229 - 0.948336453955861i	-3.05227252150232 - 0.985997459695501i	-2.88781814395272 - 1.04480097476720i
	4.84478743277205 - 2.98172547158993i	4.84999971555756 - 2.61185439024646i	5.15843585321947 - 2.88684280131022i	5.08306976274797 - 2.62809252197379i
	2.88182827729163 - 2.82529799703467i	2.98936254549764 - 2.88521774113213i	3.04611011773533 - 2.69672949680144i	2.61655635554516 - 3.08142498023244i
	-5.13786808601270 - 6.88421943971791i	-5.08210094822360 - 7.05769826168708i	-4.71347365618023 - 7.23005388495873i	-4.90572899948735 - 6.56817682151075i
	-1.03468189724812 + 2.98215252951757i	-1.06526990837539 + 3.19564524132799i	-0.781499563704703 + 3.32163349006271i	-0.216651964843084 + 2.74413976443241i
	0.857267697346983 + 7.16740339390593i	0.901741319995974 + 6.78366722153366i	1.27024092622843 + 7.48683746150907i	0.556282670956483 + 6.63917089062753i
	-5.37533254625669 - 2.98367501195937i	-4.79019355319551 - 3.10668484777901i	-4.39424238115373 - 3.14293702996036i	-4.66014323190509 - 3.11468150444311i
	2.94589472043405 - 6.97824712786154i	3.22968462623553 - 7.22213057759213i	3.18340422742789 - 6.65213924233259i	3.49641108181730 - 7.22750458988672i
	6.96880561274117 - 6.92587660582379i	7.23103709192345 - 7.39601188910205i	7.34937596278236 - 6.71479915210333i	7.34999368878072 - 7.12355305256240i
	-3.26261118594075 - 6.83729618428836i	-2.45697212717789 - 7.27860047983600i	-2.49873077195759 - 6.75484294477383i	-2.78741542854387 - 6.67167703792139i
	-1.05231453218326 - 5.06690290208852i	-0.749701196310985 - 5.24222896936522i	-0.953371361365892 - 4.48053831533494i	-1.17232321260407 - 4.87507648532324i
	2.99051716057851 + 5.22745960217777i	3.06006248020305 + 5.01394505889544i	3.13594985868827 + 5.37957514528677i	3.19645294441195 + 5.42305577030739i
	-1.09245449279351 - 2.99997492324014i	-0.786404479713143 - 3.17053315795783i	-0.816873206985889 - 2.94810092437974i	-0.863599926958270 - 2.42306257603842i
	-5.08590197666014 + 5.10966098713570i	-5.07708042420289 + 4.94212475746965i	-4.69603056319419 + 5.16055040114982i	-5.48373465099108 + 5.38630635875855i
	6.99913553046823 - 0.939626356780269i	6.87471517733114 - 1.04564108513379i	6.94028757304592 - 0.806723866998876i	7.05505455619980 - 0.583891672600497i
	-4.87824564743718 + 1.07898684749363i	-5.20897785147540 + 1.11064284340754i	-5.03158780631540 + 0.699109984252445i	-4.58106184960314 + 1.24841029971148i
	-7.04488184445376 - 6.90188303993386i	-6.88844515365080 - 7.32745748029894i	-6.97480416967200 - 6.27871993626968i	-7.93642770096646 - 5.63038386142757i
	-3.04520217905655 - 6.85661843005573i	-3.10086490556592 - 6.82384901965716i	-3.65553801858689 - 7.17116911016687i	-3.43767781167457 - 6.60801954008638i
	7.22276524297555 + 6.88745406722464i	6.73577894303696 + 6.66534269063087i	7.03527465252870 + 7.21408771655526i	7.38260915316059 + 7.02518425714611i
	5.05776144110780 + 7.18695096224651i	5.10291391700865 + 7.00356948955071i	4.79343748061583 + 7.48876751516552i	4.45949949754965 + 8.10879056069560i
	2.95375715622219 - 2.86832763440165i	3.13673976771585 - 2.93772534614923i	2.97570561618803 - 3.56992778210812i	3.15451822155999 - 2.95088163520703i
	4.97062069623031 + 2.79510001583605i	4.74009771140933 + 2.24865686796776i	4.79094918081884 + 3.02055506715846i	4.95600358171845 + 2.63585372247899i
	-4.94368464404352 - 4.82760876338652i	-5.04892749635160 - 4.54651779829091i	-4.85815247103866 - 5.73247265154949i	-5.01550133963604 - 5.14333217346720i
	4.90411320164769 - 6.83446561179362i	5.12799186185120 - 7.22735479682364i	4.73047868674644 - 7.10849029899851i	5.48295390350361 - 6.93519232041026i
	1.07610055834148 + 6.87127991635233i	0.774649485559772 + 6.80705971057162i	1.04273731644988 + 6.72893489780141i	0.853192401135783 + 6.57036652463851i
	-4.89848187684117 + 1.10887723791996i	-5.30789094102236 + 1.34242537214610i	-4.75435481263494 + 0.791994263309338i	-5.07827080381920 + 0.757773429073745i
	-1.13756924383992 - 6.88447710827550i	-0.906721043247538 - 7.00208137625010i	-1.07286391834901 - 6.67390428845809i	-0.701205187346165 - 7.09112533006445i
	1.04530658244392 + 6.74825325611918i	0.622073446486549 + 7.08646836455700i	1.16158396303830 + 6.72151503789807i	0.750221409605636 + 6.67239522039368i
	1.04079918899071 + 7.08925185476167i	1.01869653159402 + 7.08293617110270i	1.31004287200721 + 7.48815195583752i	1.04150412312617 + 6.90766900465272i
	-7.32910670761928 + 6.90966935057164i	-6.87788758717686 + 7.00745868538453i	-7.06082330326307 + 7.10224924966261i	-7.04772799596587 + 6.74321884465769i
	7.12333051922101 + 0.830956168974221i	6.87670020734400 + 1.20104883978021i	7.25527386180806 + 1.30504920450039i	6.65164461048779 + 1.00815694804147i
	5.06221186867493 + 5.15841669106377i	4.92609034092139 + 4.84946482931658i	5.16416844346232 + 5.16346619113284i	4.97075567683684 + 5.25390277412726i
	2.73010047790801 - 1.09840181534870i	3.06878889081718 - 1.05745710992681i	3.02549581479311 - 1.13491520557509i	2.34667891852521 - 1.15358585429787i
	5.24319090297604 + 2.96459700481166i	4.99977192838932 + 2.71418993879083i	5.96546650047589 + 2.90414463769808i	4.73096018966346 + 2.78448207280623i
	0.996764828331025 + 3.05021516754562i	0.803900314388032 + 2.88748539769672i	1.06729121767968 + 2.87917629789138i	1.02662706763440 + 2.87517403508672i
	-3.22947551590833 - 5.20674155930959i	-2.94847521758850 - 5.21919344782391i	-3.02243030079524 - 5.24988338779310i	-3.51514590922687 - 5.15090683728852i
	3.41315334415510 - 0.938637743960154i	2.96568333836947 - 1.46826547819168i	3.18989931718354 - 1.14386802397303i	3.23511093685752 - 1.51769254663629i
	-7.19011533943530 + 0.791038508461974i	-6.99459620487302 + 1.09094408650745i	-6.77610528922073 + 0.945271639154871i	-7.08224037079171 + 0.492586726052862i
	5.03458108027847 - 3.00756516319922i	4.96505348992843 - 3.35192959620214i	4.32609839142249 - 2.79667373803070i	5.13602945037009 - 3.00134331864639i
	-0.823837061360618 + 1.12974359754791i	-1.12781635775203 + 0.571116134900778i	-1.22071023138424 + 1.20390778786362i	-1.13775055785313 + 0.411085469227853i
	5.01426118596172 - 7.21063540714623i	4.94179776460587 - 6.59903992206797i	5.15362232868744 - 7.64469378644005i	4.18319465178234 - 6.70609089525954i
	3.05356565131373 + 5.06107381600029i	3.07507434728985 + 4.69772451414187i	2.37979071015651 + 5.47908271480730i	3.37764096913609 + 4.79029363716338i
	-1.02826925753160 + 7.04836166012957i	-1.00051719068131 + 7.08035334517380i	-1.09711883494501 + 6.66982032742711i	-1.77019729346575 + 7.29449212542523i
	3.06962369475324 - 1.13574369781859i	3.05282981916863 - 0.719488215081497i	2.95209897780627 - 1.48094088457262i	2.79043057798128 - 0.326290545376478i
	-1.04618869383781 - 7.10541047440937i	-0.977808392459538 - 7.02097565293986i	-1.45892245439562 - 6.61773428010378i	-0.681880748620711 - 7.21193005125238i
	-1.00778282483579 - 3.15336380328969i	-0.653026874502629 - 3.02884127266502i	-1.17546014017364 - 3.49149247760010i	-1.35940629986593 - 2.91712013740305i
	6.77983291216046 + 6.99481895081757i	6.75781757169082 + 6.93352309391258i	7.28369947454868 + 6.57744539402428i	7.01123975463302 + 7.69762290770400i
	-2.93720114103110 - 5.07504524104736i	-2.96623259988919 - 5.16226174564246i	-3.39586896005017 - 4.95938960530845i	-2.95947418379223 - 4.99322817488022i
	-6.95311526627846 + 6.97254776306945i	-6.98190298336936 + 7.08035677830663i	-7.37561910930849 + 6.65050909888855i	-6.80475829960503 + 6.98546204813250i
	-5.26986766557517 - 6.80264521536963i	-5.19931245062164 - 6.88294691138878i	-4.73657740332659 - 7.75562295199551i	-5.31708410460054 - 6.50031646942543i
	7.01766019447225 - 4.96699093121217i	7.03866045581929 - 4.66182249960885i	6.68137507902107 - 5.01315128696502i	6.84188201027781 - 4.57503232132325i
	-6.75324929865976 - 3.00327620561540i	-6.76087270918004 - 2.94064090037979i	-7.39734493006144 - 3.09553327469609i	-6.89990543797438 - 2.99014197283587i
	-3.42064823857723 - 0.662655627715130i	-3.39771190956342 - 0.803695125992580i	-3.14285027421432 - 1.36872333300038i	-3.47088965345454 - 0.423518062215450i
	-3.16003465271966 + 2.70467305996256i	-2.92491251321273 + 3.16221537120106i	-3.19278624506402 + 2.96505863793741i	-2.43806343810404 + 1.88935548805273i
	-6.87264694685949 + 6.96959368377563i	-6.81248270077129 + 7.04998683613123i	-7.03810673529265 + 7.02626103441186i	-7.39233379129887 + 7.69212350276767i
	-3.19086839873858 - 6.90014505411240i	-3.38440283648472 - 7.01425102404034i	-3.22932652744278 - 7.37393827663951i	-3.26105949001161 - 6.27923632833510i
	-3.30844679994204 - 3.34493004374368i	-3.09712182478542 - 3.26078766701032i	-2.99323750226634 - 3.12278403040301i	-2.93349758120197 - 3.59577411074434i
	7.06596627204062 - 2.92070907165130i	7.24130131931190 - 2.47037792194469i	7.14241943236501 - 3.21951385102952i	6.51544721737346 - 2.60808321140902i
	-6.89659420262282 - 5.11349378770307i	-7.59679759993304 - 4.95806158910241i	-6.86761242542057 - 5.19489492273458i	-7.74535791956897 - 3.50044785976649i
	0.725605108394626 - 3.06544055622044i	0.888180261240632 - 2.90917021441419i	0.926414047253864 - 3.30605395755305i	0.370655825967278 - 3.24119027155763i
	-0.770498092871859 + 2.98607193936947i	-1.09418143923215 + 3.29007243823005i	-1.24271604505836 + 2.82964483905895i	-1.05203398998567 + 2.76368115267193i
	5.07120358016089 - 3.06887377258795i	4.58703507781456 - 2.80612354068619i	4.96047360434805 - 3.17933657979169i	4.53937536508494 - 3.00252479487320i
	-1.11027519712532 - 2.96719579538077i	-1.01420328211393 - 2.69712231707263i	-1.37928446874037 - 3.23293800010655i	-1.19513776871054 - 2.99122763542656i
	-2.89364971325578 + 5.00101270023905i	-3.31956501223586 + 4.91921489815318i	-3.78792208755550 + 4.98939680469940i	-2.53616158694576 + 4.50559844003910i
	6.69928862947865 + 7.11060357677888i	7.02968061676540 + 7.18846024300195i	6.80241268338535 + 6.66980023436182i	5.90125490830220 + 7.17187180097076i
	6.72721439663836 + 3.00001768103303i	6.87907115043983 + 3.10890320529298i	7.07257224653877 + 2.98689162501785i	6.74396399567714 + 3.06688159119249i
	-0.942094388485188 + 0.787016408077466i	-1.34632170308174 + 0.837513065865922i	-0.932173424473099 + 1.15257694700161i	-0.682791564974213 + 0.730412887137829i
	-5.39804675733897 - 1.09218381040011i	-4.72712213255223 - 1.04132292268609i	-4.59500003884405 - 1.22831244309122i	-4.81084165915012 - 0.726319070953123i
	-6.99046415659648 + 4.84271338248812i	-7.01974025923333 + 5.05999557028767i	-6.83385184098827 + 5.44619320032764i	-7.69561128411280 + 4.56091580063751i
	3.08146670592078 - 5.05212060582031i	2.63748888914726 - 5.13569585259545i	3.65472038941061 - 4.52679931974428i	3.59995896526545 - 5.42804701745933i
	-1.13976064264646 - 0.997695132765273i	-0.854106619738274 - 0.940989354479935i	-1.05513717127311 - 0.573210023141170i	0.0591675721387141 - 1.05574340315217i
	5.27858443246493 + 1.01466948762420i	5.10914388902370 + 0.926784301684106i	4.88430714174306 + 1.37767572087859i	4.39310977477492 - 0.0895247343921362i
	-1.21390433342166 + 1.05129605650002i	-1.35661509439138 + 0.883278288696729i	-0.953870540771844 + 1.12632955999319i	-1.39277576858616 + 0.934367724197111i
	-2.90047224365610 + 6.97464002926276i	-3.08350238086577 + 7.04596401876390i	-3.32165388479753 + 7.11652991518561i	-3.02492757614958 + 6.92303931238963i
	7.13870818558308 + 1.10583376753200i	7.01305076509844 + 0.815513762381952i	7.04479286040434 + 0.600557100254708i	6.95035888870362 + 1.03894970946290i
	-7.21786738212511 + 2.86656981510068i	-7.18978936729185 + 2.87373319972570i	-7.04106069699132 + 3.07750323059161i	-7.12424534218522 + 3.02561029318034i
	5.01335262845482 - 1.00843286200665i	4.96030769195058 - 0.830124870117340i	5.02546384727443 - 1.01388197723927i	4.63824096910043 - 0.881379817189117i
	-1.05152567163620 - 6.93366700252980i	-1.06186658922972 - 6.93138246998887i	-1.03200471467651 - 7.15126772527432i	-1.24360134782974 - 7.09865253725906i
	1.00423529240752 - 6.90546933448650i	0.772551950074676 - 6.94742367129220i	0.655547376305279 - 6.69132699682954i	0.940704299699512 - 7.34071078992316i
	0.767466824590264 - 3.18190246962123i	0.910912599263076 - 2.78328966729446i	1.36379901665032 - 2.62774679358521i	0.308364743114564 - 3.00425809653815i
	-4.78096717407956 - 1.03064950264022i	-5.03256912702082 - 0.815133804925411i	-5.24266709286079 - 1.22617001563154i	-5.72309944437919 - 1.29021930162147i
	3.27357513256095 + 5.13829383652262i	2.96894711483746 + 5.24255476390335i	2.79343227275626 + 5.08471942888484i	2.46046411378191 + 4.99847789946470i
	-3.15634765609697 - 5.13850587605306i	-3.17700414179583 - 4.92556421461171i	-2.81798221300221 - 4.81825573051074i	-3.63061049413482 - 4.77001747551534i
	-0.804708545088085 + 5.17747887976217i	-0.691462242656297 + 5.22469285174218i	-1.47016665964523 + 5.01040535955630i	-1.31007072070058 + 4.45424348878453i
	1.06764497852455 + 0.961288904330743i	1.19054975141334 + 0.910264837883528i	0.896831576966649 + 1.07978971364931i	0.500021485382272 + 1.18256411061383i
	-3.02273151775771 - 6.85030616893960i	-3.16990983874943 - 6.88646661245925i	-3.31427587096149 - 7.20996616956506i	-3.65302576432931 - 7.31224197169771i
	3.03974223266256 - 1.04891899480081i	3.08556693314100 - 0.919735831140549i	2.42812598124810 - 0.587941028388956i	2.94008162337891 - 1.65370540777002i
	-0.923972592408798 + 2.79482239101570i	-0.937207543932791 + 2.89209904206508i	-0.789429508266901 + 2.65425283035902i	-1.28136816653202 + 3.47774940630988i
	2.94099615357840 - 0.980022050577078i	2.65412869874575 - 0.514220586797171i	2.81139441652968 - 1.02293569061349i	2.39222261557924 - 1.29034289092271i
	0.992271981340679 + 4.91445632042299i	0.832545305915359 + 5.15825942719711i	1.06524505963121 + 4.91431782986037i	1.38884256749061 + 4.97438263577265i
	4.98814815851483 + 4.80214843063518i	4.82853486118746 + 5.35838876819032i	4.95809153810127 + 4.88769055116530i	4.83626520673133 + 5.72409212196611i
	-3.10014203764379 + 5.18146825311239i	-2.96090386541014 + 5.22298346408047i	-3.41471523104529 + 5.25282097131012i	-2.97762855672222 + 5.14483364535882i
	2.80602358841535 + 4.89695675643988i	3.05498171230893 + 5.25861932650321i	2.99732647813386 + 5.05913438310059i	3.67337986647390 + 5.08664596531078i
	5.14308414156596 - 2.89758248491924i	5.20327059401431 - 3.21916506539060i	4.56270032027740 - 2.63958629471748i	4.92286590790139 - 2.35285360992697i
	6.96157534699484 - 0.992454291235326i	7.14148466971717 - 0.956609856778270i	6.46114712150021 - 1.11329906612543i	6.88660295927913 - 1.25409683626264i
	4.88619436279544 - 7.20819688732040i	5.05405173573473 - 6.85266698520409i	4.73217528722364 - 6.59980566179412i	4.67913396733844 - 7.63235875972287i
	7.12498253162652 - 4.89603520293682i	7.05435815379715 - 4.99771447088859i	7.26452202010190 - 4.98703413818704i	6.31508036270866 - 4.81707854541827i
	-7.00088335226395 + 0.881806202629401i	-6.90883403808150 + 0.957076161277388i	-7.28385076057827 + 0.468037579235351i	-7.22747929875616 + 0.333740635692178i
	2.98404200594281 + 4.77895680045237i	2.89768287042298 + 5.11919147543281i	3.02824818006526 + 4.96652917213356i	1.57616744842232 + 4.89627350634299i
	1.05027387506073 + 2.95498524652731i	1.05827431819664 + 3.05585147990548i	1.42594406562941 + 2.59873152021905i	0.798401228052228 + 3.23112188980050i
	-4.91699189088825 - 4.73893753676697i	-4.97204819903878 - 5.26656315218757i	-5.41291356984180 - 5.51984826856802i	-5.69550711381582 - 5.08994354468133i
	1.04441663895105 + 2.90457923708804i	1.14864573783466 + 2.61505450147084i	1.36749582661734 + 2.71697859653822i	0.486656267345380 + 3.41242775530568i
	5.06253582507241 + 0.866739349314468i	4.89748484420226 + 0.965652071482239i	5.16879846329994 + 0.652466685589920i	5.18165630380727 + 0.880354195898774i
	5.06402950413549 - 4.71992856481748i	4.88416169588378 - 5.19568057430730i	4.96551794941478 - 5.42407460675307i	4.52580509665044 - 4.70902167521112i
	-7.10662770007172 + 0.905818843751677i	-6.88544180063917 + 0.664453699884366i	-6.39845978847022 + 0.784465552038123i	-6.59079207136100 + 0.854365822280404i
	-6.93312996036719 + 6.87633424242844i	-7.04898378675681 + 6.90846340184200i	-6.89387152563818 + 6.45128107499654i	-6.48868949840692 + 6.52910440144342i
	-1.05941928223291 + 7.12405025868407i	-0.995120733021323 + 6.84833593980063i	-1.19469881985482 + 6.99165279369169i	-1.29550892357848 + 6.67543328825760i
	-4.96425278859779 + 5.00768411946254i	-4.68988780053670 + 4.71604630538815i	-4.55676361287034 + 4.67624065228382i	-4.45061551458863 + 4.74590012522102i
	-3.25168569526973 + 6.95519782129507i	-3.24128444688806 + 7.03842589064090i	-3.30677292080646 + 6.72443316815388i	-2.91086053703051 + 6.38676175262736i
	-4.81178624020407 + 3.20749858567528i	-4.67755755184426 + 3.29863277904979i	-5.41053261439953 + 3.05739386724187i	-5.26651780018779 + 3.05459171049772i
	-3.10460898846816 + 4.99362369957706i	-2.74914114474595 + 4.72102711799104i	-2.40527652141378 + 4.95936998285224i	-2.52467113959769 + 4.70461977706613i
	-1.35828924114374 + 0.957734289767517i	-1.12678490328811 + 1.31112591144978i	-1.26141723783249 + 0.667602087462043i	-1.20281623231687 + 1.31852161954056i
	-2.61924243710410 + 7.09921728314259i	-2.64524272862448 + 7.29535842453697i	-2.95845349657438 + 6.90300207535573i	-3.42398978907079 + 7.16487624025227i
	-7.33519026210132 - 4.91259835398225i	-6.87281235836515 - 4.86600852640593i	-7.24244962221172 - 4.86359219552868i	-6.75265222239486 - 4.53769708696590i
	-2.99441987909642 + 6.75146727696721i	-2.94971232319238 + 7.44294445762157i	-2.91701400374883 + 6.78062565847574i	-2.70308748842576 + 7.40386013829433i
	-7.20562059445658 + 0.988547793875745i	-6.64309981420686 + 1.20492193531132i	-6.95311256168909 + 0.721404802439290i	-7.38147850958221 + 1.08981309730235i
	0.826986008010414 - 4.97041511986926i	0.746178576284817 - 4.35908207092282i	0.0466535085513102 - 4.59926943786241i	1.01817397427977 - 4.42890889151157i
	-4.86818572934574 + 0.932788028624664i	-4.74102009598383 + 1.42087587502038i	-4.78927588494095 + 1.04979224912220i	-5.00985335925402 + 0.961764865890328i
	6.73857978408216 - 5.08073117409389i	7.37338967145022 - 4.89172814380761i	6.70802327181503 - 5.32381428629543i	6.93202936980574 - 4.62700776942791i
	-6.85243857060342 - 0.907128570687957i	-6.89641879573796 - 0.766326401997944i	-7.52857848203842 - 0.885734514615395i	-6.71393630492503 - 0.462514579295569i
	0.988398982275066 - 0.852270684650303i	0.892099691544224 - 0.912948341395565i	1.39824934618837 - 0.992973886434942i	0.490183113626989 - 1.28589807430357i
	-6.92077389315612 + 2.91855880521887i	-6.85668515782325 + 3.28902664110043i	-7.28478739116143 + 3.15263556167392i	-6.28312860501007 + 3.94934948210874i
	-0.979353835967927 + 7.04056441326932i	-1.17361168022983 + 7.05439702413023i	-0.348884457462345 + 6.84438261485875i	-1.30089343254557 + 7.14965371653371i
	6.91745461444588 - 0.883684838104220i	6.83460909856530 - 1.20014942761227i	7.18365672797054 - 0.644216765531467i	6.41041154381273 - 0.913547305468214i
	6.90549114603785 + 2.95403135666764i	6.93453977278890 + 3.35014022421339i	7.03923940724010 + 2.79696823527637i	7.05875274480928 + 3.20865363915913i
	4.92823534193863 + 0.937549469328993i	4.71895040576345 + 1.05513625265904i	4.87288579837718 + 0.682576100497240i	4.20954616559455 + 1.20879513303511i
	-1.14140608279718 + 6.87956182936782i	-0.946817616622399 + 6.93560238923593i	-1.08382080165925 + 7.42709412811998i	-1.44910729792222 + 7.26837548487797i
	0.651531172642885 + 7.00713499629545i	0.883949547615324 + 7.08639815281920i	0.371669209621535 + 6.63161287965234i	0.600596356226374 + 6.73720360003484i
	4.86376120518231 - 2.96270663119192i	4.82756691980251 - 2.66271299427992i	4.54593635729204 - 2.85894190820977i	4.63248118387115 - 3.08879312660398i
	-7.02216802953344 + 2.74595667551538i	-6.86555940221865 + 3.05655885924624i	-6.91911295523012 + 3.37357581520882i	-6.72515005585786 + 2.60554752226261i
	-7.09069538400140 - 4.83640013564200i	-7.05751356660017 - 5.12490118881763i	-7.34337581148767 - 4.83664991513653i	-7.04158809039221 - 5.53837131601857i
	-6.90501002530615 + 4.96396482337444i	-7.06546803892435 + 5.28633645681776i	-7.22711823411912 + 5.27809923236032i	-7.16739356625985 + 4.50799457419051i
	1.13310201735389 + 2.97644677872343i	1.23154710748194 + 3.00671289027848i	1.17653886266114 + 2.88154950718613i	1.64443643171328 + 2.50087864395297i
	-5.00234157764996 + 1.09894365977115i	-5.01168599740454 + 0.930401477534521i	-4.84942511171252 + 1.11285877896321i	-5.04085405470473 + 0.659876992348997i
	-2.92504479169333 - 0.937071999259021i	-3.07375623275634 - 0.877525905014193i	-3.17442190725181 - 0.728869239712241i	-3.24225523950372 - 1.52483859400836i
	1.06259413055187 + 7.01652837216057i	1.17562023470595 + 7.00109670392562i	0.685416609147971 + 6.79279848048775i	1.41597665119213 + 6.94383271459601i
	1.10577702177266 - 2.83753555047038i	1.08247854766210 - 2.97347956429666i	0.880911848891003 - 2.63017264981712i	0.414361309497764 - 3.23500326619030i
	-2.97045441435050 + 3.13734794841626i	-2.56281538514124 + 3.01970722336206i	-3.49996239629653 + 2.93918648937657i	-2.91888462041814 + 3.07928362133088i
	-7.05105755751012 - 2.92735297083430i	-7.18423371946841 - 3.29587372889924i	-7.16480067739622 - 3.28989794304891i	-6.91733240223578 - 3.00215337968490i
	-0.731192863354861 - 3.09113635265498i	-0.669249366392848 - 2.98943263440701i	-1.78267327316225 - 2.55912435214272i	-0.925292053953502 - 3.13080781474252i
	-1.07846631582986 + 3.04871400882987i	-0.754095267329560 + 2.90119286850508i	-0.948180980844162 + 2.45973871930423i	-0.794164262904345 + 3.39418545933262i
	-1.17515555423089 - 3.14065636377632i	-1.08050895937128 - 3.23669909692292i	-0.728933106972105 - 3.08394103384271i	-0.665103318420564 - 2.75259562048249i
	-0.905342129715447 - 5.01031548038258i	-1.07485264012854 - 4.92309731504187i	-1.79368535617289 - 4.48455840105920i	-1.17953849504503 - 4.49227438951114i
	-3.13961195607653 + 6.94250887561523i	-2.85147751321037 + 7.12383984039732i	-2.37734344231279 + 6.57723518731561i	-2.37235479872159 + 8.16093274396142i
	1.09628471855944 - 5.07335521040273i	0.835088940468173 - 5.29123581374333i	1.21352103381303 - 5.11357929280277i	1.34864255387140 - 5.23444731004271i
	1.06775714633672 + 5.27830847908588i	0.814485592333358 + 4.89228556505573i	1.03459013391292 + 5.31776421792688i	0.824146196623777 + 5.64538917627952i
	2.89415496876054 + 2.98339791330252i	2.90329778664929 + 2.90665081224772i	3.61984768513764 + 2.64489864519803i	3.13451013610328 + 3.65223846067754i
	-4.97442434154443 + 3.17351809541891i	-5.37581406657420 + 2.80985646604493i	-4.57436049706699 + 3.27801878938915i	-4.77151718302966 + 2.18391029865653i
	-7.11655341204627 + 7.05884789757934i	-7.28128043765283 + 6.93149055072576i	-6.90437736884869 + 7.02728439288332i	-6.61149743813966 + 7.19728994847123i
	-5.14858590936386 - 7.01122963639132i	-5.09622327748323 - 7.04304482818778i	-4.80346695128119 - 6.35499801941387i	-5.27122670962123 - 6.19749820868099i
	0.731213712909330 - 6.79942135313982i	0.875301343394744 - 7.05537902796824i	1.01906146751029 - 6.24928275716892i	1.08993852725573 - 6.57613590689171i
	6.91315044163979 + 3.11907984667537i	6.64636825020139 + 2.97497459300572i	6.99606290986972 + 3.31835231090402i	7.16364116003133 + 2.81554732813319i
	0.937871033350172 - 5.14880453049834i	1.05879184215352 - 5.33607466814874i	0.593128080610017 - 4.66208939819708i	0.428500373281724 - 4.40192883794177i
	-7.32145392054874 + 3.25938462307605i	-6.91308850702073 + 2.89136653817970i	-7.03040454851044 + 3.84617517473529i	-7.34118126722756 + 3.57079189664649i
	4.98633273034833 - 6.95736430261755i	4.71479279773385 - 7.14627839026261i	5.05131746746889 - 7.30723151831396i	4.29881328318877 - 7.41821624216221i
	7.00233475184891 + 2.65771112322634i	7.08063006199476 + 2.79101837009313i	6.65780264326074 + 2.55442007431065i	7.31662205092584 + 2.94789341562923i
	4.84294964925080 + 0.910338901132936i	4.99999313046289 + 1.30309327153452i	5.09801938973098 + 1.52570981932270i	5.24502632655149 + 1.32002186800163i
	-7.12827214179485 - 2.90044402542287i	-6.85912253254618 - 3.13140804486951i	-6.79762715089219 - 3.41528417069556i	-7.32486594645068 - 3.40927253126049i
	-7.22091450988567 + 6.70663665797196i	-7.05179245608903 + 6.81891160283531i	-7.20564911165596 + 6.84490372379801i	-6.96884736662815 + 6.25284220756288i
	-5.24344305259323 + 7.03390802653295i	-4.94736278661657 + 7.25209366227003i	-5.01978901875822 + 7.16628092823650i	-4.54281434654365 + 6.75760886010223i
	2.65158078402313 - 4.90859297938968i	2.89440682517391 - 5.39216091418117i	3.05352857931820 - 5.23812912450640i	2.44853204727156 - 5.96862792585884i
	-1.19084607699893 + 2.82595757163457i	-0.766318066018787 + 2.99650754372971i	-0.935183467805184 + 2.86590908370823i	-0.534065641414818 + 2.02147398161117i
	4.93794320105995 - 4.91259461648576i	5.02825410177911 - 5.11036040458259i	4.61438358145610 - 5.11798372158528i	5.14880036753368 - 5.29552412970515i
	-3.13310817283466 - 2.98059418549652i	-3.26144196589270 - 3.20717875022299i	-2.95201990509406 - 3.09152164913886i	-2.97181661229248 - 3.26029514303302i
	6.78389840287568 + 2.97662818354664i	7.22626525266767 + 3.33776792880152i	7.40556875479937 + 2.86622458263974i	7.85498351578115 + 2.49984471938626i
	1.04255309783040 - 3.32616935869283i	0.854206493371690 - 3.19241481307879i	0.817141591941125 - 2.87150674176036i	0.342495718064732 - 2.90711692506765i
	2.92620437198439 - 4.98621224097864i	2.92025467433987 - 5.23009960695003i	3.10115060792021 - 4.78836323279843i	3.56383019205787 - 5.50368012625518i
	4.96429393051039 + 4.90183183750838i	5.05597932421119 + 5.28074455842827i	5.38324812870948 + 4.97873234672374i	5.20358102391234 + 5.12498286200315i
	5.02312126695378 - 7.26864627118422i	4.72072260974968 - 7.10333277491207i	4.76186289186748 - 6.52539883654501i	4.82130068392327 - 6.80063333651669i
	0.981574553615539 + 3.19626352174116i	0.910305151733874 + 2.60919822393781i	1.03769127238829 + 2.67057537102070i	1.73251074501483 + 2.42001225575760i
	-4.80101235406111 - 2.92138849413396i	-4.31147891135553 - 2.81233300839411i	-4.96060881330835 - 3.11471439360010i	-4.85564387743570 - 2.94848243936961i
	-7.02084391225277 - 2.99338716077604i	-7.24309011576775 - 3.36907560464362i	-6.91867989618972 - 2.67123982345423i	-6.56629684813836 - 2.80785009205649i
	4.91643873483403 + 1.29615225471411i	5.19792941318771 + 0.812205972011925i	4.93968807064703 + 0.557764776250365i	5.52025380952050 + 0.239980516196639i
	5.17592798765948 + 2.94196771649416i	5.67398565721548 + 3.21835380948123i	5.40546938499738 + 3.64852873717322i	4.45222673037489 + 2.74829036310058i
	6.77488372908612 - 2.90115842580125i	6.69418525204172 - 3.23644860004896i	6.63941944479861 - 2.79411086648945i	6.80360512277314 - 2.39984593372786i
	-7.10672882445992 + 7.19707331121135i	-6.62725938426775 + 6.92827648489563i	-7.10802226500870 + 7.20487978703852i	-6.60756527640353 + 6.43486094909735i
	-6.80460315617195 + 2.90842923212513i	-7.00603657825737 + 3.09316407611151i	-7.05934592658106 + 3.73493744329657i	-8.17228118995786 + 3.50389954635096i
	-3.35250148726600 + 5.11312460616548i	-3.13296224638689 + 4.89502875791628i	-3.19585633950111 + 4.65436239135841i	-2.81332079369268 + 5.87111680394999i
	-3.07458100957637 + 6.96428202162310i	-3.04642697495553 + 6.58884126458461i	-2.78309351772989 + 7.01064114725623i	-2.80806317902652 + 6.75959262134993i
	3.05944151935982 + 6.87379210101835i	3.27932089446915 + 6.85353121384201i	2.65189782751828 + 6.83936456148749i	2.40400377337872 + 7.47284909453684i
	2.80814370854361 + 5.03514216759826i	2.88864895365823 + 4.61350994174453i	3.14973208257407 + 4.37580975595084i	3.23005217170150 + 5.11524726897180i
	4.76515004436365 - 1.26231775440652i	4.95017045904980 - 1.29313899541100i	4.97546081774150 - 1.11727469661901i	4.76889936849506 - 1.15681877986998i
	-6.94349888625027 - 0.908637097209355i	-7.08468348199066 - 1.27790881808379i	-7.40823597320470 - 1.62136587026413i	-6.89229954188187 - 1.04991961679691i
	-5.17571812687745 - 4.97086374068515i	-5.10206092408725 - 5.28781051717773i	-5.42337158128102 - 4.87423388804420i	-5.02634179073696 - 4.56436747322721i
	0.920039589211730 - 1.04606183813079i	1.09381632676307 - 0.825882221201754i	1.24120109629518 - 1.13136928382492i	1.47696361774212 - 0.818928161469225i
	7.16349952681480 + 3.16241179256054i	6.92842304359186 + 2.73874694715352i	6.67193914078652 + 2.78478506204644i	5.51670059948946 + 3.83729301474193i
	6.84805292174366 - 2.83157163737386i	6.86462781146580 - 3.01783043914118i	6.94586985060393 - 2.81923078517830i	6.97232266112787 - 2.12753741324287i
	-2.90789546421313 + 0.833793574898768i	-3.07931440786993 + 1.20205834012843i	-2.53948396808579 + 0.798965334184254i	-3.45881739876353 + 1.37308176781539i
	7.27069713263261 - 0.761710765886849i	7.05962380157782 - 1.09025575377826i	6.90794881553857 - 1.39806707582037i	5.53223476529892 - 0.0580115723156463i
	0.905494424210068 + 2.79868590756551i	0.898958174241881 + 2.68438153828411i	1.35726723217369 + 2.59806198093619i	0.845880624078599 + 3.18970381176948i
	3.16346340873346 - 5.12506692273133i	2.64562677901943 - 4.71097620035162i	2.85298876725856 - 5.22479815716463i	3.14128264318221 - 5.05138773848613i
	-2.95696484188940 - 4.94083177800232i	-2.82057438379694 - 4.82116019877913i	-3.24001370168447 - 5.35904750457196i	-3.02542719665483 - 4.87752445107505i
	-3.13104051669631 - 3.26975225765412i	-2.87152712274682 - 3.28170433943896i	-2.61744946121542 - 3.39824849501979i	-3.13913774539529 - 3.19436183879170i
	-3.20649126984058 - 6.97068189491924i	-3.24533228799855 - 6.48212975921141i	-3.47107487974867 - 7.11450160232714i	-3.08423771888628 - 7.05406121722164i
	-7.04303630531852 - 5.17692775944585i	-6.92944607913114 - 4.73524392465585i	-7.15548631450937 - 5.30941636286601i	-7.45505178336403 - 4.92099589894295i
	0.658520703074278 - 4.95656168977745i	0.957267669783103 - 4.87090198060904i	1.78790675998194 - 4.96202333107634i	1.00609765527736 - 5.09061106288073i
	-5.04327928457564 + 6.90833108725119i	-5.08381559523273 + 7.20122676769304i	-5.05796634537808 + 6.65330167819417i	-4.77967553528640 + 6.69401475602273i
	-5.23860570730353 - 7.08376920303743i	-5.30739517182239 - 6.99740367720296i	-4.89245335981395 - 7.86364589200178i	-5.38139165082314 - 7.28282214053945i
	-3.05021674703403 + 5.14015635740324i	-2.95730116800815 + 5.09866843694898i	-2.53249008154200 + 4.89471855177546i	-3.24989198369496 + 4.41022299564210i
	-7.10845993084278 + 0.876044309252920i	-7.33699037805443 + 0.803974490253120i	-7.09015668276898 + 0.830933144752496i	-6.01861158358634 + 0.181974213205460i
	-2.93345450407798 + 6.95901623584366i	-2.91219284017139 + 6.73612225243674i	-2.95812352470585 + 6.83607307682366i	-3.03930782930322 + 6.00070157382426i
	-1.04125420462628 + 3.11720906253031i	-1.07227851194400 + 3.05055986263256i	-1.25692648755638 + 2.80563009459837i	-1.82019323439211 + 3.15180664027079i
	-0.927935197809431 - 7.15936716840319i	-1.20027888345400 - 7.12011715770382i	-1.21134463730009 - 6.50757429155578i	-0.152940172991848 - 7.51418446602427i
	-3.02125404016484 - 1.26841904778853i	-2.45797033368678 - 1.45148997285958i	-2.99900887374025 - 1.13526695070789i	-2.90098698593498 - 1.44256714602515i
	2.64466151283763 - 0.897787663912407i	2.75845534351679 - 1.05412875870493i	2.45842306509464 - 1.08318188911868i	2.64356774018637 - 0.834903653388298i
	-4.98444634897051 - 7.04520448418724i	-4.87579088846251 - 6.92861945278906i	-5.04839509459543 - 7.07389026776110i	-4.43452495103643 - 7.15974174039120i
	0.841739243564166 - 5.14784291084080i	1.04691082192362 - 5.07653853408770i	1.12168403112814 - 5.51305536223540i	1.54261126374165 - 4.46746934821557i
	6.74739278221655 + 3.26327892709045i	6.73669004399457 + 3.01155835278911i	6.62484637814832 + 2.74452669400898i	6.93707432864589 + 2.58831280116232i
	-5.09726463735777 - 3.10955458748597i	-4.67848490787158 - 2.92214847375189i	-4.94331627104499 - 2.81700285863251i	-4.14461477143464 - 2.53166362895341i
	-2.97812625932751 + 6.79401433145329i	-3.24656351859591 + 7.02615601445751i	-3.19285741389845 + 6.70045317863229i	-2.78768067488159 + 7.17761943114368i
	6.59945009958275 - 0.793671894662455i	7.14390316143115 - 0.874928959850945i	6.84157794688716 - 0.552988870103976i	6.87432049454794 - 1.67839528365042i
	1.09707377220679 - 1.18799145839388i	1.19927511335623 - 1.47477320323797i	0.860839577194076 - 0.849259944066567i	1.45690923195179 - 0.697176908050840i
	-5.09094335021017 + 6.87752446383787i	-4.92704863778110 + 6.99170856831467i	-5.08918858227054 + 7.60541140453270i	-4.70803676718956 + 6.77261125557016i
	2.57945954042138 - 6.93177512822786i	2.78752656045773 - 6.96104893103724i	2.94215301463174 - 6.25271777189191i	1.65610691183488 - 7.87458341787027i
	7.15940288584021 - 3.38849846903517i	6.84961924584734 - 3.41075438991096i	6.60275086631106 - 3.48903338155902i	7.02003775944627 - 2.87198216041092i
	-3.03705045368018 - 6.82338422052504i	-2.99071726657108 - 6.76432650826325i	-3.06214808307791 - 6.90409478569638i	-2.75923428911352 - 6.71935331969554i
	0.767679040519961 + 0.660124643519081i	0.807942750327364 + 0.805700629066597i	0.702755182538287 + 1.01648519740239i	-0.0671157690708947 + 0.313638837621111i
	-1.09009983145808 + 6.94919379331074i	-0.799763794330561 + 7.01252221805185i	-1.73476858177993 + 6.44908689928363i	-1.58126777363037 + 7.08689470540312i
	-0.970374472833704 - 2.86182140842416i	-1.11014883494440 - 3.06751104390199i	-0.853616505036775 - 3.31340417942509i	-0.264651209152266 - 2.63490206064385i
	-7.02722809963693 + 6.90542407874205i	-6.71822308692075 + 7.10808669185226i	-7.85492820494640 + 6.48146704294973i	-7.41522331274516 + 6.72548235600426i
	6.73715092295342 - 2.95015991550153i	7.11671370262224 - 2.95671937334732i	6.67193155876980 - 2.99399580092903i	6.77886142806192 - 2.99574324940053i
	-6.72060081913235 + 4.95774216572200i	-7.00948000781699 + 4.98154595939715i	-6.60168946685120 + 4.19365542694325i	-6.79433049757995 + 5.29331156727139i
	1.00202688060397 + 4.86370140737098i	1.01929255021455 + 5.39027821142495i	0.573954634962625 + 4.56172462215531i	0.812416694038896 + 4.89152659256833i
	-5.04578333001852 + 0.977903030909990i	-5.22768188779958 + 0.842701291010117i	-5.01033721712482 + 0.635726520417625i	-5.05497819109510 + 1.14934951419762i
	-0.965305368087684 + 4.99304352079627i	-0.604728084240053 + 5.18410228719016i	-0.596376002290490 + 4.20248185661518i	-1.01597964052163 + 4.91395646793208i
	-2.90822004925915 - 3.26643720937428i	-2.93249239239348 - 3.26315334246481i	-2.99058556383390 - 3.02949589180330i	-3.38189522181116 - 3.52467279848444i
	2.88065886095050 - 3.05970007898194i	2.82017561849324 - 2.87653740704567i	2.61831374983696 - 3.51086153959488i	3.53211483135362 - 2.69504370756923i
	-3.11041989475261 + 3.04138763581265i	-2.76817921985641 + 3.11613135078793i	-2.75234997079625 + 2.88761682572632i	-2.33861848565736 + 3.19262498826445i
	-3.10125909461167 + 2.80465331437642i	-2.85773352193817 + 2.56442949938446i	-3.50979775174479 + 3.13821280844755i	-3.28792728944605 + 2.42359943965577i
	0.858314416237556 + 2.90898297735432i	0.639122135846949 + 3.30520231244766i	0.573341079712826 + 2.76012675383200i	1.37881111606800 + 3.41384605590397i
	6.80313768664148 + 1.09406842874754i	6.98069598481544 + 0.966010447531945i	6.92990667963614 + 1.32449405760751i	7.87639605416702 + 1.49185622070099i
	-5.09204769296881 + 2.88079701647972i	-4.92552812597764 + 2.83733609945061i	-5.21713438014032 + 3.00925318147921i	-5.05252078511574 + 2.42058626969095i
	4.94206697281436 + 7.11771086217626i	4.62441527326696 + 7.19012166775746i	4.68434204908756 + 6.86781301383765i	4.97493539715450 + 7.04601380017671i
	-5.05647452224663 + 7.07209536216828i	-4.85201991152618 + 7.24516857940667i	-4.89660803761105 + 7.25747530371916i	-5.03117052722282 + 6.99750335311768i
	-7.09163239942056 - 7.18253065614763i	-7.29647883928119 - 6.96476553528839i	-6.88834822552550 - 7.71926350630074i	-6.79630647526364 - 7.11705341573334i
	-2.79442401061963 + 7.06318874652160i	-2.97933366473833 + 7.15721216672730i	-2.97969480877090 + 6.58313687562436i	-3.53574512302686 + 7.31250615471926i
	2.85667881346766 - 2.96506311009188i	2.70724131476905 - 3.03598134156531i	3.00443263274441 - 3.16631963907279i	2.74151306129343 - 3.25638362369135i
	-0.960164054772796 - 3.12733968042016i	-1.08614206148924 - 3.24883779520656i	-1.34630425806914 - 3.58085976596457i	-1.24660044958145 - 2.84157464177628i
	1.08396736269393 - 3.00228424899714i	0.966331197864733 - 3.03921310256585i	0.686875620154554 - 2.43794408037635i	0.205015428726946 - 2.78907436023030i
	-1.31884684289486 - 5.01713248084496i	-1.31530623819965 - 5.22284186841429i	-1.34026775231315 - 4.59966743977013i	-0.773641811133129 - 4.92322790252551i
	-2.95289945629471 - 2.85280708410791i	-2.87529114478024 - 3.11532529307089i	-3.12281528074182 - 2.79223220155873i	-2.95101816124485 - 3.16904130127052i
	0.878570234656551 + 4.95998439006671i	0.924587924319295 + 4.52458064048620i	1.06507744095892 + 5.54006270221812i	0.158590234694816 + 4.44561164487665i
	2.97820946772929 + 6.71489321168108i	2.88383759696686 + 7.05248269066323i	3.16243306314303 + 7.22630437409854i	3.75371291300553 + 7.01912536809082i
	-2.92725417128630 - 2.68473892990903i	-3.20944161981951 - 3.07577832782189i	-2.67476385350637 - 2.87160298166358i	-2.53372099618129 - 3.02293091304759i
	-5.08331508653374 + 6.88643991295330i	-5.05713835528776 + 6.71260147211475i	-4.64641508493176 + 6.91711407855703i	-5.85395546730565 + 5.80975535852623i
	3.08043166913291 - 7.29488849179570i	2.44581057986700 - 6.71430669105311i	3.03924680522944 - 6.66147624015135i	3.41500298363669 - 6.54660762524455i
	7.21500324364742 - 4.62787221165153i	6.99461063973560 - 4.94619398744934i	6.94740660381046 - 4.85107021521548i	7.26766246802183 - 5.27088346938191i
	-5.12859014844678 + 2.92725827196956i	-4.97470538661416 + 3.51799878594833i	-4.84904790562046 + 2.89124450322721i	-5.46352623407357 + 3.08638321170921i
	-1.03420811046754 - 5.19239111975588i	-1.55615662259149 - 5.02017370054513i	-1.57519871481856 - 4.50481657280013i	-0.811934934093127 - 4.54980143837961i
	-0.969247370587851 + 7.03195186552648i	-0.809284209534930 + 7.28602382697223i	-0.821424453186998 + 6.54595170712589i	-1.49154954599035 + 6.27072124474367i
	-0.868435570964516 + 0.856617447742553i	-0.904872016045135 + 1.13251453335415i	-0.902930323971000 + 1.20663793913019i	-1.58269871937195 + 1.66929048020561i
	6.63882941813357 + 7.00927044504412i	6.69985779596305 + 6.97072561151038i	6.76529125938357 + 7.09697087571893i	7.38072722354001 + 6.84763679666203i
	-4.89190125476293 - 5.16726058544029i	-4.56625759637493 - 4.65463184756765i	-5.10837525670518 - 4.92149886262453i	-5.80381691799825 - 5.90878473389388i
	-3.03306718073876 - 6.89209117608012i	-2.89214610176315 - 6.88261801559712i	-2.29901910566940 - 7.00159470841898i	-2.68814085327437 - 6.49155570041877i
	-7.44363757836437 - 3.07243264015947i	-6.99801717705557 - 2.80990276103210i	-7.26863704848173 - 2.90241435077125i	-7.00944717060614 - 3.36456494484696i
	3.11644558872048 - 3.01722047929001i	3.56690048834621 - 2.89676099591809i	3.02731657122839 - 2.57457090003403i	2.88384734981524 - 3.42893871640144i
	-5.02365034114216 + 7.02506324997501i	-4.83497903036543 + 6.87073704289796i	-4.43490043428821 + 6.78864188618509i	-4.49833620533460 + 5.78440947604148i
	0.826545656558721 + 7.01041062667140i	0.772178097065168 + 7.25916885916273i	1.04217082465606 + 6.90666778798360i	1.04493052982325 + 6.72493519591646i
	7.13762911318072 - 7.12488222482332i	7.57508141847578 - 7.18468496141981i	7.13811706262338 - 6.41078153829124i	6.95628031985653 - 7.29859447164264i
	-3.14531481673875 - 2.89051434311422i	-2.99967069189655 - 3.02160446705621i	-2.69237015069203 - 3.52686534852110i	-3.02027642354919 - 4.54244251520939i
	-3.09898169188646 - 7.09275433118427i	-3.26069503009279 - 6.63562207246208i	-3.15126599950008 - 6.87251290202697i	-2.59952455689374 - 6.68417058526576i
	7.20677184413385 + 0.792176206940655i	7.04825626158732 + 0.872054516471958i	7.50735527671889 + 1.28748412182280i	6.58733849702457 + 1.04381461891606i
	-1.09831792977932 - 0.994483555267136i	-0.759067985010397 - 0.615692746116501i	-0.472707673704696 - 1.01908192719526i	-1.02081296873643 - 0.622498553398217i
	-3.10861621691172 + 6.76796394236830i	-3.37804494083272 + 6.73596732189436i	-3.11928870914694 + 7.23272254450792i	-2.54964548195715 + 7.56542234358105i
	7.31063240807421 - 1.01075191492604i	7.15463044953774 - 1.04538923629502i	7.51603209204370 - 0.820115344459864i	6.61229805927214 - 0.840321701031649i
	-3.26616125792374 + 3.00326043810709i	-2.82352243556002 + 3.10539663404655i	-2.94897754461368 + 3.48116960456114i	-2.70938640233408 + 4.18411596359246i
	5.04148859266668 - 2.98699796646115i	5.23968510656420 - 3.19854149791697i	5.20163456104869 - 3.37562284906398i	5.56674679601885 - 2.89231589665730i
	2.80400914208216 - 4.78889770624455i	3.40594253311126 - 4.79032150951676i	3.25230796376774 - 4.51950827251745i	3.09606465662931 - 4.28783280278038i
	0.821430676847205 + 4.94743096294322i	1.13862897298429 + 4.73350658243048i	0.934756804397263 + 5.12928966904877i	1.14050723233527 + 5.66755346235982i
	-5.20292285512396 - 6.98741920009048i	-4.62850681280502 - 7.04725970987437i	-4.50136176396710 - 7.34113180371692i	-4.48344824284816 - 7.50968952249498i
	0.766743372337739 - 7.13122798358472i	0.911214682644041 - 6.88630331970224i	1.42258677335450 - 6.49298990130386i	1.56971538724233 - 6.55985212261288i
	-2.90485439544687 - 3.03119403583372i	-3.05430572781001 - 3.30384381836104i	-3.71062188861588 - 2.77828291486618i	-3.12989983971393 - 3.17738719046264i
	6.67734631518208 + 1.00784531291242i	6.97236468750560 + 1.04128327683988i	7.52167066118311 + 1.44726868384306i	7.12743814088192 + 0.413737785470896i
	-6.77910325846408 - 5.16792209963890i	-7.29008937095950 - 4.57756140138813i	-7.57431470868231 - 4.67799565914517i	-6.40070066177049 - 5.09365761998422i
	-4.91487216006063 + 0.891316606595269i	-4.72376041664187 + 0.889704840571928i	-5.48149294590077 + 1.32865397581814i	-5.32352594002261 + 1.25708239336356i
	6.76605620057956 + 5.19346228324965i	7.01672603501865 + 5.13191863162091i	6.97189351852338 + 5.09024775198039i	6.60054079549644 + 4.91845743757978i
	6.94925424265859 + 4.75498231726117i	6.67953616171240 + 5.20553697208191i	6.86454913213722 + 5.64034548316374i	6.39071617014838 + 5.45232960978482i
	6.83988051401626 + 7.02044123002592i	7.45905868455943 + 6.86808022893213i	6.87573505542455 + 6.62849290867685i	6.92795467135762 + 7.08641448936824i
	6.78861566361577 + 3.18477086519991i	6.88310151655418 + 2.98656259776752i	7.37712495798680 + 3.13044775473423i	5.93246408706010 + 2.90301109188673i
	-1.37997105312461 - 7.13328328252751i	-1.37458990640780 - 6.86331749681772i	-0.731347116082680 - 6.38953961143173i	-1.48565023192416 - 5.67887012386652i
	1.05465258462090 - 3.00085918542297i	1.31108681382457 - 3.40970176889219i	1.15009587320971 - 3.59392957114102i	0.810899120090629 - 3.47682160823986i
	-7.01142144237173 + 7.07674799606698i	-6.97718406306624 + 7.11925856847165i	-7.00775988758360 + 7.14152408825689i	-7.28471562670583 + 7.50306854923193i
	0.596673147293742 - 7.18394581056950i	0.639429628616370 - 6.95195270526510i	1.29128074612239 - 6.66884339471103i	1.12669182277867 - 6.21530234254474i
	3.19864375970781 + 2.79555862961265i	3.19049139906173 + 2.42866964535996i	3.05463292818149 + 2.89530211708173i	3.02405017172919 + 2.58541924825584i
	6.89783676324155 - 4.91519875958027i	6.90352248824252 - 4.71444302020557i	6.79252038518813 - 5.01343428921565i	6.87588606778422 - 4.42738516981600i
	0.953096756042020 + 2.92007237863294i	0.821417947092325 + 2.93369212738648i	1.05737852857505 + 3.44596834584455i	0.923133529400093 + 2.33829181938651i
	-2.89885626809095 - 7.13674734771933i	-3.08106587768295 - 7.10658983967018i	-2.91633183395764 - 7.09193712189410i	-2.93434610200548 - 7.00463304859399i
	1.34569928518306 - 4.88938402056224i	1.19981287799907 - 4.79131323381249i	0.545033806819216 - 5.04951642329919i	0.452919701788814 - 4.25635729335287i
	-4.99806737795148 + 1.12792571954044i	-5.06140964075309 + 0.761168615133893i	-5.19092802753016 + 1.00947257283183i	-5.04265992163938 + 0.376078017134942i
	5.16126241446992 + 7.05194368744413i	5.18586746130249 + 7.14804455052449i	4.70533246106818 + 6.96871979472877i	4.45125064221033 + 7.61497529757636i
	-6.74131987126388 + 1.17554508493650i	-6.60398849687767 + 0.907827878655525i	-6.31601253112361 + 0.871719483351949i	-5.90199717589892 + 1.04849557801462i
	-7.15780113623802 + 1.11090643225789i	-6.95659795897846 + 0.650546623279091i	-7.10236255252271 + 1.36653022533683i	-6.21817025840362 + 0.746365481493614i
	7.09937815164817 + 5.23007071972077i	7.12620669161404 + 5.04848876570982i	7.21525172423602 + 5.05520420727292i	7.17051356817451 + 5.27214686290168i
	-2.86364424091451 - 6.96604790942750i	-2.56618042773186 - 7.50597068245047i	-1.98850928089572 - 6.98194085270409i	-1.30187395548130 - 7.24135179525832i
	4.85093442143259 - 5.03146298651367i	4.95474734659571 - 4.92845075640898i	5.07024737665179 - 4.88390355063849i	5.60301307740807 - 4.56024850608986i
	-0.744866403289392 - 2.91973003568468i	-1.06671994303517 - 3.49897876536198i	-0.875777181887987 - 2.96223173292597i	-0.883924888219979 - 2.65831891308660i
	7.01177993925351 + 6.73193004871106i	6.75556796528273 + 6.73833441942167i	7.07809516156439 + 6.93231352367788i	7.33070415485018 + 7.70633671080251i
	-1.04306966736719 - 2.99103655214130i	-1.07586163337542 - 2.93112343166153i	-1.03387044428993 - 3.27186345536402i	-1.20279696585417 - 2.86858941376467i
	3.07764161072964 - 5.13866830500297i	2.50329070740317 - 5.40496621743616i	2.78546184921172 - 4.99159302976833i	3.26381179803073 - 5.09269442385404i
	-0.885711977148204 - 0.974195778905647i	-1.18000599444540 - 1.04868454834938i	-1.18326451541421 - 0.958610561707266i	-0.569716508382882 - 0.761599289965294i
	-7.10641781384301 + 5.12147530549490i	-7.09403748851658 + 4.78511099502584i	-6.76857073454508 + 5.01103492854927i	-6.86241287353506 + 4.20914898180605i
	2.80652450387176 - 5.09875923875052i	2.64107560593329 - 5.24391073105180i	2.68114653043759 - 4.90011356589153i	2.96812917205854 - 5.76536831294929i
	-4.90422148102593 + 3.22224377833113i	-4.79450730396268 + 2.97850842035163i	-4.81153882460767 + 3.37591821620431i	-4.77634977508762 + 3.50318909974660i
	-7.04963693339376 - 7.08712408081941i	-7.08519056224399 - 7.10225721261431i	-6.01443555489857 - 6.88547919139920i	-6.76718987562818 - 7.52241070376366i
	-5.22796791729368 - 1.36075096500539i	-5.15450010184895 - 1.10448052836790i	-5.34487905499649 - 0.637017758666936i	-5.31396554479851 - 0.833323834945624i
	1.08475503474415 - 3.09666594983805i	1.15395750881200 - 2.90886615302835i	1.07335211531273 - 2.82116527130870i	0.772728003647647 - 2.62750907998425i
	7.03654030872457 + 2.79426540820902i	6.64384468031641 + 3.09139905631086i	7.48943370330857 + 3.27388517773856i	7.41399099562404 + 3.74543896457184i
	-7.19415758620493 + 6.86545504264697i	-7.08904048882987 + 6.82002911005103i	-7.56568932943671 + 7.40493927730051i	-7.27682991553922 + 7.13622909417065i
	-1.00589308064044 + 2.91902528657828i	-1.14520316422682 + 3.10973991493381i	-0.836674708170459 + 2.65639922830057i	-0.830859727703654 + 3.60639405684065i
	-0.766933645274303 + 5.02533449999397i	-1.03601052567607 + 4.87557166057464i	-0.893179452849008 + 5.74675964305269i	-0.279793581679708 + 5.91651912532722i
	-5.22500507163322 + 5.17503998821366i	-4.96545914269724 + 4.75625888085446i	-5.07204951341374 + 4.56803052091499i	-5.26764041200437 + 4.75957413867959i
	0.871528951967030 + 6.92902198330853i	0.931016787748094 + 7.04510882501081i	1.36852057475661 + 7.16776259533691i	2.06842440497144 + 7.27003999744182i
	-0.808946310871066 - 0.715695812760995i	-0.870270914621243 - 1.21611331453135i	-0.728585892749621 - 0.514796869949235i	-1.00479922004296 - 0.396543874114281i
	4.90234574723967 + 6.99235605769352i	5.13835326891751 + 6.72438987737811i	4.91031554583709 + 6.55182461878452i	5.40797508276821 + 6.70649148105200i
	-1.03231791041856 + 2.93886032421296i	-1.05701944688965 + 2.86472488411426i	-1.14061324816154 + 3.23005295063150i	-0.706100804051518 + 2.99255199776050i
	4.99421591020816 + 1.22553206158184i	4.84158185614441 + 0.710161788387161i	5.44880879238453 + 1.10931843667472i	4.53383072794963 + 0.815372454197675i
	3.11317389551921 - 5.03202427193131i	2.79321569952192 - 5.04341618758646i	3.00032837873837 - 5.40989991132305i	3.45276301306469 - 4.87372030311837i
	-2.95771886469053 + 1.03306427684256i	-2.87078486578565 + 0.906168867789696i	-2.65636524598196 + 1.11307369760484i	-2.49996985831359 + 0.762841800418220i
	6.75489320422533 + 0.880981893834151i	7.17744017744550 + 0.725674547302021i	7.74396832231431 + 1.04239865904003i	6.57542761204531 + 0.340207957145826i
	3.09985047358240 - 1.10909052195002i	2.87710581445777 - 0.909309514603381i	3.28994223535648 - 1.10568938898860i	3.54022547513461 - 0.683155507986386i
	1.13115309986490 - 1.08473003125067i	1.28722806457303 - 0.924819881690703i	1.33309627503371 - 1.11187361393483i	0.799560095142488 - 0.970384278905919i
	-3.18290418211868 + 4.80795695169809i	-2.93994532990065 + 5.11649894669450i	-2.40939166772529 + 5.00065976909043i	-2.79086706862484 + 4.91277234256387i
	-1.04248872381080 - 2.98901260184974i	-1.13844195527063 - 2.72559341733626i	-1.10133168418607 - 3.27787226335033i	-1.09860313123540 - 2.50170457663484i
	5.20695094735326 + 7.07100409042910i	4.95060194263257 + 7.13928918576263i	5.30584206622820 + 6.57220053628547i	4.92768645157101 + 6.74296125766716i
	-3.06420567126248 - 4.94298366169935i	-3.27194068975176 - 4.58124836152514i	-3.02486645477907 - 5.16938515852782i	-2.55995138409436 - 4.61311250289205i
	0.941940869375540 - 0.994644885667408i	0.842392429007881 - 1.02572956412133i	0.668328707050877 - 1.55377250848082i	0.995921698728909 - 0.854706605972373i
	3.18575974367151 - 0.963593752000340i	2.87795474859651 - 1.00239208290285i	3.20846055658769 - 0.760627205624785i	2.99949607578671 - 0.899801107901181i
	1.19432387870004 + 6.89502249310952i	1.13459168778580 + 7.04470584941247i	0.573359932665480 + 6.86249857958176i	0.442312958749524 + 7.38581408275493i
	-2.85613137460707 - 0.975685257859025i	-3.12119917070929 - 0.728141583357326i	-3.53955144231555 - 1.27387346767825i	-3.04152465838598 - 0.473712600070862i
	7.09106334943549 + 0.771831526253944i	6.93488391219306 + 1.15572238339057i	7.32915582495723 + 1.07670420497040i	6.19808523731763 + 1.49190843425455i
	5.00656030514347 - 1.04698204046480i	5.16149467236493 - 0.795817899410331i	4.79453792971403 - 1.19690902105829i	4.26836231247796 - 0.916794647589471i
	-0.925820584941840 - 3.07161061213649i	-1.06322603837404 - 2.84251146048475i	-1.09004259274366 - 3.10713995388135i	-0.537409884188447 - 2.90271031456993i
	0.827682283900040 + 0.652593935171482i	1.14453028074646 + 1.55238378786620i	1.13107405542424 + 1.00897193677433i	-0.166618859850768 + 0.909101162632368i
	0.830187386699596 + 3.03829039270684i	0.946232855332229 + 2.83075983026171i	1.09384032847010 + 2.99448769734498i	0.942175227132341 + 3.18333647356841i
	0.937263605465412 + 6.87154574276128i	0.998964691605427 + 7.20888404430349i	0.886227938985145 + 7.41597295798146i	0.576846900330283 + 6.53058396326074i
	-7.25848954406232 + 2.80898563964526i	-7.11831047746059 + 2.98867230550763i	-6.75845316015346 + 3.51053960662068i	-7.18947049090938 + 3.48675874828878i
	4.78296854487634 + 7.08790014123718i	5.00305499461321 + 6.88309474533128i	5.17693193997707 + 6.71505797373124i	5.03592113645148 + 7.03488234922535i
	6.96242592407687 + 3.14685790819098i	6.97967905595650 + 3.14930131664319i	7.27140284286892 + 3.38664188923127i	6.49677309754146 + 2.42971376307838i
	0.911089153949756 + 0.772593356000040i	0.717111506095325 + 0.847458543975360i	0.845514026294052 + 0.757358904536150i	1.66486971624715 + 1.88292294043193i
	4.65430901882996 - 2.84324230367056i	4.86619698293307 - 2.69495155500030i	4.95986909683469 - 3.37939305120432i	5.34426132359276 - 3.26824672002476i
	7.09531328257632 - 0.916586777952590i	7.13989790645026 - 0.778275480326078i	6.91744216487834 - 0.860401997593852i	6.55951807679479 - 0.828592275649164i
	3.14945917742325 + 2.62344916652463i	2.88855955090152 + 2.87515788580278i	2.57203340648347 + 2.78395079429323i	3.85667690047183 + 2.90270418324368i
	2.76025601885937 - 6.87181888671133i	3.00900361376455 - 6.45701954401887i	2.94717685299448 - 7.03909458630010i	2.92719427389834 - 6.83213692943688i
	6.99165253531271 - 3.14541371441871i	6.77106822145277 - 3.29720189947398i	6.71020913877068 - 2.97109344206420i	6.47805421910862 - 3.17700389836693i
	7.25935541124281 + 0.892336218933494i	6.94068172346327 + 0.947217213689712i	6.67454716706198 + 1.02479238133988i	7.58726651981152 + 0.471087030761788i
	-5.16323159528497 - 0.848726451788152i	-5.15283278859609 - 0.661160908501206i	-5.13580434685605 - 1.47735476832731i	-5.16844816334067 - 0.934050238302314i
	4.82057020097053 - 5.02773090500205i	4.69628971245296 - 5.08200962917387i	4.36225652369383 - 5.37175141595348i	4.71855541957621 - 5.43536522023155i
	7.12694797748788 - 2.88043855453448i	6.78440751822700 - 2.76576931029538i	6.42331525072647 - 3.01142283404266i	7.05487524803165 - 2.78689495916952i
	-1.11055370326328 + 5.03778277798086i	-0.909923018216587 + 5.42763362207562i	-1.53857537249840 + 4.49985121285280i	-0.647899444710506 + 4.93524876236992i
	-7.11595146385620 - 6.90706510986720i	-7.12028546952541 - 6.90936795256109i	-7.58273502219849 - 7.22482118457426i	-6.78633632778661 - 7.07803747009017i
	-7.06811982959001 + 1.02698726014152i	-7.06301527626878 + 1.00389615253145i	-7.39660110319517 + 1.22208201624428i	-7.24641682188444 + 1.79795190998816i
	5.13010131354732 + 0.932402593031324i	4.99223326068675 + 1.02267597713502i	5.02565732387279 + 0.780062824717409i	5.23159759248282 + 0.538571301526714i
	6.99804588323771 - 2.94460670997596i	6.89718311350500 - 3.10864858771595i	7.29626081174998 - 3.14917119926761i	7.09881236004704 - 2.99061738478150i
	-3.04153010448806 + 2.94889060875789i	-3.08703565995277 + 3.00889284788897i	-2.85437154255193 + 3.30065233212256i	-3.59696731396587 + 3.56034294720512i
	-2.98058529064517 - 4.98525313257242i	-2.85609749899674 - 4.89587444329485i	-2.68106526396828 - 4.83042492062193i	-3.21462889227923 - 5.78738672112568i
	0.878214394279239 + 6.90872299185436i	0.955440672515316 + 7.00852478564779i	1.34358773776033 + 7.21190630341742i	0.502639654850342 + 6.81026432863308i
	-3.19519215474935 - 2.82215687466322i	-3.10566110704015 - 2.80336336398067i	-3.04258990473291 - 2.75774162124107i	-3.41241353512178 - 3.11738086932647i
	0.922280279411783 - 2.95477190012548i	1.08924477987291 - 3.15375954996450i	0.738811886994836 - 3.10865050164279i	0.895621850557708 - 2.86617162980048i
	4.84250950074121 - 5.08940362405936i	4.98237385942328 - 5.20238414701634i	5.13594547837471 - 4.63690363741484i	5.07401350625448 - 4.92897079915136i
	-5.12181729222727 + 5.23818520846703i	-4.63415032088638 + 5.39977366158867i	-5.35469762071098 + 4.75667113452584i	-4.99301351367612 + 5.57009240676414i
	5.11395777954123 + 2.83214430876881i	4.60489560543837 + 2.96720322699154i	4.90985619088716 + 3.18149012194764i	4.52854254253635 + 3.49641240423336i
	-6.88680231518736 - 3.14107733078218i	-6.48746808877862 - 3.21179869656600i	-6.91552494483604 - 3.06062616543140i	-6.60643461752094 - 2.63335367871209i
	5.04849866068103 + 2.98720554445577i	5.02587093397222 + 3.20988959979194i	4.33557317047024 + 3.41118582324436i	5.13843304434570 + 3.41206848330212i
	-4.62050957844817 + 2.85686084662646i	-5.11841118636480 + 3.18337117682272i	-4.47450727732346 + 3.28558163477412i	-5.32902085502305 + 2.80706388150623i
	1.06118311702518 + 5.07116926824230i	1.30665084442579 + 4.69545152939311i	1.10272977232068 + 4.58716318897575i	1.15718666890652 + 5.46975874344978i
	-1.02119162059424 - 4.93692738746070i	-1.32705065277476 - 5.13220595036648i	-1.06193182911657 - 4.64981073795732i	-0.742495592300514 - 4.94436904118283i
	-0.760480772516246 - 6.92175750347985i	-0.813170102506848 - 7.17109222267737i	-0.577517110316123 - 7.09924137407365i	-0.855800345769831 - 7.27228915634495i
	0.774310660853185 - 6.85088397524789i	1.06382915613040 - 7.22718474651231i	1.09021167723473 - 7.46413667636420i	0.689284060386310 - 6.65120633989360i
	0.934592856680113 + 3.26178971566946i	1.20356186878291 + 2.60807062800713i	1.16724699708927 + 3.02165783914301i	1.56404956995247 + 2.14726127408090i
	3.01165725133468 - 6.72527153335544i	2.91795036640099 - 7.44226822609588i	3.06859504948799 - 7.25949372454705i	2.58726239569995 - 6.58679870649865i
	0.761718367840113 + 6.99780214532910i	1.15481308192065 + 6.97605295883400i	1.02094388990718 + 7.43596320725096i	1.20790399760805 + 6.42898285833396i
	-7.22075091314875 - 4.53793672378491i	-6.66616265847318 - 5.19474203479700i	-6.48012671707648 - 5.43602522416480i	-7.33740696532056 - 5.53879585124234i
	5.07881164422940 - 6.87997819403492i	4.93516587218345 - 7.29505937163983i	4.91349280956073 - 6.71876544335099i	4.84771855162426 - 6.77552839191351i
	-2.97883575513907 + 5.01231548072508i	-2.92944369027593 + 5.24595836003627i	-2.76938288211818 + 5.31173617822352i	-3.09107600465217 + 4.98983201663236i
	0.752561425137919 + 7.30229589259595i	1.32880539958730 + 6.67327661802330i	1.22831524696950 + 6.83541193674075i	0.921972414128415 + 6.35831592846107i
	7.13032993792785 + 5.01556100927195i	6.68538113087827 + 4.65008227075375i	7.16533856403208 + 5.04985520781699i	6.97293255058362 + 5.32436461225245i
	5.04218391076423 - 1.11966413345412i	4.91214029611403 - 1.12769289566906i	4.93944422501379 - 1.37030576302197i	4.85844569909939 - 1.21917335372791i
	-5.10113829421428 - 2.99241899193008i	-5.08669285331765 - 3.25862165448202i	-4.71824913051522 - 3.36660281347484i	-4.93932272018019 - 3.37510518329219i
	4.96771938009275 - 2.97455806302565i	4.93045949188449 - 3.39017176659265i	5.46102765478527 - 3.16872338039447i	4.88076578207246 - 2.58516687316415i
	5.07100418901296 + 0.762609435216552i	4.71333122729038 + 0.970026625252711i	5.12714376662111 + 0.486204722000086i	5.34232196827262 + 1.07157848850937i
	-0.985580731421223 - 6.98860100776538i	-0.808810576520574 - 6.98662288738008i	-0.771890067888393 - 7.21089937055486i	-1.21335969043798 - 7.09076551287333i
	-7.20338850439676 + 6.89740972978370i	-6.80506991889629 + 6.89819556531381i	-6.73675369682048 + 7.21934973644593i	-7.25292545348980 + 6.84553068190655i
	0.930711314372540 + 6.85284198633548i	0.740338027274035 + 7.04751431610983i	1.04107392385651 + 6.51644843462816i	0.934758884723039 + 6.98194376879273i
	-5.05917738677910 + 7.08536431777168i	-4.82521899128149 + 6.85463058626058i	-4.55124562750760 + 7.45113901341033i	-5.07537697173851 + 6.11463664378303i
	-7.14377926651987 + 6.84309687196136i	-7.07206000233266 + 6.96488156621498i	-7.09790121949916 + 7.25573942283581i	-7.00591026785787 + 5.89896376745744i
	-4.98409387185918 - 6.90271140428634i	-5.17558870496552 - 7.13485831902787i	-4.99878127304921 - 7.22932803000712i	-6.11368230801423 - 7.14715483964342i
	-6.96068167513242 - 6.99816118638222i	-7.04399842844147 - 7.42746236657588i	-6.31892924434547 - 6.12493369162081i	-6.14260424889952 - 7.21190011190171i
	-0.924752387225568 + 5.17850616514384i	-1.08806185603176 + 4.82547251828314i	-1.12301626473054 + 4.76086494561505i	-1.05160385252194 + 3.85477910493570i
	-5.06703959737553 + 7.04822941016897i	-5.43015885539503 + 6.81508625601577i	-5.28596530434055 + 7.34026643880148i	-5.50105214078696 + 7.21605477706579i
	6.92307715976345 - 6.96213627588788i	6.92854721846483 - 6.97123227593629i	7.50296329557570 - 6.52710089112191i	7.58310452456208 - 6.17664892942896i
	-7.12092557837538 - 2.75795915516893i	-7.02610937732342 - 3.30689111938019i	-7.10703389618725 - 3.30679932989392i	-6.44459453698420 - 3.65434672240366i
	-3.10647028631090 - 2.95249442910967i	-3.57803502148753 - 2.95947067863940i	-2.76483770314622 - 3.22329939791839i	-3.00960821449531 - 2.62500740143400i
	2.73133478285619 + 6.98392956755717i	3.12581432326253 + 7.20920240104632i	3.17296944648373 + 7.30686138818987i	2.68999959237277 + 7.14124560980150i
	-7.32354142562136 - 4.95453047219179i	-7.28107637566371 - 5.18791465975705i	-7.19710424588967 - 5.30835646824194i	-6.12287152219131 - 4.92515107933784i
	-5.04775941944332 + 5.14687071108905i	-5.12302878615128 + 4.87568370545295i	-4.43818068392784 + 5.09648897153900i	-5.42484042438116 + 5.00012848211036i
	2.74314451403043 - 3.32210606636817i	3.01561853749229 - 3.05817904563040i	2.93707721900562 - 2.90765966079261i	2.83910997743425 - 3.49484926501978i
	2.65001019595929 - 7.14595983155944i	2.77424689232997 - 7.01879115434545i	2.32092854140922 - 7.20336445292728i	3.31210298608347 - 7.06876135032573i
	6.95520050960575 - 4.97114266256954i	7.17665766176698 - 5.09149368993946i	7.43242768121389 - 4.95481688237559i	7.35991032088029 - 5.23611979309953i
	-3.20697520169374 - 3.25159437770248i	-2.99255497031619 - 3.41353770132266i	-3.30671174362837 - 3.68008986303508i	-2.74714204161324 - 3.02907689293241i
	2.72818688100754 + 7.09271499016466i	2.97412479257647 + 7.12983155420746i	2.62121233492571 + 6.63226273981427i	3.23280922977344 + 6.71496017733973i
	-4.74982281152164 + 7.07454343669108i	-4.87299643828307 + 6.94467044781577i	-5.02386686053296 + 6.75797684605154i	-4.99888553141828 + 6.90038255561872i
	6.82178809114298 + 3.01944109582138i	6.63334180164306 + 2.55535885990144i	6.99869212454276 + 2.43418819629731i	7.26428224502597 + 3.10334812877724i
	-5.14213756772216 + 1.03908237327660i	-4.78687814120660 + 1.06840270380817i	-5.02064085032229 + 1.20093429518079i	-4.65498466433842 + 0.0791693955843480i
	-2.75206622449292 + 1.03138456952924i	-2.77906335582413 + 1.09748049504916i	-3.00222753293172 + 1.16920774534988i	-3.05481128800539 + 1.46837011524460i
	-5.00434123359270 + 0.859303823558273i	-5.04232447214759 + 0.773684065128515i	-4.79161445562941 + 0.627700137998771i	-5.05964834887689 + 0.815544049075082i
	-1.16811382538287 + 5.05428556966050i	-0.647726781341349 + 5.05964620197732i	-0.903714823139998 + 5.37524697751689i	-0.375567465907066 + 5.33225896213115i
	-4.91484993883953 + 4.90487873860498i	-4.71985038366861 + 4.90081058410448i	-4.90269011006026 + 4.76342235203523i	-4.63191092056861 + 5.10021451638183i
	-5.07076529375145 + 2.91167118504440i	-4.67430876349871 + 3.19448504547327i	-5.43300163982322 + 2.51897811106567i	-5.26266221110979 + 3.61734637822915i
	5.09873062103778 - 6.77318606785230i	5.00220765154265 - 7.20663357846049i	5.15137457423940 - 6.86628622856514i	5.18819994218751 - 6.75194286744836i
	6.40223506145983 - 7.01201244728008i	6.62999389233569 - 6.90299576717628i	6.58932727280118 - 7.28276561722760i	6.30504579764099 - 7.45345516864101i
	6.82363692460090 + 4.97284719288543i	7.19802210835589 + 5.51109970560758i	6.12588405714156 + 4.77521754680122i	6.31541697982188 + 5.46123763195129i
	-2.94210679589946 - 0.855657461614809i	-3.25405018508906 - 1.08235528162573i	-2.82755166342523 - 1.17459512711939i	-3.35076232605004 - 1.35774625486020i
	6.39489945000941 + 6.89330236945832i	6.67117602492236 + 7.00602846888517i	6.70242487347273 + 6.85008295883765i	6.43569617461600 + 6.54146224808167i
	-5.14299877167672 + 4.96876727438967i	-4.94628543721424 + 5.27847839744749i	-5.33627520120756 + 4.66087634269001i	-5.23389481804515 + 5.47519893084078i
	-2.86276653441905 - 3.15356096330293i	-2.89699277577786 - 3.31228858502949i	-3.13735545554098 - 2.72679436284539i	-2.83067801762078 - 3.54691688163047i
	-5.30091146615005 + 3.05063427299577i	-4.85259087716163 + 2.73779985678094i	-5.22985959065267 + 2.70151807597010i	-4.57228617960944 + 3.45210585894710i
	6.62493380774469 - 0.826764612857675i	6.86459285691490 - 1.07080922130360i	7.11108945561096 - 0.697830464639513i	7.53304224799180 - 0.874418220418728i
	5.10431260138591 - 7.11915220184364i	5.09610562900297 - 7.29043597307788i	4.13816958349750 - 6.52216357997109i	5.33357267653556 - 6.12745931417955i
	6.69822880363436 - 2.91206619051466i	6.63308082023575 - 3.14290125079786i	6.76353330589545 - 2.83408785000935i	7.61526166583570 - 2.85719635928101i
	1.01143839660264 + 3.16729017334710i	0.851726465229406 + 3.03443398691324i	0.692446488262077 + 2.95032250902918i	1.59554781635703 + 3.23336102981346i
	5.01010727670099 - 4.93339144335263i	4.79555341558058 - 4.84404104392122i	4.64957823461491 - 4.85044562421371i	5.55159517970438 - 4.62598675006204i
	0.971964581952920 + 1.05071035545002i	0.859290249627954 + 0.849066667101486i	0.827082842549110 + 1.05094372919369i	1.57827014860863 + 0.652708347603512i
	-0.948280514635298 - 4.75426799668754i	-0.868363134990240 - 4.90653854160154i	-0.846822251432691 - 4.59674546365473i	-1.00126295421556 - 5.35222495942540i
	-3.03664965476073 - 5.01906110273641i	-3.20915218854955 - 4.96525693864358i	-2.85214248440620 - 5.04251914993567i	-2.41235154352971 - 5.22781844221466i
	0.992356347595154 + 3.10903879413362i	1.37144154282583 + 2.94002397203585i	1.21762755115718 + 3.39748963331355i	1.12222583081215 + 3.55578411579232i
	3.04549677118010 - 1.17967519424688i	3.01121909496780 - 1.13338281551121i	3.20596460003857 - 0.421728388331356i	2.89795757962664 - 1.63350138908909i
	2.92466782545480 - 5.09082300653222i	3.04991790290915 - 4.82047571833046i	3.29738311237047 - 5.05537537052467i	2.92431393678832 - 4.51111749311738i
	7.07908024799477 + 3.09433217068275i	7.48778502949352 + 2.99327087586226i	6.97731228222481 + 3.52352251229542i	7.27805146010735 + 3.40769732481570i
	3.20548730489802 + 4.94076123196179i	2.66896677635674 + 5.17607508973888i	2.66161083414205 + 5.41679070501565i	3.07976298966560 + 4.40406548338844i
	7.09047661889112 + 5.11723522340972i	7.48466785328044 + 5.05197746589025i	7.22762401873227 + 5.25914101566803i	6.36895539979925 + 4.77230296096093i
	4.94059150082012 - 3.12961742713379i	4.93309809395040 - 3.06135263133741i	4.67375554503891 - 2.71499320446411i	5.02328378332948 - 2.71308081086389i
	-2.67559903491456 + 3.10461338670410i	-3.26134510842315 + 2.89862661630061i	-3.40559051188841 + 3.35200903388509i	-2.45789732836576 + 2.48258504395340i
	2.95964572320233 + 5.02030065992353i	2.99072636397428 + 5.01444830557639i	2.89962686344360 + 5.52817005535937i	2.15977057479768 + 4.89792175425305i
	-4.91280117542855 + 4.69904790767374i	-5.20778165861233 + 4.77418521764228i	-5.14642118339601 + 5.20943324451397i	-4.87823574022864 + 5.32241556569674i
	-7.00942622545713 - 0.913770907049594i	-7.13737565019806 - 0.951747671734810i	-7.41812285852877 - 0.957471401999257i	-6.35663002519914 - 1.10793428551357i
	1.03062641025406 + 7.15710788516123i	0.544014998945037 + 6.87602147274433i	1.05913292446224 + 7.73347760655546i	0.339705953452015 + 7.34468952615061i
	-0.994089835563980 + 2.82042310000757i	-1.10570774998127 + 3.15260795697976i	-1.28837864295541 + 3.03072507662950i	-0.943750073713606 + 3.45829434369947i
	-1.13702941746605 + 6.84441631853672i	-1.27272380320219 + 6.97360369611226i	-1.01617613595154 + 7.29443821142329i	-0.820348566215419 + 7.71898736970759i
	-1.08775708719958 + 3.03166355374115i	-1.18264343997010 + 3.03940747676972i	-1.13197853512958 + 2.96077069361838i	-1.23429422691377 + 2.89754251802093i
	7.04862734924279 + 6.87579935452795i	6.88926434331598 + 7.17160526009034i	6.58033362480194 + 7.13716218273191i	6.41761211984201 + 8.32645338639524i
	4.96847219540017 - 3.15067844993874i	5.04246289670800 - 2.88451364140700i	5.34894863313588 - 2.48512031914561i	4.86580902705685 - 3.53155318469792i
	-2.95911303322548 + 5.07223921131113i	-2.83060205513939 + 5.01471783948495i	-3.41980555419567 + 4.70990655814985i	-2.93563829376420 + 4.89651210338234i
	-0.576254287714410 + 1.00248020246845i	-1.27906493839717 + 1.53590033251577i	-0.873011169376277 + 1.23198135453337i	-1.78863007157073 + 1.37238751617505i
	-0.972491011564897 - 4.79625248430202i	-0.903631894144141 - 5.10635412774162i	-0.877593175461040 - 4.94950271498251i	-1.46316494825427 - 4.44012969853518i
	7.13171950926568 - 7.05485218119332i	7.09667896315559 - 6.99170927015295i	6.91135069483363 - 7.18011849589119i	6.87815637647927 - 6.66215240107751i
	-6.95287706012350 + 4.93646917142932i	-7.26296162425418 + 5.10437234369003i	-6.93514307022770 + 4.95433619477627i	-7.04309479959490 + 4.86313598695971i
	5.07393472452298 - 2.81427157035205i	4.84887099393630 - 3.31608818256467i	5.04826512707768 - 3.06271534859121i	4.74226245186432 - 1.75088457163438i
	-1.18827403929663 + 1.00453243563512i	-0.673812405914495 + 1.17216975834952i	-0.993703001719305 + 1.30686196046061i	-0.704772441326846 + 0.198652149344118i
	-3.12869621098058 + 1.01877726500526i	-3.00872687953027 + 0.598599747600464i	-2.74851682333075 + 1.18324415710779i	-3.14862315594503 + 0.614880652859650i
	-1.00324717340150 - 1.01696487707560i	-1.21993721081162 - 1.09162416244077i	-0.458972587437131 - 1.12085015079972i	-1.15639055285237 - 0.558102193454567i
	0.717434509434085 + 4.97353673441956i	1.35788710976895 + 5.39484521797778i	1.00847768080591 + 5.29263858879677i	1.33817085925935 + 4.21308347152316i
	5.01779549817942 + 6.86033657524098i	5.11242758061880 + 6.83211162926392i	5.77766701748752 + 6.75250679925973i	4.67380885615404 + 7.95487081938258i
	1.02676212139181 + 7.00528421925309i	0.676933756645268 + 7.16005156589218i	1.08736352638485 + 7.16452344301571i	0.473199256722405 + 7.25189563862257i
	2.85565095000199 - 3.04873981269728i	3.10873040767252 - 2.99292413698345i	2.70437204497010 - 2.88606790966609i	3.14575845404679 - 2.69014218323801i
	3.00678792680206 + 2.80161615519580i	2.95157368843291 + 2.99799971249563i	3.05302768783985 + 2.94365133618468i	2.64794419167225 + 3.15030066838232i
	7.01156688465931 - 0.874194159220148i	6.63200510920767 - 0.995498143233634i	6.95356783116974 - 0.366665625257221i	6.23277357684435 - 1.40022663977085i
	-3.19903904396811 - 1.18856263556558i	-2.99240838465114 - 1.33661095464558i	-3.04600279753796 - 1.09398409669554i	-2.88956753570240 - 1.07091129667384i
	-1.16283914916087 - 1.25977394538833i	-1.39591611425278 - 0.884521889166776i	-1.53147420480415 - 0.784213174576962i	-1.33064169735050 - 1.43747191372447i
	-7.11216062135483 + 3.12049325811319i	-7.12608914484339 + 3.16689344395818i	-6.62651709422213 + 3.62377339768457i	-7.52621737750810 + 2.86090851584239i
	-3.14174885996959 - 7.20895852212540i	-3.13403499744770 - 7.36055414232831i	-3.34250595855092 - 7.13659980125286i	-2.95816863082584 - 7.06968224640570i
	6.87172302654511 - 3.28374195080664i	6.77816464806416 - 2.78118981887728i	6.36298308625041 - 2.62566602474181i	6.66941811473830 - 2.82936926253044i
	-0.910274673563116 + 3.20953564456756i	-0.921649328151962 + 2.81414124272582i	-0.881737580339901 + 3.30066900414325i	-0.966959993341928 + 3.24171432393702i
	5.06586685461729 + 0.996428515639928i	4.74207584387348 + 0.610619335596883i	4.27851747376952 + 1.19252662309398i	4.29016391305810 + 1.40751092135195i
	7.03830612159717 + 2.95259967881238i	6.89163404947385 + 3.07210243503642i	6.75707760859200 + 2.73337731656918i	7.09824549017742 + 3.18048614436982i
	-4.87916142085556 + 1.18716673938770i	-5.02479825165201 + 0.632952644789264i	-5.28077369378667 + 0.802391294407033i	-4.75130535035394 + 1.49590499634433i
	-3.02318355359210 + 3.03480195805725i	-3.24851574026350 + 2.77078639827763i	-3.88771279375595 + 3.49828493538244i	-3.83946940973153 + 3.36644413586284i
	-0.871156131384423 - 0.881110027594497i	-1.30957565628378 - 1.10786942801489i	-0.963548708423066 - 1.05027749541996i	-0.561396154030253 - 0.693544983062315i
	2.84635359954296 - 6.89782828023064i	2.89807080266915 - 7.11290422309361i	2.75767596929645 - 7.10430315052821i	3.02820616549469 - 6.57730234970511i
	0.863751467956007 + 6.76778292365968i	1.05796295524478 + 7.05259928717164i	1.18468667022300 + 7.75790056076754i	0.671564098182300 + 6.68326701880770i
	4.83151160500049 + 0.965995968057612i	4.55158703845579 + 0.713492502777441i	5.00466608074829 + 0.911037753649793i	5.24909200587705 + 1.73568561559587i
	-3.21948364468609 - 1.07210366825080i	-3.11363470178517 - 1.03162849965669i	-2.79333406961277 - 1.13878180309565i	-2.85103591291798 - 1.54193454224456i
	-7.10057431773354 + 6.91828477967634i	-6.80799944238800 + 6.99341900099610i	-6.91167409725181 + 7.21430906976892i	-7.26549541833813 + 7.06243809194199i
	2.92349028453673 - 1.25121042504217i	2.85451412136037 - 1.43273121984843i	2.78068680542497 - 1.59373304930462i	3.36032878489408 - 0.235451430191880i
	-0.860022785304144 + 0.746540006038339i	-1.09355277691793 + 0.915029249426304i	-1.36682746583109 + 0.847008257126672i	-0.987087755695712 + 0.0296691006997631i
	-1.02818572067490 - 5.01347854692510i	-0.777701162876272 - 5.08578390537736i	-1.21336977163383 - 5.29122431390293i	-1.38498658752105 - 4.27819023578343i
	-4.79653325252871 + 0.850287672691145i	-5.04779075614844 + 0.866681165281044i	-5.10210967654751 + 0.653726475508272i	-4.37209995868247 + 1.19599561123135i
	1.14325114989206 + 2.74002956152163i	0.817552365072753 + 3.16542835585218i	0.742611070578610 + 2.78648820610988i	0.519737052718554 + 2.49912038274311i
	2.95436304100253 + 7.10343633488275i	2.66087681288638 + 6.99327331409818i	2.82377097627702 + 6.96075168546802i	3.48959585631955 + 7.33626718988409i
	3.13351988433984 + 0.956553273488176i	3.00897733929054 + 1.38358257016699i	2.79443704193466 + 0.936780793199322i	3.68433517980600 + 1.20022758227642i
	5.00714969654744 - 1.05085530596383i	4.62065232809915 - 0.738497497038324i	4.92235566756732 - 1.14345835967687i	4.86360059745118 - 0.904548287738237i
	4.96521540064435 - 2.96081436056463i	4.66704638077572 - 3.10869613994832i	5.01061244863604 - 2.61027539220429i	5.77845665382155 - 3.03144199315669i
	3.03610674995074 - 1.07561788313721i	2.84867031802202 - 0.774386819367378i	2.80609373761173 - 1.46179954282980i	2.80257108836114 - 1.09157716161677i
	-4.97902635891653 - 0.979829646930162i	-5.21349779464069 - 1.06789143241376i	-4.70835174441689 - 1.10656495483033i	-5.12945934018373 - 0.339283512221444i
	0.947891319544065 + 4.91842491318682i	1.00433892753361 + 5.07456305494564i	0.925889166542098 + 5.00271894675531i	1.19427497849638 + 5.20420039299663i
	1.15735865597637 - 1.07385436271931i	0.506837759558455 - 0.745810300146957i	0.956551031034894 - 0.990994739481543i	-0.141345824244784 - 1.16572222593364i
	-1.15146751349143 - 7.02596286349206i	-1.15149703140076 - 7.16868430733739i	-1.18327708331270 - 7.22429846861331i	-0.817939919877865 - 7.06918694697062i
	-4.90663470909350 - 7.17635366726881i	-5.13412038205057 - 6.53789338818079i	-4.90936123228884 - 6.64306501053772i	-5.15796458534205 - 7.04625485965423i
	5.04143294002210 - 7.25382825710597i	4.73209849390206 - 6.93548246894908i	5.07040202965114 - 6.60780613592801i	4.28106069729070 - 7.08017055579913i
	6.98938308340211 - 3.00002095126402i	7.02777288148526 - 2.96143653118704i	6.40316778854168 - 3.22728417988659i	7.18609525996056 - 3.25250715003677i
	5.11637190303140 + 0.833990444275289i	4.75479517864186 + 1.08517403245316i	5.60474059496811 + 1.00556564902504i	5.36748446448008 + 1.18704750047795i
	-6.89901878750588 + 0.712450126631118i	-6.78216888447059 + 0.877420309322896i	-7.21806950822136 + 0.970418554447700i	-7.08440964207417 + 1.03651580035541i
	6.91708734690618 + 3.00704047967590i	7.10725954914261 + 3.02763037473356i	6.41721372974216 + 2.51170783045845i	7.28472648859625 + 3.36042785285000i
	-4.96174263274042 + 4.77891499253439i	-5.29027502719580 + 4.90286970171227i	-4.76691858812218 + 4.73095916856714i	-4.45867950745909 + 5.39021580862172i
	6.91751808859655 + 2.81483783128014i	7.23367840735935 + 2.96845638764429i	6.85382977306190 + 2.96222817848708i	6.91726209451072 + 2.49627034498160i
	-7.05465350937742 - 4.84330041217981i	-6.94260833433769 - 5.35080703948562i	-7.42021203276430 - 4.98384999106807i	-6.52845386916055 - 4.41347252265127i
	-5.08989388858656 - 3.24791360706993i	-5.42970027576418 - 3.03534056714160i	-4.76033265086012 - 3.10736052005798i	-5.14697966378799 - 2.60969001085720i
	0.947655122331130 - 5.10590044694168i	0.976809216535722 - 5.21491284787990i	0.945998942654462 - 4.21270315584227i	0.735338401996370 - 5.42471938216919i
	6.97994802554919 - 4.97169366965385i	6.91169340843262 - 5.03736238030067i	6.54631784324534 - 4.87584333629629i	7.24288190383264 - 4.71192860811083i
	-7.13989293512457 - 5.01508598791945i	-7.29179276595017 - 4.77219076718138i	-7.08134584449725 - 4.99296521740413i	-7.54369311483919 - 5.48855135680822i
	0.991180567588493 + 4.88710812426423i	0.896525882359412 + 4.90689811173332i	0.796001423061129 + 5.34065781854064i	1.57023718157962 + 5.04782748282706i
	4.77835465951285 - 2.92248687623657i	4.88015521919261 - 2.67694982746340i	4.48248638233228 - 3.25368822065604i	4.41097641987526 - 2.89690316013482i
	6.87468771521467 + 5.07184195650272i	6.77027661251090 + 4.91369979783500i	7.11263574453382 + 4.54857664782501i	7.01160085286856 + 4.82103529411111i
	-0.770778361631893 + 3.14385032452003i	-0.892673926488875 + 3.25889230007844i	-0.827137906602488 + 2.98932048173747i	-0.724169955518575 + 3.57616182680055i
	6.65916209923273 - 5.18251214958987i	6.89435265486735 - 4.98612773890830i	6.75054573879538 - 5.18133048199882i	6.39623604732173 - 4.93902472692259i
	-4.97824564649467 - 1.07250303367754i	-5.18387569581854 - 1.24933093526352i	-4.82886187870542 - 1.04301487329157i	-5.59170163152420 - 1.14812873079377i
	-0.836882972292932 - 0.971858414316094i	-0.819112879202064 - 1.00681845748986i	-1.11194719828529 - 0.883409489071791i	-1.37499696748338 - 0.856968948364119i
	2.71017500353646 - 3.13055842510163i	2.88226003811749 - 2.86070763614332i	3.16615147298908 - 2.86030521972491i	2.48979481641696 - 3.06814620980136i
	-5.00906478536945 + 6.90088318513032i	-4.84637242193752 + 7.00088406049825i	-5.10095152943060 + 7.16508795626559i	-5.26336227991663 + 6.71592090436498i
	0.798366698978042 - 2.93728308817130i	0.987189871304688 - 3.26166903716014i	0.917030691757036 - 2.97035927544282i	1.34572115801031 - 2.87292631030442i
	0.891251118672627 + 1.06286898460445i	0.596713728796265 + 1.20527390188233i	0.914604158983798 + 0.940700933148284i	0.296371934325724 + 1.63076255574612i
	4.89748533757185 - 3.13824134596726i	5.17220155662295 - 3.03168961775810i	5.16806965792960 - 3.10931557784547i	5.93197548928358 - 2.73847605582591i
	-3.31918738027072 + 3.13495606121421i	-3.04713606266531 + 2.78746412270543i	-3.10224121429716 + 2.94153312989785i	-3.10412315689378 + 2.19080142779602i
	1.06075434640082 - 3.02783129434678i	0.707303117719218 - 3.02356297711540i	0.850460207808002 - 3.50296616040600i	0.171346206601916 - 2.58133760348154i
	0.955195063088241 + 4.86576926224472i	0.855306752704029 + 4.92164872070521i	1.04136060194815 + 4.49496855158578i	1.44785656910849 + 4.71633713077572i
	-7.27397225534890 - 4.64227205347857i	-6.98434395647025 - 5.10751527179363i	-7.26270910270010 - 5.28550198286042i	-8.06172810732387 - 6.32140287231467i
	-3.08794861760577 - 3.10081562994250i	-2.99187893856250 - 2.82505458921550i	-2.80298594459086 - 3.47576353340412i	-3.65205512201928 - 2.63005032489702i
	7.00429957812303 - 7.10227054231526i	6.94956823567392 - 7.01376563410196i	6.67547290895342 - 7.29736474122421i	7.31894468707058 - 6.94122052041772i
	0.830585799756488 - 6.93685121979870i	1.11332508625018 - 7.06907058005367i	0.542301698485315 - 7.18809555998242i	0.754364590294152 - 7.93883333100148i
	0.839461590472243 - 5.00854583645090i	1.43192273010094 - 4.54419267704115i	1.57967370847039 - 4.76504695664634i	0.849439509599092 - 3.98870515554353i
	-3.13742402993500 - 1.21102513689087i	-2.83158430972429 - 1.30053340974614i	-3.35459553710277 - 0.937477042416025i	-2.53239746395401 - 1.31806869596032i
	2.79990689840929 - 1.04152521459835i	2.93589257962161 - 0.815740916162644i	3.20263169836857 - 1.09421936140839i	3.45054638416180 - 1.78253466908077i
	-3.11898315174967 - 2.88749833870970i	-2.89431836314512 - 2.61633866462222i	-3.11456563440653 - 2.68159470420910i	-3.22446492511419 - 2.47360437270795i
	2.78246895808775 + 3.11680848009561i	2.93766743223251 + 2.75265429105063i	2.67722289446344 + 2.43520661307569i	3.44146715838670 + 2.77386867399225i
	0.931356223852473 - 0.891127754155123i	0.750350553153689 - 0.899936569893987i	1.46143769490102 - 1.42776021040814i	1.19948095692675 - 1.40124730579809i
	-5.15301448666777 - 0.719274333933893i	-5.43388972855165 - 0.948866308363238i	-5.68027061535121 - 0.714619379102501i	-4.20267732014256 - 0.844464457942854i
	-3.18503942044636 + 7.07075733226811i	-2.91805748427452 + 6.76625344513972i	-2.82569741265126 + 6.62179217055968i	-3.56666584994928 + 6.67384349459517i
	6.87868977968303 + 4.98378722294933i	6.98670169013355 + 5.07906942622859i	6.82639959362047 + 4.45061664665752i	7.61860257930771 + 4.60567276777251i
	6.96878856879995 - 0.868914622239664i	6.78972093060855 - 1.10517882206827i	6.79854635035095 - 0.202110413982739i	6.94034904874619 - 1.40374606297402i
	0.796553218407118 + 0.872656810333847i	1.12997113880108 + 0.884267509686410i	1.11145287265958 + 0.914812484433035i	0.732329222007549 + 0.825285175090731i
	7.00435476277868 + 4.83403654989251i	7.01770155339640 + 5.33468111526772i	6.23721509243483 + 4.78719955496435i	7.45345291625176 + 5.06701385757612i
	-7.05776866212073 - 6.82975539627621i	-6.84239729203498 - 6.91221519298233i	-7.14834741419887 - 6.41526791581290i	-7.23644801758366 - 7.14840543878253i
	-5.25983334663284 + 4.80648183660980i	-5.33481271843051 + 4.94970794851516i	-4.76572527021159 + 4.96076416861205i	-5.12429029980136 + 4.26201142154472i
	-6.97020753924402 + 7.27699195250852i	-6.92497970263457 + 7.02334443169172i	-7.22782607118114 + 6.98843914461919i	-6.65463835151540 + 7.28619966216564i
	-1.30853954464284 - 5.00145047053603i	-0.772169272241692 - 4.92783772018920i	-0.676650518413767 - 4.47882544108084i	-1.24648233543616 - 5.38815034969177i
	6.82444761106190 + 2.84427848842265i	6.56181656078951 + 2.61711414425603i	7.38191618834896 + 3.17010755173309i	6.45512646458644 + 2.50046729208325i
	2.86570254203045 - 6.68039709838134i	2.94001919269290 - 7.39917414935999i	3.46557036782496 - 7.23572852362444i	3.17058001987294 - 6.64364645454520i
	0.704817574118225 - 1.14810521126463i	0.943788079721884 - 0.877285142022288i	0.907959374982121 - 0.536182278666338i	1.22031040639574 - 1.10494493008785i
	5.03962994078491 + 0.911495448761381i	4.46463426237144 + 0.880602251148015i	4.71822447708474 + 1.21647516243747i	4.56809896411606 + 1.57757584361525i
	4.86055116820510 + 3.01609920116603i	5.01484200867294 + 2.64649123300824i	4.96079128768505 + 2.38759829986136i	4.89848949759116 + 3.16534569621182i
	-0.912555933437316 - 6.84822668249653i	-1.24501884359587 - 6.53471600427434i	-0.941468358867247 - 7.45066786464584i	-0.504732476505458 - 7.16537745369072i
	-5.04476033360734 - 0.901532156880103i	-5.18920305660013 - 1.18121003650671i	-5.56163439055387 - 0.604941485328574i	-5.42538553265962 - 0.749704233383918i
	-0.893863160864108 + 2.94823555271304i	-0.967466787797357 + 3.05242566594746i	-0.584207857463877 + 2.78369657498622i	-1.02827049339721 + 3.03610260237783i
	-7.01695848683628 - 4.70052322884771i	-7.15072740242063 - 5.02491883800856i	-7.07661833889381 - 5.14046200745804i	-6.71121787016906 - 5.33640983967601i
	2.92096342924915 + 4.93978091698839i	2.99625301729579 + 5.05033005520604i	2.73231703451285 + 5.68109078666617i	2.54849753866942 + 4.29625170053076i
	-6.84530417309526 + 6.98026394131797i	-7.19111512566444 + 6.88251446018210i	-6.19822706594847 + 7.16226365711259i	-6.92149790141887 + 6.50748452117131i
	6.78161479809466 + 4.93776797076800i	6.99282964884838 + 5.04789876481470i	6.57841374584183 + 5.33972956921411i	6.84051376889362 + 5.11718631590856i
	1.06749541351579 + 0.927837579400347i	0.493666763937425 + 1.17464195930471i	1.09811693219438 + 1.06453643799610i	0.283447135391346 + 0.114527257278094i
	3.13195804437611 + 2.96096042384879i	3.07406810674244 + 2.95916925654190i	3.18180700665855 + 3.17365489730725i	3.13029086877344 + 3.37379406000570i
	-3.19724305818683 - 6.89202577470051i	-3.13450193669129 - 6.97214747718140i	-3.77799936353734 - 6.65934571844002i	-2.96905065339293 - 6.53258328680342i
	7.00017367010857 - 7.00074158890370i	6.47936470599129 - 6.47000838916995i	7.25402171748376 - 7.06471937581547i	6.38174756546183 - 7.21577896470006i
	5.01465056463969 - 0.842154977504638i	5.18424026475828 - 1.18700246367980i	4.87978011783368 - 1.13768148729609i	5.47815643020629 - 0.853048417761045i
	-5.21228770113403 + 1.12540373306761i	-5.22491382499101 + 0.691049342617052i	-5.30464680392814 + 1.15660887521429i	-5.57148693818274 + 0.975243783279501i
	6.88557966428081 + 0.875046008709591i	6.94394543776274 + 1.50153821074961i	7.61154608482325 + 0.713872986596294i	6.63151316449652 + 1.17713626110675i
	-0.937529603525988 - 0.834661943431610i	-0.966159926124984 - 1.28499398470248i	-0.830626614327041 - 1.38552706861552i	-0.626892264183147 - 1.47635746543606i
	6.95530456554678 + 5.18689649909477i	6.93973527073774 + 4.63197694760399i	6.99883928508042 + 4.64854740048393i	6.51808544232216 + 5.56157264584799i
	-3.00980858000213 - 7.20444482350615i	-3.13758221007096 - 6.63789207792018i	-2.97147392159448 - 7.08424574882522i	-2.80267540647239 - 6.53902890289710i
	-5.18045539581548 + 6.88957294311661i	-5.11146728629957 + 6.76182202299672i	-5.33885335748710 + 6.96404041264192i	-5.47557054088658 + 6.28101686318749i
	3.17191044153462 + 1.34413138038916i	2.81129893631857 + 1.02008722976891i	3.06464452984841 + 0.355405184310936i	2.35199760855198 + 0.966371194953926i
	3.03118633408380 - 3.22752189869368i	2.49509738857829 - 2.87350392152422i	2.65755265360557 - 2.63336178201386i	2.52452990801897 - 3.11728443776104i
	0.733912003105737 + 4.81568963464090i	0.937246232161832 + 4.71109583952715i	1.11959523757643 + 4.97811610654880i	0.0193677058905670 + 4.17188159157615i
	3.24966743533993 - 0.803868246316860i	2.81819781270105 - 0.548844071660374i	3.26475500587398 - 1.08989689099515i	2.34136939401170 - 1.54540978052559i
	1.18081670993071 + 7.06641209187408i	0.682618652114756 + 6.96787460251776i	1.21080621651978 + 7.56394738517296i	0.597572289583227 + 7.01717053523872i
	-5.19923449046856 - 2.93323546137313i	-4.71322172684670 - 3.31958979902587i	-4.76485724172496 - 2.95021434818614i	-5.59890230334908 - 2.52265878581758i
	7.10712996517351 + 1.00452458785783i	6.54275303730248 + 1.66795796359695i	7.18180942188831 + 1.46148442199951i	6.81623153668826 + 0.994491226887688i
	6.98989935575077 - 0.871168899638689i	6.74064283449036 - 1.33545949715652i	6.94035632612375 - 0.680261014227397i	6.89755860037916 - 1.08831400447091i
	3.05562538053131 + 6.96344326025804i	3.08278541708608 + 7.02079151851095i	2.90200762354522 + 7.58213622707194i	2.88934357772766 + 7.41309790497726i
	4.99113527643311 - 5.12563926868697i	4.62027104606799 - 4.94580238801810i	4.46955148248656 - 4.89782616542111i	4.59926091930467 - 4.47551998507728i
	1.00804978348550 - 3.03111100410083i	0.960544475510738 - 3.10413719899509i	0.698025781555195 - 2.53953102247790i	0.843372628441869 - 3.57916769379401i
	-4.96186836659853 + 2.89827222159764i	-5.04639794473525 + 3.04284001692969i	-5.01604124266837 + 3.46421242943779i	-4.48909312572013 + 3.17814408977955i
	-1.05765690221402 - 1.16426495481182i	-0.860930354427901 - 1.10373225491409i	-1.38414669954297 - 0.924914150147551i	-1.30861642644661 - 0.177606518216525i
	-4.94552733187398 - 3.08245976824489i	-4.90839203165117 - 3.28772412042680i	-5.17931627783281 - 2.84703464435061i	-5.20120538458155 - 3.49523292965034i
	-3.21039253130785 + 0.674109798757498i	-3.43615451714238 + 1.22513062016992i	-2.94357076070383 + 1.16291664617594i	-2.80828126453080 + 0.911759943106978i
	4.98166683129523 + 2.93077677979033i	5.27644389708878 + 2.96302336948975i	5.07882483546521 + 2.93567472384144i	4.74271315683775 + 3.15244359256372i
	4.81420273248229 - 3.06451050440227i	4.65151517580643 - 3.11196253434471i	4.91508542859011 - 3.05568354881935i	5.53035093483836 - 3.90025765903627i
	-7.14399632102287 - 1.26696516506197i	-7.08710902652857 - 0.749744635883309i	-7.11095672236951 - 1.15370409168718i	-7.01235385861660 - 1.27651661480530i
	1.14340917061348 - 3.06876767358160i	1.15708502050356 - 3.20559404730890i	1.53429766533263 - 3.30450650694142i	1.52966401654438 - 3.22272717283486i
	6.83082936155994 - 7.05487133500545i	6.88307822833153 - 6.63363231019213i	6.72866998200403 - 7.32205775096756i	8.18049838928345 - 7.19678468200282i
	-2.96742365601498 - 7.05523244796504i	-2.83652202512458 - 7.21928755332606i	-3.36361193556327 - 7.57550143920451i	-2.19894957164532 - 7.05589354352157i
	7.10449693420045 - 1.15619750513346i	6.81737263914491 - 1.23969255540971i	7.31499089643069 - 1.00762785618535i	7.47734342181315 - 0.274840470867481i
	-1.00710413791638 + 5.18342167697696i	-1.00890868749168 + 5.21259724621091i	-0.902578571257344 + 4.28265079491011i	-1.01873859286363 + 4.93270168328577i
	-2.90734272045118 - 2.99680094080920i	-3.03203409766843 - 3.51361569769318i	-3.38051571237847 - 3.17499828829291i	-2.20420109735987 - 2.42713638282208i
	-0.888889525642052 + 3.03504039225243i	-1.10336820051234 + 2.66402671703784i	-0.996580556307138 + 3.14273170044676i	-1.17520915732914 + 3.31097153729409i
	-0.989109384536694 - 0.873622090803919i	-1.12814650657631 - 0.879858767828673i	-0.814218782711111 - 1.34860063603841i	-1.19206961374715 - 1.48341680757340i
	-2.88035435628984 - 3.05016030442410i	-2.91338629008362 - 3.53652664799986i	-2.84994893987694 - 2.70961754787453i	-2.17858382743167 - 2.75268041440964i
	-5.01268273334354 - 3.10176182508051i	-5.05876833647236 - 3.18939107373476i	-5.05719009227134 - 3.08684715921631i	-5.23195099433485 - 3.03268759744139i
	0.755527613042369 + 2.97402096165230i	0.712932118152199 + 2.63365532945510i	1.25458719648797 + 3.56307603281466i	0.949532609094508 + 2.95415846924125i
	2.99558978689947 - 6.97576836773724i	3.23349148417411 - 7.16529471586047i	3.79329221080781 - 6.55247981805148i	3.33377253211893 - 6.28831824638635i
	-1.17781290430685 - 7.05413254525578i	-1.18500312477413 - 7.40984377630489i	-0.506293494635264 - 7.09343156769675i	-1.22776466088204 - 6.43335171701650i
	-7.02596141585871 - 2.93748158939227i	-7.11456842971552 - 3.08759923123997i	-6.80667172518302 - 2.70914592782195i	-7.04115510543328 - 3.23034802489076i
	-1.02823916209476 - 7.03442538655032i	-0.702320908107357 - 6.97073951818972i	-0.345918137970970 - 7.05793316938743i	-0.580164246178634 - 6.36700713052892i
	-5.08591707382462 + 7.03422738041915i	-4.91259158438170 + 7.08366371863959i	-4.75529268647050 + 6.49546440834438i	-4.73000722867445 + 7.01629389899435i
	1.02280516315793 + 1.26755297192553i	1.05598685314686 + 1.34666595727764i	1.05611088501116 + 0.793551008789008i	0.894010007083187 + 0.193158990046978i
	2.82830432099043 + 5.03569365320641i	3.18169938773513 + 5.00679919216444i	3.46452705705162 + 4.90479075528061i	2.92208872132037 + 5.14519446050945i
	6.99104901007070 - 1.14145110217349i	7.27513101911664 - 0.991309338264207i	7.03104503996504 - 1.51420954866919i	6.51574470867878 - 1.48272757135585i
	-5.04244986382468 - 0.706378907238034i	-4.67085833460101 - 0.864341808731097i	-5.04062430205260 - 0.601421842398594i	-5.66909616820395 - 1.19031336888969i
	-1.03578959962021 + 1.03589106926908i	-1.00652889991720 + 1.04531403926840i	-1.10149598006218 + 1.32684076558833i	-1.32724932447049 + 1.01508462063325i
	2.87916001584830 - 1.00737301901810i	3.35328959029863 - 0.949163661187100i	3.38372352064779 - 1.46625063942104i	1.74816389854082 - 1.20215003268119i
	-6.95438527700859 - 5.03317933799472i	-6.48216985464743 - 4.86304252097565i	-7.16176006420394 - 4.32544590737984i	-6.81595851567149 - 4.77812396838911i
	-0.908599614840955 + 3.11975620933101i	-1.29509747781793 + 2.84930031665656i	-1.10192105238743 + 2.88553858060364i	-1.19025811615166 + 2.78290914785009i
	4.90671249322775 - 0.955308846910718i	5.19913756038643 - 1.05553511610870i	5.62091639235775 - 0.901974023760640i	4.37767329684857 - 1.18014991369902i
	5.00987693150865 - 5.01876816978032i	4.76385192491888 - 5.02938636241335i	4.68333248912996 - 4.90198485211088i	5.12047023352652 - 4.70426878793897i
	5.14994360638097 + 6.74988559264746i	4.99849876731273 + 6.86305625327178i	5.43468699860858 + 7.28135743897552i	4.76901009726701 + 6.99287280850253i
	1.12730180013695 - 0.774706060945860i	0.627405275808360 - 1.06318184443079i	1.16461777499950 - 0.967522700138359i	1.02036529479531 - 1.19129806972356i
	0.851512831621574 + 4.73145270732762i	0.796127119702824 + 4.95358671005864i	1.03203516202391 + 5.23867154681987i	0.743262503215437 + 5.32081140663438i
	7.05412845954433 - 1.28447540281995i	6.87984685936922 - 1.13975493284886i	7.24170791676809 - 0.749522885385931i	7.06317290128976 - 0.772473808131603i
	-3.15907592264135 + 7.12683363857132i	-3.27584918772799 + 6.92078009569414i	-2.75675772647358 + 6.91563217913374i	-3.08503368481829 + 6.44882648073358i
	-5.15415103880595 + 2.73637714394193i	-5.14592380993108 + 2.80228722785505i	-4.97575126169416 + 3.37785706294636i	-5.20251185218099 + 2.77963302022153i
	4.93223916463160 + 6.82472803583330i	4.99263061628833 + 6.78587101210919i	4.90308155966113 + 7.44703598586040i	5.33668192297413 + 6.68368815715246i
	-3.03333469348172 - 7.14284570944292i	-2.84271429761349 - 7.28456623615528i	-3.26443303144033 - 7.42436533015938i	-2.97240710835746 - 7.85239218066346i
	7.06588282627878 + 0.825435060015556i	7.10916276376667 + 0.981604422742505i	7.05614606310328 + 1.47961823717422i	6.38597940657434 + 0.377241349297904i
	3.01156079364757 + 4.97147066869600i	3.00428629796158 + 4.82614559490895i	2.62210510203383 + 5.11366495795851i	3.35716634809856 + 4.94367458739787i
	-6.86487164708846 - 3.08978968226184i	-6.79780540930899 - 3.19067543268695i	-7.27771138391769 - 3.39760717365643i	-6.72799525255990 - 3.49004384360084i
	6.92535281701404 + 5.00218715818536i	6.78694162614863 + 4.99022682038908i	6.79277029364232 + 5.06351728925926i	6.03432731972846 + 5.00834107441242i
	2.91938512476202 + 7.24223590398642i	2.85958526603859 + 7.06977670176996i	3.00014476438990 + 7.35346281144355i	3.51391696878062 + 7.30320213790400i
	-5.10699038804855 - 0.925514729347410i	-4.99149394052908 - 0.960031422872731i	-5.36643059123383 - 1.48468510516757i	-4.65861033305546 - 0.806413881799861i
	3.01822808922361 - 3.11964653960125i	2.94307570964182 - 3.19653729897625i	2.75303927263669 - 2.57829124283308i	2.41116954403543 - 2.74803995709175i
	0.984720516607730 - 4.86158622706289i	0.915230655789131 - 4.71656146570011i	1.38530116528703 - 5.09578106999718i	0.823008315562998 - 4.94717181201629i
	-5.06339316278888 - 0.976530316302695i	-5.10244040338354 - 1.18167865356515i	-4.85512112775674 - 1.26822177275464i	-5.48708857285015 - 0.469698779364348i
	5.07190441485902 + 2.94074166867400i	4.80524462877001 + 2.70890532746943i	5.67591365383563 + 3.29341087217131i	4.27094414777367 + 3.52692848713064i
	5.05989965115977 - 2.82707414576865i	4.60195623647624 - 2.77485570851059i	5.38837717107993 - 3.29306213943374i	3.88504482814933 - 3.24882592335530i
	-1.03863277250790 + 3.03025461252194i	-1.12040348636700 + 2.76949976346610i	-0.315610650229889 + 3.13684213324710i	-1.41283140177748 + 3.65804914496851i
	-0.974020348583755 - 2.91072052663470i	-1.34448154937905 - 2.78685614056409i	-0.607136120406493 - 3.11082999906435i	-1.20667008138304 - 2.77151053477746i
	-3.00879891139786 - 0.757205608437664i	-3.41120390491911 - 1.05055721375698i	-3.02474341763870 - 0.979477523111792i	-3.41030500092637 - 1.27337591636180i
	-7.04512628658757 - 1.21371806550892i	-6.89542036979641 - 0.984910401477128i	-6.96824478326338 - 0.591883192208463i	-6.20758639679021 - 0.659301747549500i
	-1.04488301854552 + 3.24679270959606i	-1.04865379892506 + 2.89952156209214i	-1.26036619206721 + 2.53532320238711i	-0.725147534248807 + 2.95611562815532i
	0.875956088278521 - 6.99939303219644i	0.753960303716956 - 7.02857864496024i	1.20757803504880 - 7.14966188765764i	1.45002690058218 - 7.19513578322554i
	0.909442237439520 + 2.74058223007263i	1.01898563379810 + 2.45541767319946i	0.899923668807080 + 3.25855350731531i	1.14951880373894 + 2.55305992768970i
	2.87174490123534 + 7.19953894817413i	3.20995249576530 + 6.59370809596325i	2.69595056671613 + 6.77406377177374i	2.99015079389206 + 6.82482573987050i
	-1.05699711325068 - 2.96660048493007i	-1.18336087997264 - 2.92996105477098i	-0.609568761049115 - 3.15517607623239i	-1.29103601819983 - 2.72419036591189i
	3.04472160119334 - 2.92238284408975i	2.97337698488659 - 3.57360707859227i	2.89586774384514 - 2.94721354193491i	2.47873426209994 - 3.25164337692822i
	-7.12847102671186 - 3.01911272713871i	-6.78582572353479 - 3.38574313437216i	-7.16981623712644 - 2.85893863188919i	-7.51838234380827 - 3.08748799914436i
	4.99278352518430 - 4.80465383671770i	4.71282638019420 - 4.66247029892056i	5.20627001729279 - 5.23744207545519i	4.03697321452514 - 3.99469439797039i
	4.99537703107164 - 5.07088706297958i	5.25134748081547 - 5.40909177552895i	4.61775352510033 - 4.83902280806070i	4.95673670668793 - 4.83002263006727i
	-5.15486536072238 - 5.08821842831950i	-4.97723088690953 - 4.83479259820330i	-4.88676670916002 - 4.98586341129135i	-5.83785162720611 - 5.09985482792387i
	4.94027160194649 - 3.15526106621286i	4.97911137023140 - 2.67042216660137i	4.81210101096991 - 2.66380478491403i	5.08921582460964 - 2.18582441935989i
	-5.06668028254295 + 6.77775963897537i	-4.74447805420085 + 6.66425393313992i	-5.03401417200487 + 6.90010299684227i	-4.69521757718395 + 7.24163780531148i
	-7.23158461769184 - 4.86396246190662i	-7.05620995070430 - 4.64375265058098i	-6.87031443510899 - 4.70580450101116i	-7.13037409838142 - 5.39496723180415i
	1.09175301587577 - 5.10103027325177i	1.25233269933826 - 5.14471053155410i	0.902369142695415 - 4.93354001113687i	1.51673678282621 - 4.33400751981395i
	-3.09606596223918 + 7.17648745440322i	-3.02959350503974 + 6.99316625845300i	-2.97557389359057 + 7.06360348392124i	-2.66072542512181 + 7.32598504059426i
	4.98156536377688 - 0.776720064342618i	5.22703981483971 - 0.688275625420334i	4.86992487497921 - 1.02214601119729i	5.38611769867903 - 1.37579559702423i
	-0.955987147184116 + 0.962229123856944i	-0.904516081581398 + 0.976721239858014i	-1.14288215188654 + 0.950416005084702i	-0.822267149210609 + 0.940571228822618i
	-7.04082460083528 - 2.84571548847340i	-7.12547745293430 - 2.77015945150488i	-7.31263374404426 - 2.73008676504395i	-6.79612013386098 - 2.77058710257774i
	-0.960998235758440 + 2.86246770321712i	-1.08075938989501 + 3.15751543982219i	-0.687194756597746 + 2.84422639300302i	-0.735631328120569 + 2.69643578003554i
	-6.97748192034749 + 3.05873643778723i	-7.27310885122011 + 3.35589168752397i	-7.14219467022630 + 2.92289561664386i	-7.04646581310959 + 2.51706560578335i
	-0.981745800590741 + 6.97900881480388i	-0.981085922729827 + 6.97693940317993i	-0.836795860013455 + 7.27694348961063i	-0.693685151417173 + 7.16394418413587i
	4.86848396797263 - 0.806069192233893i	4.95851535066618 - 0.847292466882714i	5.17044018032284 - 1.34001444396551i	4.35649682735200 - 0.890387780269588i
	5.16638055369515 + 5.06336794092803i	4.60664360530015 + 5.17653240243330i	4.80037299175514 + 5.05789274206818i	5.01213880865267 + 4.81602219297797i
	2.89081914172514 - 3.28613783734179i	3.23645670824146 - 3.17274098315832i	3.26474731184395 - 3.27502676416545i	3.61759494395588 - 2.59091891575361i
	2.89949583733177 - 0.620924464233931i	3.08689810885282 - 1.24360188451283i	3.02836792192349 - 1.66201953655213i	2.75634575546489 - 1.24596133183923i
	-6.72979284851771 + 6.67732098344093i	-7.17573184964017 + 6.95276076809436i	-7.25692689111701 + 7.03587902502939i	-6.94905384568349 + 7.01626504603056i
	-3.13833976011645 + 0.928683473096913i	-3.02346236195399 + 0.727173922927502i	-2.80588797131245 + 0.275558207175492i	-2.65589947107141 + 1.25458602118749i
	1.23564363470186 - 2.90845854715066i	1.04722749458146 - 3.62567606418816i	0.915486162851812 - 3.30672340042034i	1.16981563986203 - 2.93521703038344i
	3.27675078247220 - 1.02487461953235i	3.21018525735676 - 0.944292963522883i	2.97660849185735 - 0.919300144994637i	3.03959427818918 - 1.79130505101744i
	0.720826132649500 + 3.25315954979807i	0.889011351489799 + 2.83928600130345i	0.797125036082774 + 3.02928588614172i	0.658273349646168 + 3.15474553381871i
	-0.850964622221353 + 4.83330991916612i	-1.26949643209255 + 4.75661137064556i	-0.738360341884074 + 5.06152499321312i	-1.52242198223445 + 5.11085220279169i
	6.94226124568451 + 7.16202424479703i	7.13402516885356 + 7.06003571991265i	7.17762621021914 + 7.42512299596905i	6.74047932250796 + 6.58479898658301i
	2.71673348891922 + 3.06253880396910i	3.01153456410068 + 3.13956418337863i	2.84041445199689 + 3.20759273760879i	2.81568164792501 + 3.30661983858513i
	-7.27841822072619 - 5.15974507559655i	-6.99244615113807 - 4.83237299577041i	-6.89485328765307 - 4.64332086937384i	-7.48751471137960 - 4.83070595274746i
	4.98537896719711 + 6.99857493123794i	5.00322603214485 + 6.90925750814357i	4.85619721572222 + 7.08234339754062i	4.30918288804771 + 7.29487145598982i
	-7.18827718829172 - 5.01214018317716i	-7.02414860116226 - 4.75250523301243i	-6.59461626662297 - 4.96541565753589i	-7.40262462802549 - 4.89010008139831i
	-5.15555636895257 - 5.18554224322702i	-4.81641063261663 - 5.14230692158420i	-5.07966674141689 - 5.08366544485205i	-5.07645043062988 - 4.61672233436002i
	5.00930702327813 + 2.88786466396200i	4.88737428291925 + 3.18692277635267i	5.25280502348610 + 3.13853361661969i	4.28543287529985 + 2.87679602987406i
	-2.92514474104048 + 6.87335879071812i	-3.02187539074682 + 7.06950212729549i	-2.46676548805080 + 7.31741381034263i	-3.70050312295791 + 7.58450056205487i
	-5.03484149329294 + 0.961231742087971i	-4.78443335521232 + 0.866400297623574i	-5.19056050068085 + 0.998386415975728i	-4.98120875538263 + 1.47126218194172i
	6.98824846234736 - 5.14556488071832i	6.91535047111962 - 4.44801240104960i	7.41219198097124 - 4.65418062204743i	6.68121945869194 - 4.73018038055799i
	-1.20402832281776 - 0.966972096805742i	-0.886617683124191 - 1.08334548490058i	-1.05969469837037 - 0.871100237716947i	-1.80764065333779 - 0.427433648833922i
	-4.87919100234291 + 7.08916354855307i	-4.70453439784038 + 7.35353625213725i	-5.13169084986339 + 7.16199074931747i	-5.11257906736827 + 7.00818323116803i
	-6.96093108930520 - 6.91290652295622i	-7.10281923169801 - 6.78372112105819i	-6.23659950267872 - 7.46191844299288i	-6.81044733271903 - 6.89640629656658i
	-7.14912210285660 + 7.05997353643457i	-6.79047494804937 + 7.03218662496392i	-7.24586975214486 + 6.86281941947778i	-7.70839196871319 + 7.09382215517487i
	-3.02966178993786 + 3.28047755888394i	-2.80233389862470 + 3.15396056832490i	-3.23737815334065 + 2.89537511471787i	-2.90409301926101 + 2.58286065647398i
	1.12124621155911 - 2.85068246410985i	0.565688860966503 - 3.24923363021467i	1.22057168456369 - 3.19201715921500i	2.00790095852949 - 2.80074902765976i
	-5.15342650490686 - 1.03535008393154i	-4.83918704043860 - 0.915794263770989i	-5.43670179341806 - 1.01998965703399i	-5.67708628014125 - 1.12664305633869i
	4.93005055110883 + 5.11075483053252i	4.92542342612110 + 4.88653676094682i	4.76609072309930 + 4.95082629310872i	4.98510285783173 + 4.56278430166711i
	4.89790110381961 - 3.09039379281816i	4.21001434651113 - 3.24377297455827i	4.84147895894669 - 3.03518600834402i	4.53966353466802 - 3.11036298355696i
	-5.01524159506165 + 2.97408243507310i	-4.84745558455225 + 2.90052503192779i	-5.10558416878229 + 3.20156160219852i	-5.48479356459078 + 2.72921370551647i
	-6.93757890599939 + 1.03234284576401i	-7.00127252452881 + 0.877310275946987i	-7.42258365766064 + 1.11893184962442i	-6.86900006886968 + 0.243489434482633i
	1.11766435474498 - 0.942062190582886i	0.526879297659732 - 0.888754854967896i	1.81265805399676 - 1.22037351359181i	0.545305827533277 - 1.50257145435849i
	1.06685105287370 + 5.34393216302502i	1.30500788169188 + 4.64410513436956i	0.342054152617192 + 5.22704124167601i	1.30537407560745 + 4.97092823798463i
	-7.00877355101682 + 3.15127648415130i	-6.74900007224204 + 2.78567967914031i	-6.72526844538450 + 3.02583410648470i	-6.10045867907662 + 2.15974251430652i
	-4.94091267709926 + 1.05511519988953i	-5.19312670803456 + 1.31270513762785i	-4.59581887868278 + 0.341743419014392i	-4.96735336853890 + 1.01628255105280i
	-0.862958037215383 + 5.05365758265795i	-0.830916203040396 + 4.45198999973661i	-1.42358965241396 + 4.62347272804867i	-0.593333229867075 + 4.81368092516024i
	1.01011000956625 - 6.69338355377102i	1.08313874562378 - 7.25936180586198i	1.15935877977767 - 7.34248342737569i	1.32850461408417 - 7.55198776569391i
	-5.10729724572523 - 5.05880046018225i	-5.35157258656661 - 5.09222075087445i	-4.86452006906288 - 5.49063325987482i	-5.15520733174819 - 4.92541592499759i
	-0.882353031116097 - 3.00455377937541i	-1.25943174356860 - 3.22879461684465i	-1.34994539080789 - 3.24836339890228i	-0.865211446863218 - 3.34074167703962i
	-7.09444835816358 - 4.59987183270016i	-7.15994516886615 - 5.41797948704831i	-6.83620797314931 - 4.90808860420999i	-7.42943239895676 - 5.56787394306081i
	6.91920563992005 - 3.06056801389759i	6.69670623250304 - 3.22008278461099i	6.91596521758804 - 2.89099922451150i	6.89665697231941 - 2.92355095015250i
	6.93626934811099 - 5.13924949747499i	6.82340674919021 - 4.84775393616711i	6.39760222254396 - 5.05952033663901i	6.94402222177608 - 4.84545945911843i
	0.957456019567541 - 5.02555144696695i	0.940747216823073 - 5.18317063281979i	0.916936625751781 - 4.61089233332288i	0.510378703115189 - 5.33865674471464i
	1.03363850136741 + 0.778207445427338i	0.913661025720661 + 1.07728916069969i	0.909006345186156 + 0.852986437137788i	1.43441344871875 + 1.49383682461876i
	-4.86098931857178 - 3.31202564044888i	-4.90549715981750 - 2.80390918538398i	-5.33804478101586 - 3.15952329430116i	-5.55351560233846 - 2.37503315031280i
	6.97065835526433 + 4.84331719098269i	7.05955181774053 + 5.24962263225317i	6.93692333100053 + 4.89794381450959i	6.67997687284129 + 5.61777323796859i
	-1.10300422096883 - 1.16056520878800i	-0.987784345460835 - 0.953267917343357i	-0.802104431136462 - 1.06277594329869i	-0.812272720265853 - 0.438480121494560i
	-6.83543818096617 + 6.82710751769998i	-6.88389378128712 + 6.82937690127743i	-6.58737561055907 + 6.50827566440273i	-7.15219010614625 + 7.45961954027663i
	-7.28800752421236 - 5.00799718616828i	-7.01386478940607 - 4.78072932076911i	-7.33316377101066 - 5.16741119991559i	-7.80204123237172 - 4.41426415578437i
	5.03010539562857 - 3.02341366909509i	4.64309174115073 - 3.33935619576797i	5.37424016965842 - 3.09381908009041i	5.71602665465653 - 2.88163012697250i
	2.95707742722619 + 6.99366429371201i	2.76940657550952 + 6.95729774282382i	3.35359013518091 + 6.88057581877264i	2.71359150032437 + 6.91822365074454i
	1.24248096549328 + 2.82541335550369i	1.02648899981207 + 3.22012700132805i	0.761346353050165 + 2.70589340820249i	0.821436765461629 + 2.77832960970417i
	-4.86875642261346 - 4.95401317932458i	-5.37920312657534 - 5.21833019743019i	-4.95846182921557 - 5.04089203948753i	-4.77879720100457 - 4.63919320321790i
	-2.85222193784819 - 6.96487977354997i	-3.14363965238229 - 6.71146170109519i	-2.93226059925386 - 6.88247071932775i	-3.08720473434783 - 6.83541460988926i
	-0.757296353097155 + 4.75285536108840i	-0.901117315591710 + 5.48319710454250i	-1.35405630906850 + 4.82355275155449i	-0.649971207850551 + 5.35685949751868i
	-3.05175893931241 - 4.90498055486087i	-3.24240813783498 - 5.25081525377345i	-3.32869591700879 - 4.77938568923315i	-2.82517892336567 - 4.10811568753828i
	1.16235800931032 - 1.01614305910189i	0.844031720893489 - 0.518945953822730i	1.25158063411541 - 1.05849071005309i	1.02209520363478 - 0.246509453549255i
	6.72422540904655 - 6.88854038575399i	6.98340852875043 - 6.86108462956793i	6.59380813735409 - 7.03852428648062i	6.44351043798547 - 6.89623009047646i
	3.07062455002766 + 6.92471312985677i	2.49290999828886 + 6.67162112622818i	3.22593242151498 + 7.01319720320946i	2.98670091648745 + 7.41652015430155i
	-7.17851572231449 + 4.91678378692449i	-6.91575688160554 + 4.97949024253419i	-6.30908486342110 + 4.75992257780733i	-7.57849408632699 + 5.55118983647994i
	-5.23729369117728 - 4.73721163056224i	-4.97263019057657 - 5.06535257924118i	-4.87931198552257 - 4.83865363448107i	-6.14792139165856 - 5.33709117904782i
	-4.95936647053556 - 7.09203844192275i	-5.00369872822011 - 7.16172716787213i	-4.50618862856297 - 7.25763373352345i	-4.91280396286850 - 7.29804156597612i
	-5.04697530815077 - 5.06870368191091i	-4.59412035489276 - 5.23433861437836i	-4.12586603400185 - 4.83300671269660i	-4.86338084655191 - 4.48497021462046i
	4.82463152238651 - 3.03429196408090i	5.14089910731130 - 3.14810794898090i	5.15322011621108 - 3.04401966006014i	5.02431858161091 - 3.71882735929872i
	4.80530522933772 + 7.14062161424343i	5.09033041419290 + 7.08215004302030i	5.28708093916812 + 6.64286521701716i	5.13416828948781 + 6.76734667692791i
	-5.05055854572050 + 2.93358644267463i	-5.01291329490406 + 3.17647396170206i	-4.93210332013305 + 2.63114321745034i	-4.35580161427732 + 2.92478701776359i
	2.90292718086431 + 0.770757005484572i	3.18469004241528 + 0.671221172557563i	3.36725802203764 + 0.784040042788520i	3.68771118714963 + 0.738009805337935i
	0.710410431249378 + 2.95729560025725i	0.982553367223156 + 2.99585120962380i	0.850335498898566 + 2.58127526226712i	1.19764113841429 + 2.46496591154054i
	-7.08275757150965 + 6.97160002790292i	-7.17790064483267 + 7.30977216490353i	-7.64486438661466 + 7.03301940928024i	-7.08407774097064 + 6.99435454519820i
	-6.91509632301774 + 2.72014888312022i	-6.80310640704417 + 2.80194053035637i	-6.60189993513615 + 2.97144351844555i	-6.45186169462873 + 3.19664096324862i
	-5.24000479658725 - 1.09502539809922i	-5.30789380745773 - 1.12448462878392i	-5.55331049877559 - 0.977057742465624i	-5.02850704601450 - 2.30713723075480i
	2.90992497723477 + 5.05467900504405i	2.81129743992050 + 5.10470097554369i	2.65513717876176 + 5.03816660898849i	2.89630204299649 + 4.99341033705149i
	7.09216998150914 - 3.18018533135299i	6.92586846243280 - 3.23011695053843i	7.43169657494988 - 2.90165091654344i	7.09043804381351 - 3.09746006532569i
	2.93903697479039 - 2.95407042031072i	2.86798257924850 - 3.15445722117659i	3.10290064271346 - 3.06746123209878i	2.87780591758635 - 3.83741874547966i
	1.01937430594447 + 5.11454899818242i	0.986093319573901 + 5.15434062433613i	1.11375496975825 + 4.98749515719688i	1.20161934216470 + 4.87854034001013i
	2.91466021380269 - 3.00507303641775i	3.32062022447972 - 3.42469383835847i	3.47691542941847 - 2.45475740719207i	2.87486345657648 - 2.62382587746627i
	-5.06321257629188 - 6.79562400888963i	-4.72989588860952 - 7.01170710267768i	-4.56390357726886 - 7.02643959286498i	-5.56322659809104 - 6.96493135755198i
	4.89316135946401 + 4.94351876302412i	4.91284885120779 + 5.14987407596224i	4.65566265194795 + 4.72556498554959i	5.35495303831096 + 4.70515405417198i
	-5.12515434791589 - 2.93101537945791i	-4.83049305804497 - 3.43011199649404i	-4.84007111997853 - 2.54860847837504i	-5.20622742797121 - 2.59244081975688i
	-5.19529106030319 + 3.16087222130757i	-4.71065785997278 + 3.02479221514851i	-5.06407175905318 + 2.71866191551665i	-5.14765328809017 + 3.21833201729316i
	3.14455194736048 - 5.14615959148060i	2.51813354559879 - 4.99090269186214i	2.33770469548757 - 5.19730984263516i	3.11482850755334 - 5.33006386141075i
	-2.87158266662934 + 5.14424924478986i	-2.81249549602846 + 4.92452229586499i	-2.78519754663209 + 5.03929903561559i	-2.83639984085233 + 4.81376480125371i
	0.972541181773992 - 2.97453942400077i	1.22923950482175 - 3.02469152258556i	0.420765326950665 - 2.80678280520044i	1.19796779001551 - 2.75958211503382i
	-6.78083417307996 - 7.22058945140450i	-7.54640309861917 - 6.84960434648465i	-7.13722028368528 - 6.83399705316976i	-6.62933524584288 - 7.56222276730685i
	1.01382266302720 - 0.930208204911082i	1.27756900845052 - 1.05818449092523i	1.21639521994008 - 0.722357244269623i	0.968812797767344 - 1.48662715999796i
	-5.14522014910110 - 4.88367050064748i	-5.05386177537897 - 5.07455104863798i	-5.45580663418159 - 4.52053762992048i	-5.14193937931766 - 5.37982337613204i
	2.99852655694326 + 6.85805084724122i	2.74708975642842 + 6.86503427214679i	3.38383269493574 + 7.38838208232207i	3.02323199744240 + 6.30542496627831i
	6.95566761333538 - 2.95449384830720i	6.80345451955029 - 2.94631472271250i	6.91540884064821 - 2.97531974051430i	6.68286623151082 - 4.20078345278988i
	0.989021498218061 + 5.03107896367127i	0.897314137685921 + 4.63247626608669i	1.40197549163218 + 5.27820616077183i	1.37572044552275 + 4.68144823505443i
	-5.11597453374025 + 6.97398545903304i	-5.22572189242532 + 6.98705700637167i	-4.25844991318577 + 7.03321239955788i	-5.21898069269808 + 6.40249903441906i
	5.08139727540680 + 5.00845581682096i	4.51228149754519 + 5.41997495858640i	4.82942321754086 + 5.11802655091215i	5.37057424112792 + 4.47853210675648i
	6.92820343353726 + 6.89645188303165i	7.20276405188990 + 6.79130119444000i	7.55675373992625 + 7.12406160003974i	7.28443165297602 + 7.04522765603882i
	6.94863455281041 + 0.990816960422966i	6.88512325408956 + 1.17394529975243i	7.15180994726048 + 0.772465591948612i	7.08085869414572 + 1.18081565104362i
	-2.88841675840984 - 7.01018047338449i	-3.44391385199622 - 6.78020682404013i	-3.07112661819848 - 6.73965563410917i	-2.72367675873738 - 6.76075034294037i
	6.69161669999302 - 3.10272433861554i	7.39892045913264 - 3.00122904879799i	6.88818127015294 - 3.00350991117339i	5.82388173432005 - 3.27098216752462i
	6.99055594337931 - 1.15549114782527i	6.88496200250566 - 0.977522710878187i	6.71393743940881 - 1.36349021857157i	7.07793787971945 - 0.713555094176604i
	4.90704299306839 - 6.98962191263911i	4.68110981787906 - 7.05860902560964i	5.08043672854481 - 6.97195769971658i	4.43718721982998 - 6.30816547683327i
	-1.22895305302895 - 3.04281720761006i	-0.841097344179057 - 3.00549756513519i	-1.00587749862275 - 3.10888085583370i	-1.50971026210162 - 2.98318681565921i
	-5.00431976379193 + 0.985610842744980i	-5.18206278784752 + 0.886852951424360i	-5.03125895438842 + 0.871072718657237i	-4.92931787663565 + 1.07561322937172i
	4.59627965231943 - 5.07141975023371i	4.84580494448516 - 5.06790291055712i	5.09519538009107 - 5.22792747131382i	4.93991051166051 - 4.54436255390470i
	3.11006813259818 + 3.14399471914310i	3.01973425711243 + 3.19097515049732i	3.02585869308248 + 2.64234633264792i	3.41249235749793 + 3.18821325235905i
	0.698462569597528 - 3.00707827068563i	0.958823041445021 - 3.18344002730877i	1.02310791492717 - 3.11571359606676i	1.10772846299966 - 3.58592338762545i
	4.77798594957262 - 1.07722326327511i	5.13330725623172 - 1.07163328747574i	5.03803153488716 - 1.15396875301728i	4.54632835881654 - 0.504424420165615i
	3.02083676144494 + 3.10881124384014i	2.99263295926407 + 3.12856565399241i	2.90955006762584 + 2.85448702324453i	2.54654052709438 + 2.76850201547326i
	4.63964695350161 - 4.88993113627685i	5.03830444096617 - 4.82473800421638i	4.81194157063059 - 4.98399082059884i	4.19327660843572 - 5.51578180755298i
	-3.19425734854759 - 5.07712135250246i	-2.83151191267982 - 5.13682346098054i	-2.92813268659846 - 5.13730599446088i	-3.84778965846420 - 4.82658456722036i
	3.13330793541939 - 2.94443042279143i	3.23011014707107 - 3.09645680793009i	3.19896691318490 - 2.69179524747200i	2.28130773391590 - 3.26248863324867i
	6.91671503659069 - 2.98212911087765i	6.90623140535162 - 2.37225142410370i	7.06061361761087 - 3.24771290463637i	6.45686384943958 - 3.68075382220282i
	-1.07071058613790 - 7.01038944998497i	-0.932339996523890 - 7.19214747893718i	-0.680962062124683 - 6.91492602488811i	-1.32029983861660 - 6.53039583211326i
	-2.87011228431045 + 3.01425070866192i	-2.78266269543714 + 2.81266429379053i	-3.16039563103735 + 3.09322616967421i	-3.22202041136812 + 2.89474291851680i
	-0.921180505703095 - 2.90591519458400i	-1.36614377900961 - 2.63460367519115i	-0.716659940373174 - 3.18589048928906i	-1.47439778477990 - 2.52187747497319i
	-2.86104407140143 - 7.08486369325890i	-3.16927241333168 - 7.05945326746446i	-2.89698760353117 - 7.41158594698314i	-3.14258694198059 - 6.53256223477931i
	-2.95341906797160 + 2.99963775153781i	-3.04858105689598 + 2.84086812753568i	-3.41114970264241 + 3.13370795449697i	-2.91771695368772 + 2.72493213145813i
	1.03895738302991 - 6.95614167903100i	0.982822171860861 - 6.70753876114971i	1.25073307413847 - 7.11737842064742i	0.728362005332347 - 6.93364824936014i
	-7.03590364175708 + 4.88293154508560i	-7.01330808760205 + 5.11744605955698i	-6.93725954880059 + 5.06497869381359i	-7.56376865249639 + 5.00967385500525i
	2.93624004367738 - 1.06115653266604i	2.83680452696945 - 0.914304028366940i	2.70088130503591 - 0.624092881315277i	3.61443218938798 - 1.37100228656790i
	-0.882612874723717 - 3.22192111907886i	-0.960784114018063 - 2.90925885573239i	-0.833636534314782 - 3.11508709566520i	-1.68105547995206 - 3.61319981639866i
	0.762139579100283 + 1.08328067129302i	0.927896567008360 + 1.09403323459758i	1.03473000962774 + 1.48944374875843i	0.580323397517522 + 1.10900836661296i
	-5.00525138436641 + 0.782188744351939i	-5.22250956920277 + 1.04193507766721i	-5.15289909557841 + 1.16129940204911i	-4.75047635311442 + 0.541604801799891i
	1.13868755073925 + 6.95543336752610i	1.04620114302174 + 6.79245120619511i	1.28673653795389 + 6.36755901820029i	0.0371040710728478 + 6.27667989164503i
	-5.13395920815169 - 2.98144040792858i	-4.99718896886475 - 3.04417425043895i	-4.99671952939640 - 2.25884032446346i	-5.11152016748753 - 3.48235293293995i
	2.97483503028355 - 7.06391001588976i	2.89273578193961 - 7.38444508902695i	2.64928151392661 - 7.32135440000397i	2.64822089872917 - 7.72650185032157i
	1.06244318206126 - 2.95916120560305i	1.26544043882346 - 3.13300974024783i	1.27827904933094 - 2.73747477657169i	0.373474110129510 - 3.98413296166884i
	-5.07159130200279 + 7.01267983448192i	-4.96188363760001 + 6.97549161318627i	-5.04274928631771 + 7.13228420019157i	-5.10518425502576 + 6.68577261137225i
	0.842945684851201 - 3.00928021905027i	0.834788466100048 - 3.24498903911868i	0.885304829265426 - 3.37959424097211i	1.21143898747336 - 3.09598459917892i
	-2.81565534554779 + 3.15890007982651i	-2.90435136171153 + 3.12192548406535i	-2.90204115182768 + 3.68305907079753i	-3.23193736609587 + 2.09060836683209i
	2.77539630140597 + 7.10563586686550i	3.09356198375690 + 6.79507578422767i	2.97832384897639 + 6.60227660315561i	3.12907618507737 + 7.07252841304054i
	6.84519760083179 + 7.00646676611206i	6.48150232767139 + 7.09161111715823i	6.85303149056391 + 6.79568009765037i	6.93026803116560 + 7.49144802718026i
	6.86984638346256 - 4.77818350963912i	6.54595123037124 - 5.01788842840897i	6.50118267067660 - 4.85450630754655i	7.41565090222390 - 5.77970023921569i
	2.95237835507913 + 1.26495106114862i	3.28356565031352 + 1.06152854964049i	3.00988545661026 + 0.400341957423416i	2.40309882965406 + 1.29971688267287i
	6.63578489850310 - 7.10978871645423i	6.31657071561527 - 7.10748782032701i	6.96662759942085 - 7.03299404292829i	7.17316530803657 - 7.51510662902372i
	4.83831064411874 - 0.697637050196821i	4.75946096948187 - 0.461919542245899i	4.48139976162830 - 1.53001114412122i	5.78056598403977 - 1.16342240641418i
	-4.98980370575260 + 6.97363100521253i	-4.75459550497054 + 6.85238353718028i	-4.86071476047510 + 6.75843535595050i	-5.33106175527918 + 7.46135123250675i
	2.66158580006808 - 0.977752511848769i	2.81080648651116 - 1.25453434540742i	3.17693867208794 - 0.772540057143389i	3.60561997280414 - 0.985140937754908i
	-7.03021345996782 - 6.95994283818407i	-7.01208246030073 - 6.64373858917367i	-7.45620870296941 - 6.76560434474460i	-6.29975092472681 - 6.76973175249453i
	0.956262671828115 + 4.80558143746780i	1.09799999117894 + 4.52049612613920i	0.698478856111762 + 5.37706717850598i	1.09377721778050 + 4.83061948717105i
	2.84295294248870 + 4.89272874912523i	2.89453719599680 + 4.80297954787785i	3.05172738245531 + 5.38219533295146i	3.22373598320585 + 5.32820906694125i
	-1.14083889145371 + 0.723576882589969i	-1.18470045946911 + 0.999207640838734i	-1.65898909322193 + 1.48465807491998i	-0.534372082871501 + 0.307978912424721i
	1.04323371477907 + 6.94403800032527i	0.968745271221040 + 6.86748686624002i	0.868521454228379 + 7.32589571483024i	0.806377858968640 + 6.08843699154955i
	2.90446587496885 + 2.85394377646829i	2.82295330371084 + 2.89781742022837i	2.87192699016209 + 3.05477010520402i	2.55470974615258 + 3.07326506073566i
	0.877700159143848 + 0.921105227748106i	1.05864955886829 + 0.725295529844574i	0.882458414407930 + 1.05108935819656i	0.495063973046643 + 0.555562142389313i
	3.01305585951317 - 5.00492825922401i	3.08522617943364 - 4.95294969250170i	2.98960798365963 - 4.82262714571863i	2.55605900935786 - 5.11825838435402i
	-7.11497633504605 - 5.03321054942205i	-6.99738616917426 - 5.18178381270430i	-6.59676483602447 - 4.94982748772024i	-7.63612981298727 - 4.79526216465030i
	-7.06499957839590 - 7.00773718679429i	-6.92283360366509 - 6.96786782346788i	-6.84110998007486 - 6.74408187546211i	-7.36143437590239 - 6.80871820399681i
	5.04435181945628 + 1.03311095533725i	4.79111876420644 + 1.04299205297119i	4.96191108180169 + 1.20775773748794i	4.49049663217106 + 1.22444022973322i
	0.742788805499315 + 0.990957350282833i	0.948282257222301 + 0.982572146816834i	1.26495899280124 + 1.21063368651377i	0.762839239488737 + 1.19628583308415i
	3.08131689772674 - 1.14211357291114i	2.92657225500898 - 0.881996757399577i	3.23553081054477 - 1.03287953478664i	2.86655592711453 - 0.541072795547248i
	-0.950863311858852 - 2.81847229783036i	-1.28045396651434 - 2.90700057765624i	-0.888244566734364 - 3.02417754725959i	-1.83793581935426 - 2.97380536148662i
	-5.22879761085728 + 3.03820900823852i	-4.93714665657988 + 2.97325397875255i	-4.99364378810333 + 2.96384370621847i	-5.06544834965132 + 3.00998284304002i
	3.04436244585538 + 2.92629299023331i	3.02884316112317 + 2.87774949438794i	2.97192965205005 + 2.75217754211904i	2.80431088108492 + 2.79010482788266i
	3.13951528827916 - 4.83203235902240i	3.22127624676498 - 4.66666342737663i	3.28082056676998 - 5.06380160592602i	3.11030597977104 - 4.95571569775337i
	5.08685032885371 + 0.941941427547708i	4.69760760182764 + 0.839462484970000i	4.52196637826915 + 1.03974631369727i	5.11388156154486 + 1.04300512852008i
	1.05664470601941 - 6.97482374182375i	1.37510794336313 - 7.24338841317210i	1.12308767850281 - 7.10262997642095i	1.24555778531431 - 7.56919714363473i
	-4.93013540094696 - 2.90440078277818i	-4.70576693829427 - 2.67040170335191i	-5.17038396258612 - 2.74501335696436i	-4.78897761394796 - 3.05723490646827i
	1.08052021251206 + 4.93027488781183i	0.623778503512248 + 4.81365898253320i	0.464718677907565 + 5.00699208648759i	0.665402711464689 + 4.98666246728922i
	-0.821253727644839 - 4.84531072633778i	-1.09155298394082 - 5.21662734144132i	-0.776412579386188 - 4.86938164380874i	-0.995928476586626 - 4.88772319008938i
	-5.23869561071147 - 1.00894668623049i	-4.62306503454531 - 0.702198284586752i	-5.11929702855429 - 0.590248238501086i	-4.79199607598048 - 1.71689054133960i
	5.10621034707237 - 4.84642865705373i	4.46476417977986 - 4.94483205298207i	4.77876837414761 - 4.85714355039511i	4.65703897677051 - 5.02622352696883i
	-5.07586421163991 + 4.81212212084996i	-5.04454998933040 + 4.90877847771621i	-4.71190380346943 + 4.79585626933460i	-5.27915791322454 + 5.70066875299247i
	-7.22678293113318 - 0.843114203752820i	-6.91837283541349 - 0.500214446780789i	-6.83842545253885 - 1.08032215182570i	-6.50273478224577 - 1.28072248805376i
	-6.89140508956033 - 3.17376019026616i	-6.91907037881104 - 2.81361271447577i	-6.63265521232639 - 2.95385442444275i	-7.52026083389608 - 3.16624245353403i
	-3.06027121752474 + 0.751111631500842i	-3.04147231866940 + 0.837208761438643i	-2.84441062283203 + 0.390571921014287i	-3.66159656190924 + 0.972030301674181i
	-6.94415454352908 + 5.15768453574222i	-6.94546506802442 + 5.29267157376602i	-6.92175825230301 + 4.82387358746817i	-6.82390406358760 + 5.23101309464941i
	0.950940311945717 - 3.15213387121297i	0.852627205877092 - 2.66609315400141i	1.58118339757575 - 2.82031846831556i	0.217501775115719 - 3.09611701030493i
	-1.08378489448358 + 7.09524731622304i	-1.04437546084265 + 6.78502502526969i	-1.01160729871587 + 6.95072253791276i	-0.882866215614902 + 6.80585343655325i
	-2.83857299198129 - 4.97134230475803i	-3.17197646529045 - 4.71578869250864i	-2.87499901567671 - 4.98100195318083i	-2.82753573394964 - 4.36631609281580i
	0.744973352848450 + 1.11392088474241i	0.886735545047218 + 1.31987507022789i	1.31106500457483 + 0.901553166693454i	0.813150845792300 + 0.941126360997515i
	-2.77302704949516 - 1.01296579406286i	-2.98377389915212 - 0.903949970448811i	-2.88986560793256 - 0.933174475540403i	-2.93358526702629 - 0.657141595053208i
	-4.97479760086154 + 4.94517583684571i	-5.17348964100999 + 5.28302891914080i	-4.67437773108384 + 5.03959149016339i	-4.36458552161964 + 5.01499198565987i
	3.23899355578170 - 2.85753782096494i	2.98471940948636 - 2.92575153693980i	3.25221197933212 - 3.50672117659776i	2.57897857825622 - 3.24581915931659i
	-3.04548113556632 - 1.04476865548796i	-3.14655685261362 - 0.910529254389992i	-2.78157287390876 - 0.593201831991528i	-2.92177934426411 - 0.623776184848333i
	6.73518410575310 - 6.99365605606475i	6.62864146355125 - 6.70362522526628i	7.34217094259543 - 6.88031870015287i	7.48887605807796 - 6.38578078368820i
	-4.68707714997537 - 4.95069192969958i	-4.96710964791566 - 4.98104504131907i	-4.73415030952678 - 5.41130196242569i	-5.83725988731224 - 5.21765579541511i
	4.90158231742967 + 5.13889762768678i	4.34607743279040 + 4.83977816372495i	4.72493168515769 + 5.24755647472920i	5.36528706106641 + 5.88030700587010i
	2.84256144800800 + 0.984359917766601i	2.88073808721955 + 1.25064473087157i	2.88677772540629 + 0.928335212632812i	3.02358741142660 + 1.68560102769597i
	-0.827302274901695 - 2.94478526142171i	-1.13741338424290 - 3.10551938497257i	-1.32966536740028 - 3.14849000325329i	-1.59866846308522 - 2.92399949482800i
	-3.00918235365659 + 0.929246120597436i	-3.24352871111302 + 0.985731339975038i	-3.29155553362658 + 1.14514610865539i	-2.96901021717730 + 0.769060208595166i
	-5.03406399168827 - 7.03979454398992i	-5.28080899352913 - 7.01591583254170i	-5.50480987559742 - 6.91140267957794i	-5.09432282204538 - 7.12227007561107i
	2.96727129603467 - 0.932158001713255i	2.86935555838986 - 0.758239407111838i	2.98568607046513 - 0.759634865212707i	2.72884184211631 - 1.09114537125089i
	0.947122118516417 - 1.23120767990265i	1.37163725385042 - 1.26134336472444i	0.994384990767870 - 0.539934674012878i	0.558954366538275 - 1.86521106351377i
	0.947871507002147 + 7.10409146654153i	0.265880246954742 + 6.91856326462738i	0.996125512999818 + 7.69773704742998i	0.817488259210121 + 6.72824495733367i
	-4.96570385613796 + 4.87685186061527i	-5.01898602491745 + 5.06469048798588i	-5.30981108555934 + 5.67098601259611i	-4.82515667574567 + 5.42518623916323i
	-5.26775067061864 + 0.951523010804748i	-4.88760014830424 + 0.574740942974664i	-4.89357556183808 + 1.53567548935916i	-5.75982233249621 + 0.132749506762617i
	5.04663650801992 - 6.87534961467238i	4.61900143822996 - 7.09565438775368i	4.63089315553440 - 6.29697787152705i	5.29184766529025 - 7.26168091384208i
	2.92437023954018 - 5.18118162298377i	2.83648587822807 - 4.93079900574616i	2.93065563071059 - 4.71643625256520i	3.05431060009747 - 4.61600882746230i
	4.61598705229044 - 6.88247612391140i	5.05586404209625 - 7.09458838404927i	5.13329770306693 - 6.87325174230111i	4.71683043617328 - 7.41393908130540i
	-6.83776958735831 + 3.24442929457190i	-7.01551965154961 + 2.88210595195346i	-7.00799136712219 + 3.50198653366155i	-6.61817754419214 + 2.88494214222164i
	6.90119717012894 + 3.03746684980932i	6.56498322167516 + 3.13558764023916i	7.18936736235397 + 2.84502301833930i	6.84219239816815 + 3.18159185713677i
	0.718082245989742 - 4.88204045124479i	1.08436002740285 - 5.18097477935654i	1.23533756518329 - 4.69760454328839i	2.04176618262216 - 4.96226919288973i
	7.14223311474238 + 3.22902129815658i	6.99906298677115 + 2.91893382181411i	6.45596820368207 + 3.69872855817297i	5.39960587205550 + 3.07625322493696i
	7.05635064956179 - 0.966898059988086i	6.75251319087054 - 0.803555179083343i	6.76913347045586 - 1.29122444786677i	6.58841532546014 - 1.22381234568127i
	-7.15834926580245 - 1.29489348674137i	-6.74133534883120 - 1.24280964786228i	-6.93125468226290 - 0.728296837393190i	-6.63014985509313 - 0.894678127963489i
	6.94084256295220 + 7.09778814547351i	6.86690065092903 + 7.12297146872486i	6.30101440372467 + 7.38312814609991i	4.82856756228112 + 7.22571089179228i
	-7.03915618455869 + 2.87056142284433i	-6.91882418582143 + 3.03372511595091i	-6.60454173738375 + 2.49033521324149i	-6.08024039666032 + 2.52988748641604i
	-3.16722355140609 - 1.35681267896111i	-2.78253081012844 - 1.36924325588183i	-3.22776884030758 - 0.975758542311840i	-2.20767448181088 - 1.15032416952956i
	4.94238723334071 + 5.07443545352099i	4.89115709885232 + 5.11693107611193i	5.19695207734840 + 4.94834439289924i	5.12458255027744 + 4.70484481344285i
	0.853498810327941 - 1.05379938204398i	0.994318580587533 - 0.902564771576973i	1.41833572721320 - 1.25105239116020i	2.21461370648771 - 1.06230705334216i
	-7.05172646201700 - 2.93726622224520i	-6.90436878070531 - 3.15916553864090i	-7.63976150555505 - 2.78816650444492i	-6.96934688965907 - 3.28421107085831i
	-5.17967303375849 - 1.19581194589140i	-4.94528488184101 - 1.00969345673754i	-4.44211499605697 - 1.38627604561505i	-5.77838268718606 - 1.28079920131819i
	0.968005920203881 + 6.87500915063373i	1.03965608956863 + 7.06965693133907i	1.44510807190613 + 6.85273580200082i	1.17587850693382 + 7.39272398204899i
	-6.87419701068045 - 3.07974829685220i	-6.83362722699532 - 3.10838709658274i	-6.98815970074472 - 2.80930171267333i	-7.53495534875736 - 3.53664243383212i
	-7.01234828472758 - 5.24942590326765i	-6.73414621956927 - 5.14900673424448i	-6.20441923824542 - 5.69899701046233i	-7.15753426357748 - 5.35961098567224i
	3.04433055982506 + 1.10177507058337i	3.15159695560477 + 1.05487452679832i	3.35813925142314 + 1.11380619943358i	3.40579133007340 + 1.24376987191306i
	7.23260086712262 + 4.95470616335732i	7.17214276352833 + 4.96497406387345i	7.17690415783628 + 5.05007853857193i	6.50742348445298 + 4.97797332645897i
	-5.04600682389276 - 7.17119810482280i	-4.65788977137107 - 7.06270726184115i	-4.61313375175863 - 7.35418261620264i	-4.94180620130385 - 6.97127246851631i
	-7.06501471893774 - 4.86844683452089i	-6.93876404461336 - 5.21652260167415i	-6.99876319828439 - 4.29774787945103i	-7.31452648977218 - 5.23663303382112i
	-3.19157929963268 + 6.87906821278005i	-2.98443780058713 + 6.90487089431019i	-2.57688198296961 + 6.71227649639744i	-3.75434390796772 + 7.03666393055369i
	4.86410952395634 - 3.30894601547160i	5.31257926965222 - 3.25707451954326i	4.63238382947581 - 3.01618467196371i	4.68886114355185 - 3.11475045578592i
	2.91163129317020 + 0.769605367720313i	2.48647396949219 + 0.946952523721458i	2.97116106532835 + 1.26247820432876i	3.26003887816652 + 1.00936596088915i
	0.625582930953159 - 7.08558683982999i	0.968458065878353 - 6.91411715319527i	1.05245493282056 - 6.85303649369686i	0.732771939948243 - 7.41635666258665i
	6.91440344155325 + 5.17739766546852i	7.21131418437348 + 5.16550932408699i	6.78305402203316 + 5.03252452583144i	6.76725695900259 + 5.31263513478257i
	-4.95021885839994 + 0.908476576133971i	-5.49859485297986 + 1.05851117825300i	-4.96866299569005 + 1.19554480108484i	-4.41843978374513 + 1.47660874242348i
	4.57297159956115 + 7.09961026533688i	5.35967955895643 + 7.44889193395552i	4.74785817485696 + 7.08528414927399i	4.78863859710525 + 6.91798560007650i
	1.08290785686035 - 2.92626516367335i	1.00086411163330 - 3.07203855970034i	1.44337787624315 - 2.82590224784675i	1.02537618039920 - 2.62130761357193i
	-0.963871224829414 - 4.84158663172341i	-0.994423641496894 - 5.17280983631506i	-1.00672341809158 - 4.87845556809168i	-0.526869283687415 - 4.35315656901914i
	-7.15114311333779 + 2.77850556944881i	-7.01765245229149 + 3.30292944802258i	-7.11804262641824 + 3.11826140548870i	-6.53183107342720 + 3.07339876395083i
	0.955819947595208 + 3.03924258601005i	0.532714539207065 + 2.85579457121000i	1.15698578227153 + 3.18160903649212i	1.58131957205726 + 3.79601989297644i
	4.98493585365370 + 2.93044836612539i	5.12802763662963 + 2.92735046218785i	4.75593029139737 + 3.26854073635220i	5.56243411216523 + 3.63379876845410i
	4.92708543107404 - 7.07216484207633i	4.67086001042710 - 7.07996066091483i	5.25061506487948 - 6.55569397604986i	5.27846112447420 - 6.77298538696391i
	0.868592199110783 - 0.967864298156754i	0.888197761493521 - 1.07857461197384i	0.726715027802709 - 1.07259068697929i	1.45996699234171 - 0.806524212542361i
	-1.13593162282120 + 6.74085910974512i	-0.739888546064365 + 6.65553108311125i	-1.11660088372783 + 7.00017084108567i	-0.977705722490190 + 6.96610487676606i
	2.80851441105848 + 5.27870489157554i	2.74686316614040 + 4.93150680856708i	3.20050338001818 + 5.44568029000594i	2.96751154221978 + 5.04560170039781i
	-1.12339077174204 - 1.09910314262684i	-1.02822071905318 - 1.19492406673308i	-1.08742882373461 - 1.20561653733869i	-0.737244476757824 - 1.77490036918656i
	7.11925576467566 - 4.95573548046843i	6.80890902873794 - 5.09845653108410i	6.87922431730458 - 4.86824054520091i	7.06022222981942 - 4.87538516961519i
	6.73575986788387 - 6.69745289694061i	7.11650326508242 - 6.85685398418709i	7.31147195593443 - 7.05297938931302i	7.15157295255035 - 7.00013430877326i
	2.98885344501918 + 2.78769886841149i	2.65051621621210 + 2.81019721531468i	2.67382380701932 + 2.68672530440531i	3.25508471336673 + 2.67482676692882i
	1.06517193842879 - 2.86518755354443i	0.881301648427459 - 2.77052242832038i	0.835522431027921 - 2.81981549568621i	0.483343305785693 - 2.37838907891465i
	-4.90260917222093 + 1.09670457226974i	-4.67337709583056 + 1.09327232715576i	-4.93040191133288 + 0.637697740157960i	-5.33009950565075 + 1.20113185012353i
	5.08989959603302 + 0.996813901207353i	4.76743463003790 + 1.13613979403913i	5.03218375032043 + 0.797446640966759i	4.45508005121476 + 0.809830297579166i
	-0.963862769740324 + 4.92988627482771i	-0.934433987750150 + 4.92093680023825i	-1.02898724276789 + 5.14190561096889i	-1.39049963755175 + 4.84526227789470i
	-6.54417680442903 - 2.76240865764854i	-6.80487562856957 - 2.88976782246102i	-6.72044632770344 - 2.67321955129554i	-7.00346109456190 - 2.72956368609867i
	6.80605648301088 + 3.00612280782619i	6.83605063951409 + 2.91384793700898i	7.32471683696425 + 2.63675410234487i	6.00924410461160 + 2.31920637911011i
	7.21770114076366 + 3.03337255818745i	7.04528409315089 + 2.73234047869815i	6.94969701920262 + 2.84406441967293i	7.64675411302346 + 2.87871766180550i
	-0.893403254170971 + 1.15834756514327i	-0.759162809379699 + 0.843331018349123i	-0.631504384092746 + 1.20309014857440i	-0.789822123670525 + 1.61935370709439i
	-1.16607021231034 - 1.00911350315174i	-1.03847068182177 - 1.19968830834784i	-1.02197071670811 - 1.35240529163990i	-1.49542712099276 - 1.51121086819790i
	5.19041430782826 + 7.05883511507389i	4.91760641545416 + 7.23843822251918i	4.91218520314807 + 7.25042013862830i	5.28641143814457 + 6.95261368934625i
	0.830618368102053 + 4.99115503818647i	1.30220754676242 + 4.98896599316521i	1.29683150135614 + 5.15212009249771i	0.860303337643830 + 5.55290868732746i
	7.09925888154912 - 7.03945819387360i	6.86085131281601 - 6.74550700573728i	6.68691566915664 - 6.75944530531107i	6.85908337463654 - 7.34703366448272i
	-3.14032039720630 - 5.08676101451458i	-3.31740995794855 - 4.79588148825546i	-3.02923303457498 - 5.19276234854178i	-3.20516152316661 - 4.91401639166876i
	-1.16848927187477 + 2.96052008909839i	-0.715308502442885 + 3.09031285801939i	-0.807151303183245 + 2.94248398799600i	-0.808839748210885 + 3.32654127217951i
	5.21291532688302 + 1.01814690606456i	4.88659583875532 + 0.946750497778448i	5.09321674812949 + 0.548173503656636i	5.03962934067113 + 0.912123527595483i
	4.81843082242059 + 6.99701194788102i	4.91136340730290 + 6.91336747007536i	5.03012164091225 + 6.24458401753701i	5.72033966479999 + 7.65001175246675i
	6.82718104983150 - 4.79821621395040i	7.31056010272240 - 4.80085615637954i	7.17395810957429 - 5.15532635158555i	6.38990440122333 - 4.23763659978917i
	7.20392716089054 - 4.93075169370800i	6.96597932840581 - 5.37439346399050i	7.26383645354784 - 5.24416230393829i	6.63264535548557 - 5.55787651082962i
	-1.23334242106966 + 2.96370643880496i	-0.561817356957421 + 3.04554906139123i	-0.799412715883530 + 2.89663740609225i	-0.480844147507692 + 3.35354623866170i
	-7.08293030343732 + 5.26190159220904i	-6.98505308183047 + 4.92552659799667i	-6.38957779735099 + 4.98697488446843i	-7.90138447317561 + 5.19343951098257i
	7.07461893548019 - 2.87708704717602i	7.11300484652032 - 3.25434413547243i	6.81836626249838 - 2.99303663884091i	6.80350066656130 - 3.57503422294499i
	-3.03523230378617 + 0.883714007282790i	-2.65258426633494 + 0.931945154964076i	-2.37442133485667 + 1.12256497720624i	-2.49021025611797 + 0.810162614225921i
	3.06495015497339 + 3.09780587877682i	2.74698296249715 + 2.89347915447499i	3.31508942008952 + 3.22551289351272i	3.31470017539336 + 3.30169391428952i
	-7.02491044493415 - 2.89838044583237i	-6.96861553091538 - 3.20567822262938i	-7.17436324255070 - 2.91398015892606i	-6.55346189552496 - 2.79719327772292i
	7.11522544211142 + 7.01549106228787i	7.05789033474732 + 7.08360491552600i	6.94919856741020 + 6.81914746800073i	7.10572715120307 + 6.03865795582429i
	-5.00660546604267 + 4.84563042967115i	-5.13934929480563 + 4.93529100373342i	-4.87529777912844 + 5.62105643468861i	-4.41619974569932 + 4.89746334272779i
	-6.90072006689237 - 4.80556905876415i	-6.99149596675537 - 5.12896881787597i	-6.67563984929251 - 4.97133691370199i	-7.10026977235057 - 4.30664111011823i
	-7.01193203287190 + 2.92148233897377i	-6.88892704202953 + 2.84770770617654i	-6.95243045936401 + 2.64946211764382i	-6.61323764119452 + 1.77043313829479i
	-0.968845288556536 - 3.26634651182029i	-0.940883061875421 - 2.91654099043395i	-1.06418317274531 - 2.58262780403825i	-0.908667230857948 - 2.95155631300697i
	-1.17829207113088 + 3.17506766177514i	-1.24127767108486 + 3.02219370323525i	-0.674462302541129 + 2.97688090703179i	-1.30022799213901 + 3.82286401165485i
	-3.25106095416295 - 7.18086374787253i	-3.00944878433195 - 6.95082175186964i	-2.69480912506735 - 7.29809821229870i	-2.99826604361685 - 7.42075725451423i
	6.93125444407424 + 6.66877058418355i	7.01191656489215 + 7.27420562697343i	6.82960156586000 + 6.74807401459772i	6.84539225135848 + 7.57096173531616i
	-5.27596657195294 - 0.822489474657459i	-5.06304175311127 - 0.846232510246970i	-4.89013217548333 - 0.962838411383766i	-4.79479694406882 - 1.37969580479736i
	-5.25866237141833 + 4.89344184729794i	-4.95013351122290 + 5.27700657173040i	-5.07217679943141 + 4.77197753348406i	-5.39570462745605 + 4.93961402775430i
	4.84462295595368 - 1.08951168461334i	5.06588315043991 - 0.920536495637599i	4.43793790015092 - 1.22596404343068i	4.78324714212983 - 1.01766274285552i
	-2.94052595555483 + 0.953018619889668i	-2.55699511615518 + 1.24292786348945i	-2.70621282598760 + 1.15386715135408i	-2.07082596239898 + 0.927264596160674i
	-5.28400003326145 - 6.91595322563298i	-5.08339488464931 - 6.95746418809522i	-5.64748537677658 - 7.05874017490030i	-5.16105559937416 - 6.08314547931520i
	3.06131581158800 - 2.94229213539793i	3.13773840483296 - 3.01931495020637i	2.49091408826253 - 2.89196076098144i	2.57422498432166 - 2.76881851781197i
	-5.04388677006783 + 2.89324322833732i	-4.94257673997841 + 3.06828581524628i	-4.90166086385500 + 2.98014261827212i	-4.44894492836974 + 3.56250150509002i
	-5.11412993330905 + 5.11971939773055i	-4.92170134604276 + 4.76553318132649i	-4.82334483376268 + 4.89683960838709i	-5.16475257492482 + 5.85566288998048i
	-5.06935334545481 - 3.13665239119577i	-5.24259953756703 - 3.19144166115226i	-4.91058446921304 - 2.58134492929564i	-5.39934690449599 - 3.01331377739775i
	2.89671397917759 + 6.99466387814476i	2.69025705722222 + 6.64791220265785i	2.36534742324801 + 6.80736288072362i	3.32538308704723 + 6.62333994205766i
	6.98839274637571 + 6.83498664760508i	6.95745319384331 + 6.87452961405683i	7.35676812280072 + 7.10287240350389i	6.62101429015177 + 6.68304318966239i
	-5.21863259504779 + 6.93238310012209i	-5.23330227161019 + 6.80384371948554i	-4.70875240544386 + 7.32220236592275i	-5.60324594494286 + 6.73218227191221i
	-0.865684185021128 + 0.996810440947764i	-1.33390634852747 + 0.779237716160849i	-1.80642311816327 + 1.00204223038513i	-0.871014036719497 + 1.07216087959155i
	-6.92777140840809 - 7.10694591950913i	-7.17586280274000 - 6.97219207189307i	-6.68009440238878 - 6.90152437343378i	-7.60079165686702 - 7.18236218271727i
	5.06352528763657 - 3.00521825305432i	5.09687519117709 - 2.94882516328124i	5.46568887482646 - 2.85737165769243i	4.26216964137516 - 3.32957253266870i
	1.37264758347123 + 2.98958896059736i	0.872432900856832 + 2.89527954729804i	1.23248131065952 + 3.09351922287048i	1.01939348162642 + 3.89796904365881i
	-7.00333701447730 - 6.91729924082387i	-7.17761793866635 - 7.11642827119680i	-6.66694227147182 - 6.97600160189422i	-7.40214528413844 - 6.76665953878749i
	-6.96021963932377 + 0.979726764507544i	-6.88826724982077 + 1.02400325793027i	-6.71953259254275 + 1.12797860256696i	-8.07023850675954 + 1.20279072986380i
	1.02285315385333 - 3.01393970180453i	0.779852376247290 - 3.10107489365531i	1.16004709192497 - 2.59803522241696i	0.782653894924487 - 2.51769075352302i
	-5.11101299527877 - 4.70972260626966i	-5.17860836207227 - 5.03111418753141i	-5.01549456968838 - 5.07267545326781i	-5.43420366544227 - 4.53481634852939i
	0.828990185198502 + 0.771399471551134i	1.46429023214882 + 1.00001568418368i	1.21850141045190 + 1.21324835116409i	0.467849019562474 + 1.69219955276094i
	0.980812992973424 - 5.04333851277417i	0.512071612662043 - 4.83890351024142i	1.44501936745178 - 4.68279343435869i	1.25073925289250 - 4.79590113706982i
	-2.98503325031713 + 5.11330818320656i	-3.27681226968013 + 5.03080364999056i	-2.99904074912534 + 5.03117881386833i	-3.49072234467447 + 5.49498110961651i
	0.714764100942806 - 1.16690227411237i	1.36883324612689 - 1.02847506076059i	1.19874479211843 - 1.43883790217534i	0.604371788861596 - 0.487017978769396i
	-2.91089200277027 - 2.91260579157658i	-3.07091410001740 - 2.70334906175024i	-2.83792927591490 - 2.52884467372149i	-2.90527076663526 - 2.95173582642815i
	2.93586200016339 - 5.05128291689915i	2.79067465368193 - 5.40527929279774i	3.04506663765421 - 4.81821611757623i	2.74157025591732 - 5.10790738351253i
	-3.07658651625359 + 3.23024022739221i	-2.42989523357406 + 3.11319401516521i	-3.54360470738281 + 2.69605659973401i	-3.19959278031415 + 3.17362462571026i
	-7.03705630651412 + 5.07119644416381i	-7.00668075805494 + 4.86548123589036i	-6.85938662607930 + 5.37938504128956i	-6.66074721566150 + 4.97565853767495i
	2.73278771944197 + 3.17909172952378i	2.64304219929744 + 2.97298139859921i	2.68510526224217 + 3.03677199088644i	3.03482614582434 + 3.59595708578295i
	-6.82059607719037 + 5.03835056340630i	-6.83177486773211 + 4.97911436138508i	-7.30823713539814 + 4.46021548382822i	-6.69090560420498 + 5.29718414981040i
	4.75180643148649 + 3.15048566753568i	4.75484357206491 + 2.84336987166504i	4.95316059443259 + 2.69342701278335i	5.01791321916897 + 3.25603624996349i
	1.04127650266852 - 5.03060749389144i	0.778878821184741 - 4.84830008613722i	0.394399268332405 - 5.32938166424925i	1.20249436267255 - 4.50789836307922i
	-4.94526195259041 + 5.02111002537926i	-4.78957425071289 + 5.09568110491159i	-4.98294430993132 + 4.63621192705468i	-4.84045008322644 + 4.94765052619239i
	-2.97657439051532 - 4.76231254179075i	-2.75780067558289 - 4.50982312991293i	-3.20751105713650 - 4.84285348701149i	-2.97356587880470 - 4.90597293246406i
	-0.830803167499373 - 7.27188019541899i	-0.978152407439461 - 7.14706560213420i	-1.45351032780892 - 6.68797705404720i	-1.16921137598821 - 7.24567914846926i
	-5.09000412251506 + 6.99606729185132i	-4.91269388455606 + 6.93723121912086i	-4.87516174395763 + 6.81696818984383i	-5.36759540567267 + 5.86896388990109i
	-2.98662888217952 + 3.20929216999914i	-2.98581361264259 + 3.34547650965019i	-3.10176038752528 + 3.39585233587593i	-3.52132758731292 + 3.18455009327410i
	7.12591997953147 + 4.83838917733269i	7.05631221231846 + 4.78984148314465i	6.51176438280272 + 4.96136747513737i	7.01416924365525 + 4.75929439025560i
	2.93614559741260 + 3.06420382135595i	2.96068716153294 + 2.93642622360439i	3.02327126003996 + 2.61271583446556i	2.67060514002944 + 2.27389517440819i
	-7.01065472316008 - 2.90650180540225i	-7.03685711235783 - 3.05507532361920i	-7.06822916121171 - 3.70542883353406i	-7.14827081887112 - 2.58989247074532i
	7.02484895007320 - 6.90066882137238i	7.06390179296306 - 6.86808947989260i	6.99306994436826 - 7.38999636936316i	7.01178441360848 - 6.86656744734194i
	-7.16989557901251 + 1.00718112096087i	-6.93855620052762 + 1.12967812607133i	-7.20310568245648 + 0.661711010114605i	-6.08617415196049 + 1.07174468241829i
	-6.88692354286930 - 1.09512170606884i	-6.96724677463841 - 1.20812176583183i	-6.59650735908783 - 1.93390543571469i	-6.64329586766516 - 0.733178323125266i
	-1.11210689320151 + 5.26699257938797i	-1.15338973753467 + 4.89278516330963i	-1.00632633457496 + 4.81812326151881i	-0.950793602126753 + 5.53536585508759i
	0.892636321134960 + 2.71670323555036i	1.04533449412592 + 3.33707222570728i	0.772457284730000 + 2.84226332320513i	2.05696615272892 + 3.48473280353045i
	-6.91014922163174 - 1.01259941523845i	-6.87668855767865 - 1.23891718516532i	-6.76242191031178 - 1.46330461149772i	-6.82587249831576 - 1.10460857182019i
	-0.880825331510451 - 4.77924713183429i	-1.20868887873517 - 4.94786296114097i	-1.55524197400371 - 4.98697063265234i	-0.885883248217984 - 4.28342214663803i
	4.94602575209561 - 1.08794405738891i	4.98895989446989 - 0.721622657067644i	4.85890399319907 - 0.774777741569238i	4.72685837897114 - 0.910884771538848i
	3.02618425690128 + 4.49222934124389i	2.97823450743692 + 4.84646995208023i	2.76228632388094 + 4.74974219153320i	2.96890015440687 + 4.67659270747546i
	3.18277997649144 + 7.28463014298886i	2.84903765091746 + 7.41152744529264i	2.71310178622483 + 7.07258297913355i	2.92713553670938 + 7.32516569859090i
	-3.19654264351760 - 3.46881505875858i	-3.14785198689472 - 3.33156918241867i	-3.21984557333606 - 2.65025216260617i	-3.76379258546956 - 3.22009494437042i
	5.14276437487165 + 0.538171803725291i	4.71863506800714 + 1.21322247279604i	4.81439510424216 + 0.776077075741718i	5.42179631531230 + 1.12810645649494i
	-0.896582573861463 - 2.99514565317645i	-0.800548325860978 - 2.72906540348387i	-1.33776973008042 - 3.31750756621492i	-1.69249118035187 - 2.77789014779731i
	-3.22686537472251 + 2.82466244731449i	-3.12658301371630 + 2.62588379515943i	-3.15470733669993 + 3.35587736857421i	-3.55379315412262 + 2.62585957344766i
	-7.02128208467903 - 4.91523134844641i	-6.97430722280004 - 4.78091995895111i	-7.31179566178475 - 5.34528696486062i	-7.36839899768751 - 4.33603561747772i
	3.11141321981758 - 1.22032693307409i	3.09437013443632 - 0.989930687571115i	2.56707549753068 - 1.10972655864912i	2.21302367847781 - 1.22372515621080i
	0.599880422935013 - 2.93374553816159i	1.20289781188424 - 3.26587081634785i	0.524892181947285 - 2.69511656827046i	0.715849521970103 - 2.51851255862404i
	-7.26604313036190 - 7.03116014509575i	-7.09568330638342 - 6.91026170257523i	-7.25233058700031 - 7.04791561726445i	-7.66420330983204 - 6.27959413341039i
	-1.08712427716293 + 6.84515290642888i	-0.880155261842789 + 6.67750448852136i	-1.32588202071183 + 7.44092800480867i	-1.82250996212921 + 7.16268389592261i
	4.87252767580668 - 7.12281442383655i	5.27339516292798 - 7.11094004617041i	4.21190881791356 - 6.68908222658879i	5.23580856534657 - 6.04799441924799i
	6.86425875350784 + 5.07343937733255i	6.77446437048448 + 4.91525236271251i	7.41956098940807 + 5.11971489585126i	6.38471946875132 + 5.32734796360534i
	-1.16201196788516 - 5.17277424039149i	-0.839232835102269 - 5.39467148566044i	-1.09530671438184 - 4.59482635268193i	-1.14774916265323 - 4.84372731925848i
	-2.97636030997346 + 6.79693018304678i	-3.02529934897414 + 6.85157236710404i	-3.41444051702540 + 7.22207954642561i	-2.81709665869831 + 7.03682232470005i
	0.915587807782536 + 6.86831750506550i	0.731034137238233 + 7.11676590273756i	1.49808676930379 + 7.34181846501054i	1.12481067544750 + 6.49159944212871i
	6.82280655536855 + 2.87787360243937i	6.97868087983183 + 2.84675636205815i	6.56296034085191 + 3.39324890980398i	7.83510183776144 + 3.07975951245169i
	0.911918763357045 + 6.70988071248527i	0.901694976585962 + 6.72656440578556i	0.751275023275003 + 7.21361358687099i	1.35879977128746 + 5.96088583731736i
	-0.948633646433494 + 6.50760229941584i	-1.12015252996084 + 7.06678295465086i	-0.766313125034004 + 7.05578091742676i	-1.01752395859905 + 7.10843523704175i
	5.00066947875417 + 7.04479649399701i	4.92855994111836 + 6.64460594761093i	4.78503121300542 + 7.17203765597372i	5.40261069575072 + 6.86653859249776i
	-5.04271124403615 + 4.76340554957108i	-4.71599298143451 + 4.89287568806140i	-4.86486183346320 + 4.73391933174004i	-4.49629674249252 + 4.48414799387625i
	-5.08886394977849 - 7.30952904926037i	-5.15185222769578 - 7.14316226315762i	-5.06332242415320 - 7.39039608536211i	-5.19382864974751 - 6.94136071943758i
	7.10713473721702 + 7.09437511537892i	6.94680806160737 + 6.78431984679447i	7.42160695802883 + 6.96034301076204i	6.93069764237282 + 6.94438772457075i
	2.98943214456508 + 5.10809226476285i	3.21356549220827 + 5.06140879893977i	2.98373276549608 + 4.86341308926949i	3.60516579053609 + 5.30418223401659i
	-3.16489371482983 - 7.20330400608992i	-3.13858146132122 - 7.14167606152655i	-3.23890548691682 - 7.57458630857235i	-2.97954610172421 - 7.63494186515447i
	-2.92953130722176 - 3.03750707971991i	-3.17098337794394 - 3.34850768721663i	-2.63871246602079 - 2.59456825644675i	-3.44062169061419 - 3.63973104864392i
	4.93056332420439 + 7.18153522404644i	4.91709317522376 + 6.87759232029169i	4.72904929375240 + 6.84625533320505i	5.02899120836420 + 7.44417999838606i
	-4.99312599435666 + 2.85894191999633i	-5.01532151465229 + 2.88373686223315i	-5.28068435391207 + 3.26355191233933i	-4.98872598969367 + 2.67343264012108i
	2.94085660223641 + 1.06004801968002i	3.01262493932113 + 0.785675086949545i	3.05095017726660 + 0.941567463340943i	2.21464126649864 + 0.357688205065300i
	6.98525953411275 + 5.07469848329089i	7.13307877504841 + 4.98479406366890i	6.89855105894657 + 4.91778541866114i	6.81561254554206 + 5.39674559864021i
	5.13503975033856 - 2.92425191405643i	5.03480695010120 - 3.03292579695454i	4.95239663309204 - 3.17692202352137i	4.58481873151626 - 3.32380187242461i
	4.94919633398938 + 1.05007652052979i	5.01101529520351 + 0.695474059538713i	5.32891137551452 + 1.00368092235060i	4.04733678506676 + 0.753437123718876i
	-5.05207977689862 + 2.90890495759517i	-5.01834940889702 + 2.94327281871906i	-5.14508261304996 + 2.74345298099897i	-4.82729655056556 + 3.45881431719773i
	1.13887850098355 + 7.10357677215874i	1.27467756222340 + 6.86039591213931i	1.06792909624964 + 6.84567168810023i	0.743629547615264 + 6.50542473556214i
	-5.13447552943421 + 1.23793756856343i	-4.79298154169863 + 0.732850980156160i	-4.89800761680999 + 1.00139524663573i	-4.94447899723013 + 1.05981575668727i
	0.944136405549616 - 5.14704936756937i	0.846166876953438 - 5.28625444286222i	0.805087188178332 - 5.00089206131914i	1.15340171744507 - 4.75084635630824i
	0.983203714777591 + 4.95793305432695i	1.38372092925027 + 4.76439465242280i	1.17312731932585 + 4.60296186854633i	1.16804132575840 + 4.53073863624238i
	-7.09243785553050 - 0.689613165022419i	-6.78162003865486 - 1.15840495824915i	-6.96885289055355 - 1.41089229143993i	-6.53464198964407 - 0.668719314303545i
	-2.90988320473725 + 6.75908323393999i	-3.46304397062888 + 6.88949850254100i	-3.17333135840789 + 7.06857456799718i	-3.84910918451720 + 7.00483423139630i
	-7.11080911018327 - 5.09131254318748i	-6.97652400966611 - 5.17524279117434i	-6.88613183293856 - 5.10625575655407i	-6.36181703747135 - 5.24842748120979i
	3.25183661567528 - 2.90794362621310i	3.17676999542738 - 2.70374250814113i	3.08441419876538 - 3.18441182699083i	3.58050714416229 - 2.23896079239486i
	-6.95359535506964 - 5.12663143427790i	-7.11353514444402 - 4.86003963899132i	-7.07958532279485 - 4.82487437487628i	-7.37557962771198 - 5.10699289561013i
	4.87859324757220 - 7.11276869804917i	4.88815038665375 - 6.94846469037173i	5.19877894856619 - 6.74107472110741i	5.38399702698034 - 7.17549383596670i
	-0.952511726707506 - 0.856643295670162i	-0.499113815764779 - 1.10498943363967i	-0.869817682449970 - 0.632477079588957i	-1.11381007548247 - 0.612241724823143i
	-0.962040525079525 + 4.84205773034090i	-1.08860971841271 + 5.17030865040951i	-1.06772749664079 + 5.45989917263081i	-0.863590117067621 + 5.06498509531722i
	6.88615390623804 + 7.05657733440350i	6.88947466550589 + 6.74837582601839i	7.57170464463630 + 7.32826498417381i	6.27620404019528 + 6.86358007184485i
	2.86600898002119 - 3.05777985963085i	3.05612939595483 - 3.34776952805401i	2.52675797227623 - 2.76078279375225i	2.98585774725658 - 2.98580761715238i
	-6.98051510541340 - 1.05972286367087i	-7.03138600980495 - 0.883776472350457i	-7.08716118545822 - 0.536934426513681i	-6.94672936744924 - 1.64656784242569i
	4.93140965303357 - 2.80792437732625i	5.01352411076840 - 2.92410023417597i	4.98501359480877 - 3.09048707819122i	5.15163240873762 - 2.77268360893712i
	-1.24512638118560 - 6.98487249243254i	-0.909269337728069 - 7.12288816039854i	-1.67185797163432 - 7.09509224313962i	-1.01056040561711 - 6.60738745738670i
	-1.12901992391825 + 3.13300115262665i	-1.00292061672126 + 3.10500787692897i	-1.63020900977584 + 3.09002342387487i	-0.835610734188530 + 2.14017352224306i
	4.82577363783930 + 3.13235485788869i	5.34545583069586 + 3.10445389471637i	4.72728778520107 + 2.89544274312333i	5.06329515211641 + 3.67060479779717i
	0.875052853079214 + 2.91124874733804i	1.26672150613820 + 3.32311460245621i	0.543911386104091 + 2.61615162233579i	0.598677768023957 + 3.42101157855757i
	6.96335999647970 + 0.911726390293497i	6.84340849124000 + 0.842896323970662i	6.63024684054378 + 1.26123198356897i	7.50729642612401 + 0.492207802332715i
	-5.10119417818794 - 5.06502275356417i	-4.94721258568863 - 4.90391658205413i	-5.40537545114793 - 5.07533247719775i	-4.95283384383173 - 4.79801730873430i
	4.95952192310714 - 7.09630517061471i	4.84042914841872 - 6.74640383950546i	5.01568785371562 - 7.26632394157119i	5.20036335087568 - 6.73254292854137i
	-2.97797589196263 - 2.93350132635957i	-3.33311699091214 - 3.09710740861563i	-3.31110189871998 - 2.96221711907757i	-2.65302719088308 - 2.84804371693961i
	7.09455612569870 - 5.09753045698867i	6.57928875787986 - 4.75597362412220i	6.82076465130011 - 4.81720907789621i	7.46781337935274 - 4.92522515807385i
	-1.17646639098770 - 4.80589157021931i	-1.47367780544082 - 4.98348790314418i	-1.17507971750569 - 5.28146072114517i	-1.00528670670811 - 4.92929570351715i
	-7.10231295765867 + 2.96856254121827i	-7.07997351706188 + 3.03636049261517i	-6.91650500215986 + 3.06644490172389i	-7.19077852410084 + 2.60486495987896i
	2.94110787486934 - 5.12570938210249i	2.67795982385195 - 4.89786427092916i	3.02295087733169 - 4.74481180226486i	3.35365880301161 - 4.78483081896812i
	-1.07353737634347 + 1.31452366426163i	-1.26990653377485 + 0.839292937977021i	-1.33219546027714 + 1.36735883935309i	-0.805634775444350 + 0.666812874214800i
	0.997274352287977 + 4.90764981149612i	1.56021071853878 + 4.77534971554858i	1.12111388782733 + 5.46618042445598i	0.518400067827085 + 5.15342767409310i
	-2.84858803964204 - 7.04202871716140i	-3.10734759402888 - 6.92545212473694i	-3.36355908839861 - 7.00554685125764i	-2.69375984007983 - 6.64969632383865i
	-7.12139480592763 + 7.26988924452006i	-6.96433631630014 + 6.74702599523844i	-7.24198289244019 + 7.53349584002418i	-7.17807797318619 + 7.29110230594977i
	-6.74349524361459 - 3.05104492499569i	-6.71291127492074 - 2.96843524429818i	-6.92359096552312 - 3.17411135665144i	-7.35793042379460 - 2.70342531963396i
	-4.98621710354204 - 4.98690432468076i	-4.54836627246812 - 4.96373651475108i	-5.07170068272845 - 5.32113310112725i	-4.56856002204126 - 4.76708532952216i
	-7.20817096402056 - 4.90815306733499i	-7.18504645761207 - 5.24220961225970i	-7.05649644894926 - 5.10654250293733i	-7.11273179278901 - 4.47731207411815i
	7.27314240681384 - 0.943294572659469i	7.18302834011907 - 0.902165085560082i	7.29355018134669 - 1.23120653952822i	7.85480313838048 - 0.984132044539856i
	-3.14948935193830 - 6.96312422143127i	-2.56517734279380 - 7.26541021105987i	-3.05486637049632 - 6.99017069051444i	-2.67740673651175 - 6.21149797372006i
	-7.02352057615815 + 6.81230564986184i	-7.52440151070508 + 6.90206987459738i	-7.02182910240433 + 6.76028621116787i	-7.08850806393473 + 6.48711649864082i
	1.09141899446520 + 4.99619447311221i	1.05369580904999 + 5.20658420349796i	1.03710363447909 + 5.11757775811562i	1.22838190602619 + 4.80634473824658i
	4.85187555290129 + 0.875669213147393i	4.87899812526865 + 0.800894266368128i	4.79902762488180 + 1.16390872062291i	4.86831003415932 + 0.924140760303994i
	3.04113952131660 + 6.90418730465349i	2.57561738266653 + 7.05815927388304i	2.83184144500970 + 6.75825220660591i	2.94693335029609 + 5.83748221744186i
	-6.99157620584778 - 5.19773059637670i	-7.11845612078200 - 4.90293304064573i	-6.54268167122220 - 4.92604322117237i	-6.77833826844525 - 5.20380372527576i
	6.96741505307139 + 1.17463357614255i	6.73712526464610 + 0.717384098267870i	6.72956610553376 + 0.695763307872500i	7.04177386089968 + 1.48120902535244i
	-3.01907369813477 + 2.96810637875996i	-2.98945430171204 + 2.60227561826411i	-2.98844432550407 + 2.66926711271709i	-2.75861348909687 + 2.34476913552044i
	6.86151025323960 - 1.11346749295465i	7.30012889883958 - 1.26971285119150i	7.25743915412962 - 0.743926757451824i	6.96279677969234 - 0.527093591940907i
	-7.18630917577938 - 4.78597147700716i	-7.28328794756064 - 5.22585346777155i	-7.25743930733570 - 5.11914262227690i	-7.42021216326559 - 4.91155680996696i
	6.83452423414555 - 7.02515006464275i	7.09383144017046 - 6.96798464945198i	7.22798952662315 - 7.05001457301204i	5.82311291912689 - 7.51750903414289i
	2.96495568165953 - 0.886982347257687i	3.48266279151184 - 1.19826357373542i	3.09524130087757 - 0.406754656916100i	2.34549576288614 - 1.29935337173093i
	-3.15405462629553 - 6.91035889523482i	-3.30595814598013 - 6.71572543044803i	-3.51567355948961 - 6.75801872658793i	-3.83461689174101 - 6.20623610704970i
	-1.00825869777279 - 4.76760569484609i	-1.28824910859045 - 5.04883427890193i	-0.383336725864044 - 5.45788794589929i	-1.89084020536159 - 4.97776801246041i
	-2.75031731029189 + 5.05836548032560i	-2.95098677139613 + 4.99726502367187i	-2.99723263783075 + 5.55217217339799i	-3.14762033740752 + 5.06804295311405i
	-3.14210760754050 + 3.01986156172247i	-3.05312432723065 + 2.65421617175935i	-3.04215733417068 + 2.83587803530615i	-3.16356450135602 + 3.71074678323835i
	0.990633720056703 + 1.12924889510978i	1.00413714558881 + 0.897034397100955i	1.37443316445917 + 0.414405479436335i	1.14529333491880 + 1.17600901906270i
	3.06127418285890 + 2.98386529804901i	2.56077640399021 + 2.92018984869459i	3.00310914072450 + 3.10115106365092i	2.59418087317368 + 3.06859129999851i
	0.804709015308752 + 2.89123951299529i	1.19658102520228 + 2.97294045074580i	1.04873595973321 + 2.55376486484956i	0.799424611098686 + 2.72253609416496i
	0.930239379467109 + 6.92102238523988i	1.19964119641703 + 6.87419541936665i	1.07993878084700 + 7.07289090753111i	1.19121361185533 + 6.87429446699028i
	5.07863247974960 - 0.824177182595495i	4.63238796257187 - 1.22662158735097i	4.60401830063858 - 1.44200124665170i	4.43931900723207 - 1.01765862528816i
	-3.04625045447684 - 3.23636706400509i	-2.99861660867507 - 3.06571269007805i	-3.12280693861157 - 3.16929418477993i	-3.12787034657739 - 3.39724693490159i
	6.98452237095297 + 7.17467477257984i	7.11223663669492 + 6.57891970026577i	6.86430489131993 + 6.98109600401657i	7.68811428952617 + 6.14469159818065i
	-4.97084652551162 - 3.05081375828735i	-5.21296692575546 - 3.32193813677115i	-5.30981208439740 - 3.14446984539611i	-5.47271881225854 - 3.62053054050066i
	6.97873072904959 - 3.10688433833876i	7.02773059830277 - 3.03506431416093i	6.93081648091301 - 3.19729954144345i	6.64164123890608 - 3.53865422522193i
	3.08919014404964 + 1.19351882081055i	2.98946537665203 + 1.25988918803562i	3.05007362402861 + 1.45795386376231i	3.51184575269525 + 0.180444995866327i
	4.80228220398949 - 7.23710368333907i	5.06469154232008 - 7.34759383001788i	4.68839212306631 - 7.13993798888720i	4.18924181738191 - 7.23572222793621i
	-0.923319882699233 - 2.82898709520220i	-1.02222151082426 - 2.85050839134538i	-1.02271866286808 - 3.19441719930454i	-2.00438059379440 - 2.69537992522488i
	7.26691242430315 - 5.20246851971777i	7.13954172401604 - 4.77785960957003i	6.69641358903640 - 4.35971597657301i	7.27865390310916 - 5.67927028826288i
	-5.19222216956097 + 0.958831323878068i	-4.87997025877493 + 0.642598950382007i	-5.34655945085385 + 0.471588032180959i	-5.08510803735530 + 1.53252498249326i
	1.08868545047625 + 7.14173078088694i	0.908486238140972 + 6.90116033806070i	0.505639263940429 + 6.55502731600828i	0.283245566032000 + 6.88349923789601i
	-0.839934017638181 + 6.91950792155396i	-1.07705933467520 + 6.96835714683227i	-0.743100686685070 + 7.42005521748014i	-0.467617343726339 + 6.33738722230297i
	-3.02273802913052 - 3.01458916599289i	-2.83276586635444 - 3.12044499220762i	-3.10246444315938 - 3.52644759182497i	-2.48543515523738 - 2.63336005534471i
	5.16125463312901 - 2.95293360646877i	5.06872067254046 - 3.22781210164277i	4.57544702590196 - 3.12602865710584i	4.90476964389563 - 3.70470623217249i
	-2.92324805547893 - 2.98353840932255i	-3.14434617822059 - 3.12335227946785i	-2.85836283173193 - 2.94304104166198i	-2.95027184467118 - 3.05353894226496i
	-4.91175073785337 + 1.10929486641103i	-4.81665408484779 + 0.853303880248108i	-4.87920051148794 + 0.392222684666094i	-4.90727448429812 + 1.41615649154354i
	6.87215849567531 - 1.10546501112460i	7.30578639577478 - 0.955426721393076i	6.63966024987807 - 1.20046151078827i	6.49945895104617 - 1.26195085658645i
	1.10139308721434 + 1.03666568848477i	0.719856137792373 + 0.948331282782714i	0.505614075450898 + 0.847371403997769i	0.356566330837437 + 0.812118704702428i
	2.91736433260648 - 4.91902678062998i	3.47586904295693 - 5.16455552020174i	3.26562116740530 - 5.27475949754121i	2.79902561451574 - 4.85452083103080i
	-5.23818112990180 - 1.02563804204486i	-4.99260558739807 - 0.597906848835428i	-4.94955872670795 - 1.25544797121181i	-5.50753948868571 - 0.502042543185456i
	-3.04152429518855 + 7.14745399063838i	-2.97652326405763 + 6.83149529863020i	-3.67446442623385 + 6.88581925401243i	-2.97061242822811 + 6.61507291073898i
	-6.95711265507193 + 1.02098671180646i	-6.56143779716283 + 1.05750923618221i	-6.74477815844835 + 1.17801769622908i	-6.93503900298506 + 1.86585405583410i
	-1.16380498671795 + 5.05288091991667i	-1.11050491453942 + 5.24913262114850i	-0.864089293300172 + 4.75836060641286i	-1.60180562446941 + 4.92330448505645i
	-5.05698396889598 - 0.974330426463028i	-4.92206761971193 - 1.39088454817924i	-5.62591550440552 - 1.26303233800054i	-4.59428692855196 - 1.51537093065125i
	-3.12697806757508 - 6.96122829721468i	-3.06928167909900 - 6.98775980337066i	-2.68142201465538 - 7.06497483129563i	-3.49455767354997 - 6.66294113575189i
	5.08858281764004 + 3.00144604722860i	5.09567968700732 + 3.23560924398922i	5.36155561862447 + 3.00607057332465i	3.83843824877472 + 2.26808228190926i
	-3.15531044546752 - 0.955387397976405i	-3.18508582903035 - 1.49090243508454i	-3.35026391737970 - 1.35138258777991i	-2.77638050832697 - 0.840934817777485i
	-0.960473377155899 - 4.92337931839573i	-0.894662647075730 - 4.96942251061505i	-0.463453620432968 - 4.84101928247323i	-1.81625252015210 - 4.72407256341643i
	0.922165456214387 - 1.01111672133902i	1.28114066620579 - 0.661337677875793i	1.38344733699677 - 0.880775177259586i	0.717596949620842 - 1.79455178186170i
	0.983857900322096 - 4.99857798243694i	1.01411288746969 - 5.50938187879821i	0.858648828239960 - 5.46561573302255i	0.597963035021647 - 4.74927020409118i
	-3.19551633498856 + 7.21565765116269i	-2.98509814987956 + 6.82297034706808i	-2.93125716688924 + 7.34404423477717i	-3.30896961618931 + 6.63165771994781i
	-7.05907109733100 + 4.78838127644333i	-6.40517150902542 + 4.93809130548701i	-7.30892948386862 + 4.86177017798878i	-7.12408886415097 + 4.70818320940525i
	-2.94353104751066 + 1.22237296167285i	-3.09308662458228 + 0.898748011505536i	-3.30658275711103 + 0.498842745497246i	-3.18945624498608 + 1.11939978137370i
	4.88513346963269 + 1.19678424255707i	5.17298823948116 + 0.617518469001974i	5.07258945415654 + 1.49002859551776i	5.36309226045581 + 0.458208931064558i
	0.999110583742269 - 2.93649456961542i	1.31319845622055 - 2.76431513028066i	0.447030353827743 - 3.54713370809083i	0.885566323092856 - 2.53572727762250i
	-6.90210069079933 + 3.00712287997100i	-7.26969501467114 + 3.25982739619721i	-6.61356300430551 + 3.09248848948705i	-7.40427478167628 + 3.15050200638319i
	5.00664567623880 + 3.20686911350109i	4.97944216504684 + 3.07113133494149i	5.15647264586916 + 2.86099674251237i	5.19446888411049 + 2.54109383772433i
	2.73177275469692 - 6.71544256897678i	3.04432301120563 - 6.25911406705126i	2.59039978503630 - 6.62867003258298i	2.36846711517614 - 5.78303194276421i
	-3.08311284331828 - 7.12614406636016i	-3.29361433900034 - 7.28177115866254i	-3.00739230217900 - 6.48895843792664i	-3.28558974269891 - 7.28601967478003i
	0.788629446496880 + 7.20275267563596i	1.13230023962417 + 7.05752521565383i	0.737067822640114 + 7.04993255660444i	0.816747034770773 + 7.47955421356067i
	4.82071875209498 - 4.61063174350869i	5.04481551418837 - 4.59496031171070i	4.55353345613084 - 4.04868079360815i	5.02266420409215 - 3.93839946444198i
	2.67752259648952 - 1.09983436226918i	2.83855273481864 - 1.53158699927474i	2.27543969312173 - 0.683059427497982i	3.28003542629749 - 1.02261629881578i
	0.831808468665930 - 2.85387804941172i	1.13239072511532 - 2.56129694656579i	1.00145623293214 - 3.15138158396500i	0.857395025507613 - 3.02107181952254i
	-4.97213617841914 + 7.27552684002893i	-5.19008988623902 + 6.86175904686608i	-4.99278353419392 + 7.20461082749439i	-5.04687818147462 + 7.93410943028746i
	-7.25692657295165 + 4.88025455115278i	-6.88100268953156 + 5.13809778694355i	-7.00900966950302 + 4.56350432940667i	-6.70049830838873 + 4.90048708148463i
	5.08512185866398 + 2.89163939426147i	4.91121778463518 + 3.50916916836797i	5.41733005080500 + 2.97085673078275i	4.57156539080199 + 2.70754441248481i
	-1.03121982955513 - 0.746530994387690i	-0.738612670984660 - 1.55863758240486i	-0.775305786368282 - 0.599790361144669i	-1.32780592123312 - 1.09877321279243i
	5.01113009987033 + 0.853373605337762i	4.99741540096322 + 0.950438102943303i	5.19805717635229 + 0.647100672489250i	5.20437803343186 + 0.851758057820502i
	5.16468107266302 - 1.08100653741210i	4.78099052026996 - 0.804563952040794i	5.07265528012858 - 0.502016212056731i	4.55916411207172 - 1.28110633430872i
	0.958571596017260 + 3.09869066621010i	1.26391714670512 + 2.32148824070630i	0.824170955939055 + 2.91551245334410i	0.626611582606890 + 2.69874173690876i
	3.08049339012035 - 5.10688307854022i	2.63132569244522 - 5.24164611086929i	2.83465406241056 - 5.31944508946273i	3.03739988670023 - 5.03387253490067i
	3.15081948660337 - 7.12912311742053i	3.00276343795152 - 6.79493598136020i	2.93393439555045 - 6.94011325763100i	2.65174439784091 - 7.07764010915300i
	-5.16319343729522 - 5.01270950168566i	-5.12311639319569 - 5.35366534438836i	-5.21653027353720 - 5.43519446740607i	-5.28209148940961 - 4.82679166816977i
	4.89510195578113 + 1.06014858509393i	4.78718767317411 + 1.05111999621684i	4.87468937004703 + 0.433847735027695i	4.28925583144658 + 0.439295307734985i
	6.95490374615964 + 6.77457130293078i	7.09059520019694 + 7.16913177262939i	6.94666502426517 + 7.00294589728012i	6.33961595227632 + 6.62994864618898i
	-5.18438737756647 + 2.85492433129879i	-4.99659802252046 + 3.00971279612869i	-5.44195817853228 + 2.71064980305243i	-5.01899858150635 + 3.17416580571948i
	4.80017394690997 - 0.917314451447517i	4.85396553159785 - 0.816377952745790i	4.81684550525343 - 1.33945537575700i	4.02178976415781 - 2.16618676341068i
	-3.13714289704136 + 0.738292296611788i	-3.15229787956714 + 1.22603033949259i	-3.30622336421415 + 0.468963193923956i	-2.70444794051752 + 0.491586697797677i
	-1.25590526279170 + 7.07338102222127i	-0.559821704385480 + 6.93777220942271i	-1.30245478220348 + 6.85106724039772i	-0.742461485811049 + 6.96252683275038i
	1.05612645638360 - 0.800474465396808i	0.792079855212511 - 0.610262894772373i	0.382363551062373 - 1.00255892046365i	0.519300265874102 - 1.50488597205517i
	4.63492186506884 - 1.17427026061339i	5.14943715751539 - 1.02858118359518i	4.98714690675066 - 1.47259613199146i	5.55173635635375 - 1.21839782832039i
	-7.09458550334730 - 0.916485439782188i	-7.01874878389520 - 1.15030228869239i	-7.23750481258123 - 0.845022008823874i	-6.61335941507664 - 1.32426454671990i
	-7.03677119784153 + 7.02121322783112i	-6.92808845145188 + 7.31296706830441i	-7.37365457582971 + 6.83597317079030i	-7.22384584427757 + 6.70901042413310i
	0.869977833460354 + 6.76875533591901i	0.783859248801199 + 6.98863811721598i	0.995242322893601 + 7.24353783009658i	1.09537148949278 + 6.99687858119550i
	-1.05285043209553 + 4.82985879460764i	-1.14190581445261 + 5.12253494192092i	-0.725323834157598 + 5.37104222444598i	-0.518202763607596 + 4.57821193387130i
	-5.26125111446895 - 5.02159430830459i	-5.28036003014810 - 4.77661000979147i	-4.74952401406375 - 5.35775004489125i	-5.45619597884077 - 4.90603485376146i
	7.10057906794568 + 4.83250004172754i	6.65709350469020 + 5.03018949312606i	6.60421416897803 + 5.11702532088935i	6.82333503299862 + 5.35768801246864i
	-7.10010433244532 - 7.11495323626015i	-6.76017771408062 - 6.79786295132427i	-7.03046923388706 - 6.74163516830931i	-6.53534446628857 - 7.09195807733730i
	-5.28072128073240 - 1.05429439626724i	-5.06142327683972 - 1.00763141867579i	-4.53333413119832 - 1.17147124369316i	-5.07263373407435 - 0.317544877838409i
	7.08513377712573 + 6.85847378224729i	6.87773611355272 + 6.95402175551402i	6.56364768958816 + 7.17924477072721i	7.48071284089619 + 7.01890164098258i
	-2.82281918207268 + 5.11276326722873i	-2.46550413994977 + 5.28425481502569i	-3.07663539016206 + 4.83222823687247i	-2.33883000621979 + 5.25224558458181i
	-1.25930473321911 - 6.86819832506853i	-1.04575839919885 - 6.83833206078324i	-1.03549917061800 - 7.09033075419860i	-1.09646432727857 - 6.87038623756274i
	2.97177943062431 + 1.14545785617141i	2.72993138838299 + 0.548357897091711i	3.39914560485811 + 1.04715263015638i	3.44576349511069 + 1.50402708757629i
	7.12643581355532 - 7.02484233684421i	6.95504445148871 - 6.83053052816290i	7.10750466408965 - 7.50640556327813i	6.29392277624737 - 6.85267634499250i
	2.76243629598718 + 3.24034027101565i	2.73273644563638 + 3.16324642640193i	2.57418507355461 + 2.56007217544334i	3.09993221952018 + 2.53093053000209i
	-4.99612665999266 + 1.06775628079250i	-5.35526077083660 + 0.508445911433225i	-4.27580024145253 + 1.11807530415785i	-5.50576391504206 + 1.34417644586409i
	-7.19746847856935 - 1.16875914026229i	-7.41129058936605 - 1.14357077501510i	-6.95077788449999 - 1.50047513619758i	-8.02585443742315 - 1.02549752980452i
	-3.29424882927956 + 0.974690350456948i	-2.95593932382790 + 1.18381800674728i	-3.18564163573784 + 0.703074037709488i	-3.02628553897496 + 0.327135892141990i
	3.09098484650441 - 7.13698835500190i	2.86968852990045 - 7.32079097343586i	3.81362509245832 - 7.06088424333410i	2.37547308157201 - 7.02778362065817i
	6.97848115593469 + 7.03024897754061i	7.16813417314399 + 7.07539717285112i	6.73823525186208 + 6.70982673032600i	6.24185863779142 + 6.83070079191832i
	0.880532164356292 - 1.12218598338926i	1.29126945196633 - 1.07111992975521i	1.09534836827621 - 0.693870157702031i	1.48913225821795 - 1.17460908077554i
	-1.05994748365708 + 7.07315199044146i	-0.972034751523001 + 6.98058311894299i	-1.07645515073433 + 7.06155653583765i	-1.38962427322585 + 6.03193093669848i
	-4.69857367464433 + 6.94853016680672i	-4.64453553112521 + 7.27234756545837i	-5.26654129470462 + 6.95243838467052i	-6.12772980229740 + 6.79651409568143i
	-7.06314014470307 + 1.01366978632477i	-7.24563118292897 + 0.881772632772734i	-7.13158016377675 + 1.09584645910049i	-6.48017071498627 + 0.939281733122327i
	7.11541300999751 - 7.04121846445279i	7.17587925065625 - 6.87548631772692i	6.74579459911743 - 7.20584385998502i	6.50133348373174 - 7.93181496400767i
	-0.897731611200848 - 0.932934903238304i	-1.09283246293838 - 0.573218801322839i	-0.832208251573385 - 1.06195986219962i	-1.64734569471826 - 0.0834606328197431i
	2.98121448536268 + 2.97027207674662i	2.91263362598451 + 3.21847237929883i	2.96983118061819 + 2.52829928067066i	2.82813643364832 + 3.44689204378754i
	-6.75103718976320 + 1.08194132346495i	-6.85875571449542 + 1.32342947154859i	-6.52713759917400 + 1.03122395956088i	-6.88851870850065 + 1.13744426509417i
	-7.05088318022300 + 5.06146126680340i	-6.98726359216219 + 5.07530816465383i	-7.22426960149387 + 4.88550573575056i	-7.53917307853825 + 5.95449607536195i
	-0.799103307813041 - 5.31246196090523i	-1.04198166428956 - 4.84202437285336i	-0.739924119674119 - 5.11592571994142i	-1.40824021795546 - 5.15940826364144i
	1.03211103583641 + 3.21736912396310i	1.45098257908391 + 2.92578744156002i	0.901012889400322 + 3.13030089850417i	1.41317166677605 + 3.30799361255793i
	4.97317157108625 + 2.93351695979661i	4.65468294819438 + 3.28473242472151i	4.52763945710310 + 2.98927881469572i	4.39989552606236 + 2.70222665323069i
	-4.96763147824951 - 3.14518490200699i	-5.06498786063496 - 2.91502043140898i	-4.97572782895432 - 2.58119666414588i	-4.83044242504063 - 3.14960421967808i
	2.79975069733094 + 7.11811338202311i	3.05707506639939 + 7.02960460065607i	2.29752473526033 + 6.89837995157115i	3.53709767158700 + 6.55892194805144i
	7.03491624115662 - 5.08931734291854i	7.01681273447120 - 4.75917513471296i	7.17869898822116 - 4.92264407103537i	7.02200980295718 - 5.06384161134787i
	-1.15749296063843 - 1.10980916059481i	-0.981220509290688 - 1.02064222519499i	-1.32758316052147 - 1.25581167838150i	-0.196412412477244 - 0.975138568875484i
	-6.92013638009274 + 4.97021372498806i	-6.84933789652646 + 4.99787274678536i	-7.09098408740423 + 4.89648743409269i	-6.86138733462261 + 4.84659937964828i
	-7.23788682589934 - 1.22579562172360i	-6.96198128732593 - 1.06845054549171i	-6.89208041415497 - 0.817341632679639i	-7.21975430949960 - 0.152234372125146i
	6.77888828198080 - 1.08256090597353i	6.95464174420220 - 1.03201218454935i	6.97610466889915 - 1.28966921708161i	7.28634301907078 - 0.942983668254505i
	2.87309532647018 - 6.83916865586166i	2.98446242821709 - 6.76014785707240i	2.84983468026575 - 6.48158333025902i	2.25937710101785 - 6.60219424228380i
	6.69334435966252 + 2.70085421340278i	6.68406887710793 + 3.00559967011530i	6.90451700529055 + 3.71922250003858i	6.87203756206988 + 2.76774587830296i
	0.973416340703025 + 5.18079347503409i	0.754315872791146 + 5.05344326977622i	1.30720736304762 + 5.41403168425193i	1.21129935652153 + 4.48719710870393i
	-7.29079983944397 + 3.12294622438922i	-6.97754907979961 + 3.15028125360751i	-7.22924801635660 + 3.19955207075677i	-7.50098173536994 + 3.26587232714451i
	-3.13578548441154 + 2.87423762797638i	-3.07865090314134 + 3.12400520665404i	-2.99350722659578 + 3.07211549909788i	-3.04644350999276 + 2.55021636888844i
	-6.91256814566733 + 1.11376199774712i	-7.14045084302178 + 0.745022886197744i	-6.81294935515554 + 1.47514077362765i	-6.58741199133164 + 0.854440533020807i
	6.65324481985113 + 5.00024048208412i	7.16977946586376 + 4.92295477429568i	6.48369463284010 + 4.64425227391084i	6.82448973896679 + 5.65466177229760i
	-6.98308398906100 + 3.06171210093244i	-6.97845225885657 + 3.11707154234270i	-6.72061152647180 + 3.07300101006207i	-6.90436124038729 + 3.01633705175486i
	4.76724188238590 + 1.12833991769782i	5.07636347797283 + 0.848493276400779i	4.63693841892095 + 1.65944919300815i	4.34151544764299 + 1.02201926444115i
	4.70867893961646 + 4.89000756555306i	4.84786009480413 + 4.82016541546975i	4.75722943009996 + 5.04000207351595i	4.57700757582095 + 5.11911157175693i
	-7.26133480726721 + 5.26825756513272i	-6.98164392372419 + 4.85089058805980i	-6.78054253441699 + 5.42137227469553i	-7.18604523389721 + 4.39389356995757i
	2.79488121659743 + 4.89529520827611i	2.96532541151252 + 5.13367166102249i	2.78279087124928 + 5.23826286821116i	2.12790723152934 + 5.01085439757193i
	0.870886623103448 - 6.99193990584518i	1.03577676421177 - 6.91839218423161i	0.976884365719925 - 6.68136307749711i	0.834239004649266 - 7.08151578329213i
	0.794566715046638 + 7.24839778899073i	0.731908211969433 + 6.61569262450589i	0.701920274735227 + 7.28909567931253i	0.977787877157243 + 7.10769331679214i
	-5.01740920791947 + 0.784937119979971i	-5.13182332995116 + 1.71947542154302i	-5.35452748811537 + 0.885756776084764i	-5.02273780547363 + 0.927402633341434i
	0.847143741233268 + 3.21152746789371i	0.767425735172050 + 2.77116264423249i	1.01659853793075 + 3.46886658318531i	0.901949247272561 + 2.97370883749003i
	-0.958736459426463 - 5.09850685481620i	-1.15176949000019 - 4.94274308581256i	-1.31162101648430 - 5.01396699016067i	-1.17696473512563 - 5.17297570238508i
	0.725207348337290 + 3.05323816800469i	0.729551815122013 + 3.29657570787622i	0.784137787709270 + 3.32954879427696i	1.04046020272410 + 2.57720420790381i
	0.772766026411612 - 0.873921179266516i	1.03158105882008 - 1.42893599405280i	0.728152092834582 - 1.30423898735039i	1.01577787434947 - 0.719205279731917i
	-3.20986404833387 + 4.79176906025005i	-2.83140092986828 + 5.37117325084190i	-2.90749938073985 + 5.24818652756300i	-2.88788861458226 + 4.87558643352350i
	0.817623137126817 - 6.96918854150553i	0.864549929607366 - 6.92270994848634i	0.807500391984659 - 6.70289415201825i	1.73365516253297 - 6.72005334175032i
	-3.34603490921123 + 3.16067863548261i	-3.03751473353091 + 2.96301489115831i	-3.33532792532043 + 3.09812456013453i	-2.82797774159179 + 3.35553946072126i
	-1.18837214831941 + 6.93303820097035i	-0.948244492732712 + 7.42830702587650i	-0.802306999850920 + 7.37254545353868i	-1.02059192537267 + 7.17242905506054i
	-3.08700129794182 - 7.08809725059557i	-3.31407980083382 - 6.83186131663723i	-3.08418502770322 - 7.01499460738238i	-2.33498689052401 - 6.50541011170251i
	6.85137315887365 - 4.90580930795172i	6.82074488488322 - 4.59260971173618i	6.85393872310378 - 4.69211629651117i	6.97978335915947 - 5.16910748944436i
	6.84122657728752 - 3.00270825717042i	6.85914627459875 - 2.82111632928518i	6.79883518921709 - 3.02240558761113i	6.94994211279703 - 2.98356438614899i
	5.06145431242565 + 6.98924933943238i	4.67787270061785 + 7.76568081113858i	4.84756318017834 + 6.77788883251102i	5.04078106175561 + 7.32739842121501i
	0.949957242706204 + 0.836617160920926i	0.802783197088220 + 0.979144585818095i	0.430464795003901 + 0.781778663452271i	0.936993203599187 + 1.08683529727490i
	-6.93679189419235 + 6.87983516476454i	-7.09962145223419 + 7.36898670774020i	-7.18144971754548 + 6.47154372692789i	-7.10393751139188 + 6.48557210714326i
	4.96650696578298 + 7.03990265101521i	4.71877716670082 + 7.02740344561455i	4.69609452492268 + 7.09300140896689i	4.92566403325085 + 7.11125501833677i
	-4.95767117586829 + 4.93422166486195i	-5.24440945759445 + 4.90185916683617i	-5.49541245896094 + 4.70144251783843i	-5.57463867450565 + 4.68178502873972i
	-4.94579507842529 - 1.22747648348862i	-5.31237319428738 - 0.919884096970028i	-5.27025265928567 - 1.60751355968904i	-4.70549599053011 - 1.65136121050227i
	-5.16080215843661 + 5.24100427364230i	-4.92818119610375 + 4.99812100685850i	-5.07740898272530 + 5.12460139151563i	-4.90518828321631 + 5.00062124159027i
	3.15220732379361 - 0.954912731731595i	2.66006232023348 - 0.860441522301660i	3.07794785326299 - 1.20693187735768i	2.76935685184020 - 1.15117811374483i
	2.90397256538716 - 4.99549740063901i	2.67464267314266 - 4.95369636660824i	2.33296940656346 - 5.57457457921882i	3.35834533898385 - 4.75774165378295i
	0.989198227008409 + 7.21465201793095i	1.05116137525320 + 6.94172351982639i	1.11036461247684 + 7.04539289969592i	1.15943195366635 + 7.02592174068190i
	-5.03539819685568 + 7.07099523334832i	-5.44332790227981 + 6.94996459841985i	-5.08349450514693 + 6.58692763246781i	-4.64047994403224 + 7.44360377786721i
	0.964010199117337 + 3.12573796560379i	0.995502767027254 + 3.24464346691598i	0.878486101822848 + 2.95085230298388i	0.581451412880704 + 3.36666531459547i
	0.879847729429735 - 0.915694104111720i	0.723567112695097 - 1.08854476183881i	0.932878144275532 - 1.09103551256767i	0.797331026900036 - 0.993239574392078i
	4.88371189918678 - 0.959730034257383i	4.69048999951175 - 1.04905875837277i	5.43093303191355 - 1.12706523619313i	5.43617116026083 - 1.16778458817011i
	-5.04304203293937 + 5.23737771382391i	-4.79802974208467 + 5.08767331906028i	-4.90842889996585 + 4.95995294745065i	-4.87998703803216 + 5.12236752184287i
	-7.32451831499464 + 1.00122860266331i	-7.37451447398051 + 0.643718903417072i	-7.18728817893159 + 0.548077394859515i	-6.61621250734713 + 0.960904070432632i
	3.04049884981734 - 4.80624532316089i	2.91087286635226 - 5.26977336682714i	3.18659077286772 - 5.05513826854844i	3.53795904710917 - 5.67701814671448i
	-7.06053184913863 + 3.11957531145942i	-7.08943451551487 + 2.66718706711831i	-7.29910115602257 + 2.93855732832571i	-5.78379432774592 + 2.95735501113111i
	4.85579056913514 + 7.10377412850149i	4.88819807982532 + 6.68309572367815i	4.90714031388780 + 6.63974582772290i	5.45001649565618 + 6.27844674497478i
	-4.70579281201944 + 5.15465381348292i	-4.90433561376153 + 5.02801756911876i	-4.82461615975625 + 4.83887507700267i	-4.93051665402037 + 4.28295930572716i
	-5.01738328770040 - 0.952610192810997i	-4.84192415900597 - 0.796919979654097i	-4.81885364961753 - 1.00980070525431i	-3.90862884117053 - 1.12224921932732i
	2.95249655338241 - 4.76318516262902i	2.89207737863264 - 4.97283536718079i	3.41013456192048 - 5.24905768446626i	2.24098696562837 - 5.50050530992016i
	5.03162651932714 + 3.06940360215389i	5.00640323849409 + 3.33209606611583i	5.13452291415811 + 2.54434481261806i	5.32092058581161 + 2.91147963049817i
	6.90074210125441 + 4.90739510553313i	7.21740568311667 + 5.33594635753665i	7.61553797241517 + 4.52935976742092i	7.68707125317125 + 5.17656847618779i
	5.04248945844438 - 2.90296729207989i	4.73198994685324 - 3.07018516470769i	5.13409628635207 - 3.19370455987567i	4.50397684636698 - 3.18631733763801i
	-3.05244704525119 + 4.62315805811130i	-3.16930955251358 + 4.81443051049892i	-2.93206134214614 + 4.76975655463909i	-3.13600320639374 + 5.15144694075229i
	-1.03147997540490 + 6.89290284297902i	-1.01433296799646 + 6.93928788939949i	-0.413177795687231 + 6.72357854790358i	-0.910142994564225 + 6.93114761740187i
	7.04402809880042 - 3.19805909163193i	7.03900967575983 - 3.09712200851351i	7.15231175993828 - 3.38874809634064i	6.23360656513899 - 3.64586933038467i
	-3.03907108350917 + 0.651333841808334i	-3.24844354994398 + 0.585202245970847i	-2.75512710915929 + 0.920038493112019i	-3.73967038562258 + 1.22587463168913i
	6.62718716737010 + 0.936195853217433i	6.76195212868790 + 0.956279673674245i	7.19588375923545 + 1.23730711169608i	6.27582824960266 + 0.730457679217359i
	5.05703205229144 - 3.09131434615879i	4.92005079870590 - 2.79670419917122i	4.54029087524403 - 3.04442003293692i	4.12628462743839 - 3.64501016491590i
	-3.30198687202077 + 6.73932063594511i	-3.46180054934786 + 7.13522892739999i	-2.70442953730374 + 6.59385799562728i	-3.17184673862616 + 6.18130687587503i
	-7.43659029404039 + 2.94123860441968i	-6.98928910478674 + 3.21012861069890i	-6.92507900778225 + 3.50097877490122i	-7.44638283560733 + 2.68689300843924i
	-4.80453081070173 - 5.11049278409026i	-5.14340012116005 - 4.96106118396272i	-5.33317048662607 - 4.84039706606363i	-5.05336631572738 - 5.89223939050121i
	-7.32053682951624 + 6.99866984309321i	-7.07128245790852 + 7.25190230305919i	-6.15041074474029 + 6.50798178424570i	-6.83016510479766 + 6.12395186859289i
	-3.07510492437220 - 5.05613469213306i	-2.73435799066649 - 4.90591570865218i	-2.48578863350872 - 4.71489456404395i	-3.41116516591794 - 4.70111356904609i
	0.985724529903404 + 2.98500227158640i	1.20795427703284 + 2.76980724768656i	0.569926164185678 + 3.05512524263006i	0.864086283314338 + 2.65260345303483i
	-1.16976441181721 + 1.03901331504879i	-0.778321757183060 + 0.994437772459152i	-0.343357870330749 + 0.249484043791633i	-1.58109874551758 + 0.993416968961260i
	1.04394645695401 - 5.17505801295765i	1.15688947397342 - 5.12700093553985i	0.802695889229815 - 4.89463077730976i	0.612911434501550 - 4.97135145444032i
	3.06324318695719 + 2.87797130252415i	3.15831297019771 + 3.02906446287812i	2.68824416668696 + 2.55190611783129i	3.10222021152487 + 3.02599380550786i
	-6.86634869138421 + 0.904271442046288i	-7.15210321677348 + 0.966210895242177i	-7.40667340771765 + 0.912682182008225i	-6.85029382400179 + 0.766426253126134i
	5.02156859660577 - 7.25375319146203i	4.76209361727594 - 6.69261348162427i	5.05769255336524 - 6.90517427224768i	4.90999197055247 - 7.21205149556682i
	-6.83083075725095 + 4.95183430866754i	-7.15911394126529 + 4.65287117506418i	-7.14822100537733 + 5.12661204479575i	-7.13021295199837 + 5.21471847877932i
	7.01608013440981 - 5.03153314143018i	6.68738471544052 - 4.60179632118701i	6.54057346240418 - 4.71081175009896i	7.51376481978827 - 5.17848127426274i
	-5.30688187623642 + 4.81885453373458i	-5.18710389551111 + 4.97597669544402i	-4.70823528780214 + 5.18356673634989i	-4.99453565372835 + 4.95216520686460i
	-0.973843901767327 + 5.10937244326361i	-0.954336809476494 + 4.83536657241623i	-0.998639588340403 + 5.17829738289337i	-2.09204551529113 + 5.39785522016684i
	-7.14168086377598 + 7.07195646939797i	-6.91292277354695 + 7.22684356328422i	-6.80708871911227 + 6.78158490077172i	-6.25596949226015 + 7.35280115744037i
	-7.22139469387472 - 5.06964743716796i	-7.28680775779668 - 5.23901186673019i	-6.84631074824442 - 4.69493783637089i	-6.83812781979574 - 4.72193364544740i
	-3.06727258393069 - 2.89867717866624i	-2.97349124602464 - 2.79317106743958i	-3.56716571413009 - 2.55372534605638i	-3.36379557314964 - 2.11904894841359i
	-5.01513989107631 - 7.00306417816820i	-5.10757065673320 - 7.20063773532012i	-4.80582591060077 - 7.47172468792650i	-3.89212043976177 - 6.22226513300000i
	0.888353637005608 - 4.88219290253788i	0.645438046971853 - 5.20126458815349i	0.671379810393318 - 4.87389996282412i	0.722919508689032 - 4.12434478685276i
	-1.06405041864692 - 5.28238493556765i	-1.09418860066101 - 4.88575361725654i	-1.76195313662989 - 5.00940669938577i	-1.14917783224849 - 4.50513958378234i
	4.92039691956617 + 3.12007408905478i	4.79780680375034 + 2.68041395386661i	5.02851227758068 + 2.54779726851302i	5.65734304292995 + 3.63422371137422i
	-2.96013658528646 - 4.80088148228784i	-3.17169694875509 - 5.27292778210802i	-2.88469723640851 - 4.84754737085288i	-3.64291023118909 - 4.25483446677849i
	-6.90124103143510 + 0.995495032576475i	-6.67480128627102 + 1.01556967433021i	-7.12169982723927 + 0.688253483810856i	-7.21514927630817 + 1.26842913441593i
	-1.29448677022522 - 4.69345264172487i	-1.27601602694114 - 5.19471752061685i	-1.19764953890720 - 4.99200592564608i	-0.501084047660863 - 4.66086257935210i
	5.26898835085865 - 2.61163425952207i	5.36971800267860 - 3.12682058050813i	5.26549676126626 - 2.93093025691322i	5.40930000539531 - 2.66559026057828i
	6.79076309617115 - 6.77717803145889i	7.28068738030035 - 7.01647830097137i	6.59661121561430 - 7.31518864402017i	6.81441019733727 - 6.55090368788187i
	6.90964614735055 + 3.06953033876117i	6.81914286634678 + 2.86315290597249i	6.49201381983911 + 2.98121835339741i	7.12236121862564 + 2.96045258012579i
	-2.91398972145866 + 1.25339247626055i	-2.83000685658069 + 1.11876358887387i	-3.06373356713761 + 0.529543115152441i	-2.33731223603164 + 1.14798577069114i
	6.88350829732964 + 5.01151600833145i	7.27100804056262 + 4.74045735843600i	6.36827724018924 + 4.98168967989092i	6.10411828668917 + 4.14902441199027i
	3.03578294172984 + 6.87568136328549i	2.67538426819227 + 7.05997372702311i	3.00855628639427 + 7.02473508002835i	2.66895946563480 + 6.90433244137380i
	7.08450407940407 - 1.03302328827575i	7.05005135317874 - 0.867625815525420i	6.97883743073345 - 1.22678117280599i	7.52638130204696 - 1.05567094134076i
	3.15470441243507 + 4.75819886579864i	2.77800755559221 + 4.73463015037923i	2.81629704680603 + 5.21619584756492i	2.72354555061669 + 4.03814451178656i
	2.76428267030685 + 0.902902508246150i	2.57940377372758 + 1.22952270229132i	2.77389861504076 + 1.12765556370058i	2.60950130304674 + 1.20774643933957i
	1.05636546284677 - 3.15215210172272i	0.841066547607402 - 3.05798658173290i	1.30120843847038 - 2.82562568883108i	0.970456568519348 - 3.10572105617828i
	-5.03586237178470 - 1.03090086237394i	-5.71917609535501 - 0.996209827790993i	-4.78856420941422 - 0.873196756500177i	-4.94058464300427 - 0.670510230532329i
	4.77322622610546 + 5.04957042113689i	4.58205507120047 + 5.12092653469556i	5.35097467145477 + 5.20397627679253i	4.45270045228977 + 4.93563715077267i
	-0.968208760334106 - 5.07081759157182i	-1.07579449516846 - 5.20427323971651i	-0.601949037889550 - 5.24068809969453i	-1.11043142142841 - 5.22456518333882i
	-1.03421733895740 - 2.89351390515512i	-1.24764371694596 - 2.86329309576365i	-0.588161320053106 - 3.19485258085641i	-0.970569178777749 - 2.60812135754500i
	6.81062484804247 + 2.94151615045651i	6.66179369186952 + 3.05614958974678i	7.73227371942760 + 2.66090107013459i	6.55677422623267 + 2.99159944819036i
	-0.735500695913472 - 0.872098570898377i	-0.958333759855725 - 1.12511748388308i	-0.891062586489919 - 1.34447625130456i	-0.429791149298969 - 1.53727784525752i
	6.81832496308143 - 4.98805087554125i	7.16865228306277 - 4.92192179086385i	6.32904884981652 - 5.23285259568539i	5.78883572001850 - 4.98973104294055i
	7.10422222054795 + 5.10912026682069i	6.98325969272685 + 4.88785695392483i	7.46341361790482 + 4.56445102724679i	6.80486656723661 + 5.32393329660748i
	-6.84388096258628 + 7.28729021910365i	-7.04997041990804 + 7.05847050035922i	-7.07343872399176 + 6.72404875222057i	-7.34061884686356 + 6.47177439451535i
	2.75451098333048 + 7.15811918794048i	3.07657847077714 + 6.67957220857268i	2.02430877231198 + 7.35345002052589i	1.16574414680050 + 6.89920902166396i
	-0.970608564679046 - 0.877601419907357i	-1.06190370167720 - 1.02906099482564i	-0.281282846070233 - 1.28597246914161i	-1.01921113461326 - 0.467930632883263i
	-4.83594826899264 - 0.899128452842284i	-5.27884862325303 - 1.01863638221841i	-5.03200069235945 - 1.64306672566852i	-5.46312549318147 - 1.49278439508247i
	-1.34685574808120 + 1.13415562060740i	-0.933931529898894 + 0.788903960576555i	-1.67390904562225 + 1.32577771171429i	-1.10348590800776 + 0.940753652438727i
	5.24406883647341 - 1.12192756095040i	4.76195166901392 - 1.09562960610576i	5.30332714580654 - 1.52492185967445i	5.29655593491317 - 0.709744871811079i
	-6.60299440453057 - 5.00442220189884i	-6.72913291579583 - 4.93426169192301i	-7.03215575910545 - 5.42353090499945i	-7.07158637617428 - 4.99721126247518i
	-7.18604578915623 + 0.928919122225986i	-7.15032031790696 + 0.912222933647203i	-7.47391324439707 + 1.29081039408587i	-6.60686267747393 + 0.914985452540717i
	7.41265316361798 + 2.88944192598000i	6.93650495692289 + 2.58879500238831i	6.74790802650705 + 2.93380793858347i	6.37765282064514 + 3.40967072731336i
	5.17001977966576 + 1.05371308852122i	5.41263863688216 + 0.957278265579500i	5.36817833684949 + 1.26893484360058i	4.69217146401431 + 1.57451113649774i
	-2.92568695371589 - 7.08683969014750i	-3.43934123263890 - 7.19860936030634i	-3.05814965371483 - 6.31617861330443i	-2.79993513228108 - 6.45751917569184i
	5.06551429699670 + 7.16474937203200i	4.95122480288266 + 6.35839718173464i	4.86806009002682 + 7.25732102131519i	4.18789125325133 + 7.51458007794419i
	2.74801864655463 + 5.02966222439769i	3.26716200594078 + 5.01290365212288i	3.22487288930994 + 5.08211753613456i	2.71678295852279 + 6.37845709636499i
	1.15588491487997 - 5.06444543475163i	0.807747569491166 - 5.44282777257120i	0.838199591549103 - 5.24820755949825i	1.00439010109758 - 4.80345484227109i
	6.94235875573309 - 1.14512729308641i	6.97009635341706 - 1.07763642435990i	6.67429731891397 - 1.39885897420501i	6.85062770379207 - 0.647627941551388i
	5.01355749491167 + 5.25769387130408i	5.27077434518576 + 5.06210671386232i	5.48942819405864 + 5.00478149112678i	4.72467280281738 + 5.82505525337208i
	-1.01971795007848 + 2.93743726127679i	-1.01533803609538 + 2.85983602357138i	-1.56996185610766 + 2.61215514742699i	-1.32139271394231 + 2.67162378312881i
	-5.18353325734821 - 1.01731312550127i	-5.12497523255872 - 0.836305139747534i	-5.14731007179018 - 1.09990362138955i	-5.05520989795777 - 0.602060021313762i
	-7.02269418407821 - 4.49690842991488i	-6.73915308254693 - 5.07448514847678i	-6.62271830545575 - 5.19078046493931i	-6.76750479483766 - 4.71046754515130i
	3.01377546272782 + 3.03151382435386i	3.15666626399779 + 2.94237001803979i	2.73897881071348 + 3.18972869437904i	2.88028359690745 + 3.58584049335975i
	6.86589975855452 - 1.05568034443317i	7.20570827942934 - 1.26374718268134i	7.07114042021444 - 1.20365781578630i	7.04105030667475 - 0.636276672647482i
	-3.04901824923606 + 5.13901026605449i	-3.28014509362934 + 4.73581901742486i	-2.98002476805556 + 4.36698494760923i	-2.69068221266146 + 5.03482426458802i
	-4.85874820296643 + 2.91580580224978i	-4.79542967630448 + 2.66158771977213i	-4.57157657308412 + 3.20663249833701i	-5.05560670262737 + 3.54734669216496i
	3.16520214016166 - 1.17339031369555i	2.87215023577654 - 1.40990990926542i	3.17298363775860 - 1.26477724996987i	2.47921464963127 - 1.27904198541429i
	-1.02730032787646 - 7.09225705623805i	-1.36201239096170 - 7.21720131363259i	-0.364591890155590 - 6.82436247359391i	-1.32095146369528 - 7.83233271274331i
	2.91700395958825 - 7.24394885490081i	3.20619016302004 - 7.22812166887519i	3.17599428798262 - 7.08969332658019i	2.87346272417627 - 6.57185959103508i
	5.06804340897338 + 3.18592356112556i	5.15806757568612 + 2.93182728344771i	4.80666413033203 + 3.13583563436987i	4.31499951261925 + 2.51072037704498i
	-3.01969009703387 - 1.07932727348894i	-3.36949036746352 - 0.997238655326534i	-3.13941537945795 - 0.547210241943224i	-3.19379302513052 - 0.977587081997042i
	-7.06529379724460 + 4.96215000951150i	-6.80069163278697 + 5.28562048874969i	-7.21013357930879 + 4.90868759412129i	-7.13319107164520 + 5.41884932434698i
	-1.02239368714030 + 5.18204590928894i	-0.923370438219629 + 4.91396854667216i	-1.26178336791802 + 4.82534269991104i	-1.11514014762235 + 4.85849723977518i
	-6.73604997137696 + 1.12196151355858i	-7.27470763006897 + 1.17433516904595i	-7.17624803812585 + 0.635482585304117i	-6.51656424813526 + 1.57006563935906i
	0.961444177193466 + 5.04235281996613i	1.52560822868176 + 4.91963075566449i	1.28610009479709 + 5.23200964976597i	0.525519287350669 + 4.90491906209138i
	-6.94725309104664 + 2.97667490961089i	-6.90272941139043 + 3.05887038433234i	-6.97370712890048 + 2.40166900568181i	-7.58662434021112 + 2.99824021849847i
	6.91140840968362 + 1.09661158705002i	7.07567825756210 + 0.936555371176115i	6.96682560965418 + 1.19654004619742i	6.67211256141364 + 1.12864928235985i
	-1.11615566759548 + 2.99882025265765i	-0.693901658917453 + 2.69825117370624i	-0.987854557026026 + 2.65235180753689i	-1.32958057670489 + 2.98724884188041i
	-2.95113583988088 + 2.89310807415605i	-2.85424277748479 + 2.61753043074265i	-3.15638117312327 + 3.03717726307646i	-3.56529330102074 + 2.52083988438830i
	-7.09599431108035 - 5.01507329590659i	-7.12409121843442 - 4.99699114411211i	-6.59945262208888 - 4.92692144063682i	-6.49668576358636 - 4.86283846087465i
	-5.06338431470632 - 4.98446826494278i	-5.10360538793805 - 5.09322250631760i	-4.88199792455526 - 5.25933878817487i	-5.44335635229158 - 5.09091537515492i
	6.76674218370704 + 2.88724754554115i	7.15403741543813 + 2.42018307536256i	6.88760151410104 + 3.11024585199352i	7.41832337777693 + 2.68095623790065i
	-3.10423597422653 + 7.03271479474397i	-3.35482285457058 + 7.26747880388468i	-3.15801033852970 + 7.46528373272522i	-2.92049539630274 + 7.36555874546678i
	4.75273806167513 + 0.856692097140327i	5.04146822268399 + 1.02025268361312i	4.92841227279484 + 1.09223365713300i	4.26264200194357 + 0.636242758350943i
	-1.29936427333629 + 3.17036736961991i	-1.15455809507700 + 2.90374273742465i	-1.17969950889687 + 3.41138942053978i	-0.660331544952310 + 2.54928251957847i
	0.918487225210511 - 1.02877952804821i	0.826269846790707 - 0.855137926774023i	0.256390356596582 - 0.805947206720950i	1.05911735225381 - 1.71011368796364i
	-1.19664063008293 - 3.01368826551838i	-1.01223247320939 - 3.06267496043662i	-0.883416481152964 - 3.17074544057417i	-1.07990304583915 - 3.20765733876400i
	-4.89166333259598 - 6.72371232189724i	-5.23749563742121 - 6.78532840469033i	-4.96663279340551 - 6.63537337940896i	-4.79966004765812 - 7.80455575799509i
	2.98475040406928 - 1.24165296393370i	2.94420805946443 - 0.973537052455497i	3.14106779169115 - 0.881699690529948i	3.35264232775509 - 1.93160634994935i
	6.88777515170572 - 4.83369362946315i	6.78433623494077 - 5.22564345952131i	6.89841223784338 - 5.21588691316902i	7.07641282423067 - 4.71937849095262i
	6.91479162125767 + 3.21914700630869i	6.75458363185331 + 3.00443833382809i	7.11832165882887 + 3.03745406388116i	6.47622092464413 + 1.98843023108526i
	-0.956180485497647 + 4.85726921510698i	-1.15903606363618 + 4.89880832418837i	-0.538171642243446 + 4.64999199960053i	0.139720424050380 + 4.25217866778536i
	-7.12711687602752 - 2.66772390971765i	-6.74064084693120 - 3.18161890198910i	-7.42902786682271 - 3.29197405269361i	-7.25542387536302 - 2.87269133196557i
	4.82465338436697 + 1.11696149539164i	4.80907543259569 + 1.09326991691424i	5.07587511697270 + 0.851427947592468i	4.40717066794810 + 0.469459882736887i
	-7.08741053168766 - 4.95816188757584i	-7.04838316754661 - 5.29582380660935i	-6.60505817242802 - 5.19185694105796i	-6.49885693341734 - 5.48487025629639i
	-0.914746927302802 + 2.93947567351742i	-0.548529915605839 + 2.95567117052650i	-1.38728717702449 + 2.76163655374524i	-1.15137108937277 + 3.59086920604380i
	-7.12449248458308 + 3.02787727155394i	-7.25901936673487 + 3.30165297147722i	-7.28370966736145 + 2.96197368063508i	-7.50553950527016 + 2.82937676785429i
	7.02463556405930 + 3.07952247964249i	7.02030549345274 + 2.56886256738307i	7.16653512279335 + 2.89659046280829i	6.87373687837157 + 3.25804751392051i
	-2.84264961104175 - 4.90705883044083i	-2.85318803402642 - 4.88243095138141i	-3.53114567246248 - 5.23444244503025i	-2.32135900766272 - 5.03171841001748i
	-1.15708563149312 + 3.18928208965292i	-1.32954720915378 + 2.78795120663806i	-1.34385831968356 + 2.48732339562167i	-1.25183769128512 + 2.72372941068069i
	-3.13250719825234 + 3.18269431331304i	-2.60855662334299 + 2.83528165460049i	-2.93665091888919 + 2.72184673432533i	-2.62701141210637 + 3.14437413802184i
	-5.06889386296833 - 0.832127878154597i	-5.12088416303574 - 0.696670625287020i	-4.93473501628344 - 1.16362159119106i	-4.75328327324460 - 1.09997587551420i
	6.64440229210016 + 3.20213060582989i	6.69462043392552 + 2.88094513388183i	6.75309878008431 + 2.90805871991791i	6.57922359505963 + 3.41783735892478i
	4.76640792205916 + 7.02371163303652i	5.08394327082822 + 7.13680342529126i	5.08973451445664 + 6.67080822187545i	5.60735633804523 + 6.98815678439883i
	-2.92912331914539 - 0.858885014284281i	-3.16396235648058 - 1.06026093870861i	-2.69726257193614 - 0.651976536328349i	-3.58595160804164 - 0.799527692382591i
	-7.08680290059514 - 2.72806138246646i	-7.16769864390757 - 3.17453227850458i	-7.64224701317073 - 2.96412050548160i	-7.13544478115455 - 2.41499129577084i
	1.06059320503749 - 7.17194609215265i	1.00185828669174 - 7.07748564512942i	1.45933242097525 - 6.88596056039528i	1.56162829381803 - 7.11124733252192i
	1.03563552725956 + 7.12421559682523i	0.970879802078615 + 6.28482195099523i	0.843101552455170 + 7.00117738913880i	0.556522832423190 + 7.01307766402528i
	3.01929071271503 + 3.19171665836024i	3.32797015333889 + 2.76349788290844i	2.85298838177857 + 3.13828442319162i	3.25661393343349 + 2.85118604600023i
	4.93766099355098 + 4.73825659677050i	4.88850717832024 + 4.77304926867003i	5.22816097296675 + 4.69340880645892i	5.06991810507347 + 5.47508221885792i
	1.05793220545343 + 1.08554239385552i	1.12096200280863 + 0.807107060659979i	0.989706676311438 + 1.06099345795661i	0.203262800711630 + 0.415438040181055i
	-7.09530460084349 - 0.922448626052251i	-7.01049766559209 - 1.22003814779465i	-6.78886073799553 - 1.03234411054138i	-7.38231733355308 - 1.64930853585056i
	-5.22242368280743 - 5.09068201851568i	-5.52077635949681 - 4.94348921923374i	-5.21491184810690 - 4.91261459669188i	-5.42650635977448 - 4.49777446864414i
	-2.77454215369388 - 0.843686546491523i	-2.99370549929965 - 1.17172692535234i	-2.27152487038851 - 0.550941279818372i	-3.21061195756012 - 1.20841500412202i
	4.69424176346772 + 2.85728969288263i	4.63657563489404 + 3.00877012512286i	5.51238390746397 + 2.87414907229075i	5.18698938676297 + 2.37492095835002i
	5.01817214800180 - 3.00482574131793i	4.92093266313817 - 2.74332130971894i	5.27681435585308 - 2.61946077851914i	5.09143269086962 - 2.29195601536571i
	5.03114379143324 + 1.08943372420792i	4.99433679562761 + 0.695482115799809i	5.23337260846480 + 1.11487255905883i	5.03401733456004 + 1.23189371144805i
	-7.20538790546065 + 2.85977509045425i	-6.84230199273675 + 3.44646821350816i	-6.51341862454566 + 2.83725912801381i	-6.79715936237036 + 2.68032167545786i
	-4.76016809206741 - 3.04407580577031i	-4.63859904612105 - 2.54589613215398i	-5.01849088992497 - 2.95986819050888i	-4.57961498498427 - 2.25253519556636i
	-0.933150206321440 - 3.05551935539253i	-0.867561407318120 - 3.18090334894457i	-1.07042812940551 - 2.76862736571426i	-1.07533820903796 - 3.03370897591309i
	0.997471090742243 - 0.911184978270223i	1.09745464078211 - 0.633778422852102i	0.834615581925284 - 0.926220714337498i	1.49102310112954 - 1.12629653500240i
	3.06689810484439 + 6.98952451471721i	3.23467100784437 + 7.16557821528281i	2.72483474758619 + 6.89342064298870i	3.76046297613240 + 6.92611854158980i
	-1.10173058732640 + 3.05319854477696i	-1.20451837498070 + 2.84709198803230i	-0.812715441354471 + 3.46550122044033i	-1.02075816085524 + 2.40753030975649i
	0.998451527210567 + 2.87166920645297i	0.879505677685805 + 2.87176740988004i	0.479127227201032 + 2.46802569325327i	0.580703541152621 + 2.80477878117902i
	6.81875532536303 + 3.20476058725423i	7.11202450651557 + 3.02802651669581i	7.07409227798633 + 2.77856740496510i	6.48862428708011 + 2.53458339529777i
	-1.16611039505308 - 7.05043892557938i	-1.11833784523538 - 7.08217456049127i	-0.469025864465612 - 7.03956224394408i	-0.738880980123368 - 7.13243686606311i
	-0.980102520879663 + 4.51282624811068i	-1.04336627560354 + 4.92691427773723i	-1.11913037940804 + 4.34869905594152i	-1.39142318179261 + 4.72144584498860i
[truncated: 30,769 more rows]
