# Supplementary material for: Device-compatible ultra-high-order quantum noise stream cipher based on delta-sigma modulator and optical chaos
Source: Commun Eng. 2024 Feb 7;3:27. doi: 10.1038/s44172-024-00171-x (PMC10955838; doi:10.1038/s44172-024-00171-x)
Supplement: Supplementary file 3 — Supplementary Data 2 [file 44172_2024_171_MOESM3_ESM.xlsx]

## Sheet: a&b
ROP	-10	-11	-12	-13	-14	-15	-16	-17	-18
BER of DP-16QAM before FEC	0.000211	0.000274	0.000505	0.00072	0.000916	0.00117	0.00175	0.00333	0.00556
BER of DP-16QAM after FEC	0	0	0	0	0	1.83e-05	0.00018503	0.0015	0.0043
BER of 64QAM	2.03e-05	2.03e-05	2.03e-05	2.03e-05	2.03e-05	0.000285	0.00241	0.0215	0.0465
BER of 64QAM without QNSC	1.52588e-05	1.52588e-05	1.52588e-05	1.52588e-05	1.52588e-05	0.000148	0.00202	0.018	0.0494
BER of illegitimate receiver	0.501	0.501	0.501	0.501	0.501	0.501	0.501	0.5	0.5

## Sheet: c&d
ROP	-10dBm		-16dBm
	DP-16QAM	64QAM	DP-16QAM	64QAM
points	3.01678724160180 + 2.85548150387285i	1.00899615107077 + 7.02848476144239i	3.18390407894750 + 3.26971171532638i	1.00824929264996 + 7.02327446287668i
	-0.729802183504868 + 3.00513976970303i	1.14338556778036 + 0.943242994458883i	-0.937215575591168 + 3.29723243822339i	1.14253693031458 + 0.942545013397201i
	2.67345364702369 - 1.08581177102312i	0.744509410918356 + 4.80472915530301i	3.08249053790180 - 1.37899344237230i	0.743958570590451 + 4.80116648097864i
	1.27690662921924 + 0.296909208929952i	-1.15910418846995 - 2.99895708298383i	1.21865827673764 + 1.15729228463097i	-1.15824571416604 - 2.99673282487730i
	0.561369766595534 - 2.67857093780041i	-5.11429708556006 - 2.96109179878629i	0.937435755680038 - 3.04297826380581i	-5.11050615777297 - 2.95889826459765i
	3.27776040282098 + 3.01121732226845i	0.563852273520502 + 2.96085189699223i	3.19965297053259 + 3.02871071753093i	0.563434742282907 + 2.95865820711423i
	-2.96431462175282 + 2.61201104865035i	7.01262261339167 - 1.05163386101259i	-3.47191522848727 + 3.00435801836316i	7.00742382834872 - 1.05085483299036i
	-3.09337907547928 - 0.886579659985299i	2.74006596210638 + 2.78031780899591i	-2.71820876929645 - 1.09667832869986i	2.73803647328524 + 2.77825693451536i
	3.12679999398711 - 0.617642590080080i	4.67680052848005 + 0.983964681744852i	2.81180408841073 - 0.415232344229090i	4.67333226377814 + 0.983235972814136i
	3.04953214778757 + 0.717115730819379i	5.08223001397174 + 4.61194027436391i	2.60407696740561 + 0.953529686053535i	5.07846489505759 + 4.60852080291676i
	1.13709588673325 - 2.90283340830898i	-5.01548616729422 + 4.83577273475251i	1.44020329646469 - 3.62716712144914i	-5.01177033006024 + 4.83218980836122i
	-0.319708481079900 - 2.73892750646959i	-5.44975950351319 - 7.37721786539029i	-0.726040856053817 - 2.93351864484800i	-5.44571887925016 - 7.37175133317227i
	-1.23184884028767 - 2.87259892303389i	-1.20537063804721 - 2.98127703488045i	-1.20410666996259 - 2.98686205178178i	-1.20447775557155 - 2.97906584852268i
	-2.76922053313910 - 1.21666396246552i	7.32503338496441 + 3.05260334615159i	-2.47681286969847 - 1.64423949270698i	7.31960374855271 + 3.05033956469629i
	2.90552482567553 - 2.32933047979442i	0.625612025514455 - 3.65313284383613i	2.60376644385514 - 2.12159915835459i	0.625149432555628 - 3.65042438363098i
	3.20810314783773 - 2.78446685381285i	-3.08908746907734 - 0.632531455186646i	2.40672876172435 - 2.77204297762689i	-3.08679968883722 - 0.632062802459734i
	-1.42621282518829 - 1.15400541685377i	7.23023505852461 - 6.81323644515217i	-1.25311749642522 - 1.22496005158952i	7.22487838391346 - 6.80818682448390i
	1.06568364928744 - 0.507987501182313i	-5.15281766919512 + 2.62756533797878i	0.888633992662924 - 0.750179377163579i	-5.14900104721852 + 2.62561870959987i
	0.823651217180461 + 2.77985059830033i	3.00892213921014 - 2.63945861591424i	0.893262012280558 + 2.34878203578811i	3.00669448706045 - 2.63750359800743i
	1.26687372301976 - 3.05432643049097i	-1.10484032956199 + 7.16644221428874i	0.821752126111815 - 2.58709301974957i	-1.10402352753049 + 7.16113201208022i
	3.14277278365938 + 3.05277629137162i	6.97626554309732 - 4.92404097228754i	3.68523637910269 + 3.13486514485437i	6.97109600092306 - 4.92039288858953i
	3.48070386673433 - 1.17699843746199i	7.14862264937278 + 4.91991699071552i	2.26803731750799 - 1.83097471255143i	7.14332375667553 + 4.91627177381687i
	0.926046624462692 - 0.741474017255564i	1.00942364714089 + 7.21041711117383i	1.40491397007393 - 0.736913442444771i	1.00867459089792 + 7.20507162959502i
	2.92211242248949 + 0.753619564632106i	-7.26503639353221 + 5.15892817297290i	2.43921479742909 + 0.384419011021423i	-7.25964952770804 + 5.15510485645911i
	3.31143559364342 - 0.909431340130846i	5.22841434407479 + 0.788832670579640i	3.28164287454032 - 0.404952122977111i	5.22453613065567 + 0.788248097162862i
	2.54543221202251 + 1.13130890105179i	-2.89648269701102 - 4.90629666985799i	3.50840212179820 + 0.782263860690312i	-2.89433235592818 - 4.90266083695651i
	-0.898209437597938 - 1.19154880045438i	2.69832104844411 + 1.10085987739523i	-1.62083359827727 - 0.952994744294986i	2.69631744724833 + 1.10004521206404i
	-3.05432672937551 - 0.883783432783458i	-0.856374564407916 + 0.521621277851777i	-3.08491881197675 - 0.212904436532942i	-0.855736567001368 + 0.521232959770621i
	-3.06075574655651 - 3.34098758752370i	-5.12876853109303 + 1.00519824632981i	-2.69721023807927 - 3.63647726945859i	-5.12496949665938 + 1.00445504480828i
	2.87050358504980 - 0.855931222072879i	-7.19927290735740 - 1.08730299567896i	2.47826353906005 - 1.09300684751614i	-7.19393548574425 - 1.08649886039603i
	-3.01815065351026 + 1.02285636228623i	-7.17080905391581 - 1.32912621396694i	-2.88534081895550 + 1.22081268384576i	-7.16549384797730 - 1.32813959511446i
	-2.76146709451100 + 1.13446013176392i	2.49254587429907 - 6.79628960740989i	-2.76868566829906 + 1.05449882781242i	2.49069675254062 - 6.79125308066224i
	-3.15096888774899 + 1.57878877308942i	0.631979141582061 - 1.13839138398531i	-3.32051452194685 + 1.08190945649717i	0.631513685215425 - 1.13754733717666i
	1.41989020253709 + 2.98547409365728i	7.09243500779471 - 4.69310166331856i	1.37878920897072 + 2.47194671834154i	7.08717405414933 - 4.68962263943061i
	-1.29649282264690 + 3.30903267987984i	-1.51842853643500 - 2.56548601724925i	-1.11391869437670 + 3.47929653131816i	-1.51729853865315 - 2.56358560772264i
	2.78233613265623 - 1.26305865883980i	-3.14288861178874 - 1.14037871421328i	2.53971868555619 - 1.00968838913930i	-3.14056356849446 - 1.13953175927528i
	-2.37828279159347 + 2.42379081554937i	3.32805784475270 - 2.75236524086245i	-2.70853043804354 + 3.28288219572582i	3.32559491186518 - 2.75032720340891i
	-0.700387004247295 + 3.59312128903570i	-3.64880237546390 + 5.33429030124039i	-0.876350040574949 + 2.93816211960048i	-3.64610051662782 + 5.33033859520068i
	3.08745969297987 + 1.02180206181533i	1.03542139435599 - 6.95960879785137i	2.59671203879522 + 1.64081962713379i	1.03465498930649 - 6.95445218413889i
	3.21290176387550 + 0.851667810039100i	1.17151679400437 - 3.13113033574072i	3.53923011199345 + 0.812762815223530i	1.17064922539436 - 3.12880809319557i
	3.18818590098274 + 1.16346446381017i	0.655798622908774 + 3.03656438825266i	2.61721565934888 + 1.39675976149437i	0.655309958144974 + 3.03431292007883i
	-0.548696881065995 - 0.653931194295820i	4.90901312922988 + 1.29806062266168i	-1.13223116242376 - 0.810825993321150i	4.90537867486694 + 1.29709843076648i
	1.92014598198176 - 2.72374383607452i	-0.675961745844392 - 1.29507031975665i	2.48706379882275 - 3.14248726594100i	-0.675465945900805 - 1.29410952151297i
	-2.97236262705914 + 2.91151290787203i	-1.18123288982641 + 4.72830390849174i	-2.19840235523153 + 3.42811874782055i	-1.18035167913759 + 4.72479764180608i
	2.61094798506353 + 3.30417038824408i	5.09743991733127 - 2.57391694622007i	2.67686724249486 + 2.88406775089853i	5.09365627185328 - 2.57200699035643i
	1.35279572539659 - 0.743239123792948i	2.95032489207278 - 1.10079813198275i	0.634415680237419 - 1.28029542865411i	2.94814246210969 - 1.09998462519605i
	-2.88148332630834 + 3.48833836454389i	6.78486487000201 + 1.16516605996311i	-3.07333022355818 + 3.24077847567866i	6.77983314565291 + 1.16430478729759i
	-0.901111040124327 - 2.63585167388432i	-0.994037286228560 + 1.53676516433906i	-0.914043907641121 - 2.71265984252333i	-0.993299842115516 + 1.53562412457195i
	-3.32082095881550 - 1.29823467191147i	-5.24098071232078 - 6.58778412637737i	-3.95159569212462 - 1.28549499290912i	-5.23709445740342 - 6.58289989628634i
	-0.719397588919448 - 2.64544540882480i	-3.11061998501395 + 3.11937625371912i	-0.671290794003199 - 2.43408562051728i	-3.10831812123038 + 3.11706369784500i
	-2.84888337531284 - 1.30600639514502i	4.92902151161425 - 6.62565484395190i	-3.12592840311311 - 1.57834051831920i	4.92537358515441 - 6.62074436566928i
	-0.743431613912049 - 2.57366692565826i	6.91444972397470 - 6.87380805471265i	-1.43743192618025 - 2.08848710669591i	6.90931808141827 - 6.86871171319978i
	1.17798594764360 - 3.19113356115382i	-0.936902460300380 + 6.95448909812786i	1.13274214555969 - 3.28449007738636i	-0.936201140087679 + 6.94933220537750i
	-0.897367352851961 + 1.51509424785583i	6.69936938272407 - 6.69362741492910i	-1.49761485434436 + 1.67097393890659i	6.69439749576325 - 6.68866341440244i
	0.911245901329608 - 0.776562306396533i	4.87035319114094 + 2.79997161832173i	1.25701236562034 - 0.674881773169564i	4.86674804690413 + 2.79789354440174i
	-0.781401394622223 + 0.714507218215942i	0.812301223509766 - 2.80783358993351i	-0.996189251981025 + 0.401046296491315i	0.811696506489375 - 2.80575001718761i
	3.06550859742519 - 0.701026085633557i	4.62623385640923 + 0.921703046314629i	3.20584937557302 - 0.702526396273377i	4.62280488837712 + 0.921018219058751i
	0.655209142307251 + 1.02166189488331i	-5.34945826473077 + 2.65809707243345i	0.641050443265130 + 1.33291806900318i	-5.34549051965167 + 2.65612744019193i
	-2.90065438394655 + 1.20110976831797i	6.93000741894123 + 5.07445386554178i	-3.04564574961849 + 0.923417823768305i	6.92486568033600 + 5.07069341494852i
	-3.04365061809497 + 1.08842007387011i	0.818224049503905 - 5.28028051590447i	-3.05298868465065 + 0.831256908540591i	0.817624645642046 - 5.27636897448125i
	-0.866036037756541 - 0.577687673053214i	2.76225993731671 + 7.07476785055830i	-1.08151160093565 - 0.686044655017034i	2.76020440755505 + 7.06952768880900i
	2.73363744930773 - 2.61110070641952i	0.943998647939414 + 6.69557476451248i	2.67485515623619 - 3.25402970695728i	0.943307100021443 + 6.69060687257810i
	3.02943167829158 - 2.99209959852784i	1.21946296840351 + 0.955704456127217i	2.86113368047569 - 2.23096877009380i	1.21855198508722 + 0.955002489392341i
	-0.471009796635586 + 1.84500061648129i	6.80033520218687 - 1.10147162187208i	-0.974569392604983 + 1.14744962747122i	6.79529983289074 - 1.10066354854848i
	-1.30609919756991 + 0.647195119607790i	4.90693711720901 - 5.29566048293059i	-1.17129514920435 + 0.672955970958022i	4.90329774195660 - 5.29172478706952i
	3.19091653208773 + 1.04312524494260i	5.05640207847353 + 1.04965776809041i	3.31110534071321 + 0.907484993300423i	5.05265336533770 + 1.04887405035699i
	3.16719975567450 - 2.43198992326079i	4.93027179654137 + 7.27393906588125i	2.75327565602548 - 2.88820324668316i	4.92662151760030 + 7.26854971189706i
	1.03787965093320 + 3.22689791187885i	-1.13554826422404 + 5.10748490655589i	1.18045783226744 + 2.80972102053688i	-1.13471345963079 + 5.10369807936306i
	2.92263495407864 - 0.854643719561120i	-7.31653480590828 - 0.955846443833891i	2.50898145109335 - 1.30376459809370i	-7.31110285756492 - 0.955138379632735i
	-3.10583626590276 + 3.41636865051886i	-6.99166114464489 + 3.62472286529915i	-2.91598006822318 + 3.16202200493610i	-6.98648867485323 + 3.62203812196303i
	3.26035502893499 + 1.00076084420961i	-1.36143142921372 - 3.48869689359172i	2.87485096430598 + 0.914181994989716i	-1.36041285544049 - 3.48611423419730i
	-1.23893952637088 + 2.73022483653215i	-7.26285724812867 - 0.706303408235887i	-0.936396033605370 + 2.40826966884784i	-7.25748184902450 - 0.705775860141745i
	1.08010913577838 - 0.360424490988170i	6.94107302887870 - 4.67426739742324i	1.11107351591916 - 0.644164373698521i	6.93593345243442 - 4.67080714149575i
	3.16434211086931 + 2.59173542873485i	-6.98799413987626 + 2.71988292726139i	3.08841916078477 + 2.81201934004094i	-6.98281630943383 + 2.71787101617723i
	2.88465445939298 - 0.888216020577245i	-4.89729411239525 + 1.43385186255866i	3.26008829629280 - 1.00222867324233i	-4.89366632005062 + 1.43278580333079i
	-2.96557920699904 - 2.78056289351601i	2.79428282954458 - 4.87592251265905i	-3.20813381286527 - 2.83681061748628i	2.79221751755010 - 4.87230643150233i
	-3.25225535659638 - 3.27497042460315i	3.24730634520515 - 1.11958099082785i	-2.76784510222068 - 3.45600009916966i	3.24489049419054 - 1.11875157162031i
	-2.93536344601364 + 1.44043751465742i	-1.16050479851311 + 1.26401995504202i	-2.82659775731540 + 1.10619814484010i	-1.15963365859713 + 1.26308176202956i
	-1.12588067660219 + 0.966273174964959i	2.66952774343462 - 7.03345931289303i	-1.09979378144427 + 0.594499314609932i	2.66753742519278 - 7.02824314443896i
	2.75870053514156 - 0.660288815347375i	3.09143804280466 + 0.539674408432064i	3.13888159415902 - 0.858565850508149i	3.08915746516994 + 0.539270140161406i
	-2.76389254136660 - 3.09169149573858i	-1.16837298012210 + 5.17565072380047i	-2.99833008307432 - 2.32409486273042i	-1.16751550979917 + 5.17181964820005i
	-3.22629778489445 - 0.961680185830717i	3.10061521632095 - 3.44065492417107i	-3.30673440866221 - 1.31911165552850i	3.09832205746924 - 3.43811016489509i
	-0.974644167023663 - 2.35803231153850i	-2.97191086231117 - 3.00311401469139i	-0.568017906367186 - 3.13234963907392i	-2.96970880198703 - 3.00088289625039i
	1.08765298889974 - 2.93820214138615i	1.18455599101687 + 0.999244823025782i	0.744589809687399 - 2.97997659132585i	1.18367416611130 + 0.998499852576612i
	0.926497830719039 - 1.03262565972935i	3.06284877555315 - 0.946070253252078i	1.31944546951680 - 0.996508004189839i	3.06058663351982 - 0.945366024676831i
	-1.02339926373142 - 1.43526209177427i	4.98978561978044 + 5.14893719147281i	-0.930524167508464 - 1.13735445557752i	4.98607574745898 + 5.14511937925374i
	0.920498275521517 - 1.21742336878981i	-2.86493726225989 - 6.89931335328834i	0.984797930674768 - 0.213570408157521i	-2.86280037575317 - 6.89419981407329i
	1.05408424196549 + 3.32469191279070i	6.87220719380346 - 5.01995727963480i	1.51919547998990 + 2.61289313626175i	6.86709981418804 - 5.01623473756441i
	2.85960453249567 - 2.76645908094791i	7.05099818011489 + 5.07380942339250i	2.17727653687117 - 2.62746237196921i	7.04578405586594 + 5.07004616079989i
	-0.827911236236443 + 2.82753731137125i	-0.959551494721262 - 7.07530278373886i	-0.545000224417101 + 2.23384369740140i	-0.958849202748062 - 7.07005697768420i
	1.08591776620683 - 2.94712645166887i	-0.916184191645269 - 7.21574445801037i	0.638753206023903 - 2.85356506635703i	-0.915500682484857 - 7.21039443094204i
	-0.626215062960470 + 2.49338098505046i	4.73050557204183 - 0.733942030974132i	-0.841137300407609 + 2.88549183750615i	4.72700013790633 - 0.733396991547504i
	2.66816788145682 - 2.45354938974049i	-4.69430636661762 - 5.32628843045957i	2.72229529393340 - 2.63403719163652i	-4.69083313843143 - 5.32234310105379i
	-0.814410696751103 + 0.971799283212832i	7.10115687743212 - 4.93427243384523i	-0.320303065881072 + 1.05245749896047i	7.09590442731858 - 4.93061418623871i
	-1.47476322911392 + 1.38396170175830i	4.81185690775385 + 5.19743634063682i	-1.14947172555902 + 1.28137117191410i	4.80827588582764 + 5.19358476299286i
	1.92455919993434 + 3.49121163698229i	1.21509802369290 - 5.37970801699808i	1.78216599790642 + 2.55532312177827i	1.21421345019444 - 5.37572310153294i
	0.858462654208132 - 2.07792919339567i	5.07591825774118 - 0.982311518143128i	0.552184984679314 - 2.10463404319455i	5.07214043041145 - 0.981579289424081i
	3.42335450687117 - 1.28938022641221i	4.81146337969127 + 0.913257116102474i	2.27965478863074 - 1.71210053392759i	4.80790981232256 + 0.912574917404548i
	-3.06801271592777 - 2.13178475768432i	-3.17701827625104 + 2.60176058618087i	-3.16458372328315 - 2.90162765303319i	-3.17467136695598 + 2.59983799130879i
	1.24683427155461 - 1.07576558875791i	7.07038472103211 + 3.42559796790529i	1.43018559213460 - 1.22485265475503i	7.06514570072407 + 3.42305317121955i
	-2.89901685747953 - 2.29893401413227i	5.08633791724965 - 7.09111442230855i	-2.91988722919353 - 2.02883806543261i	5.08257342546709 - 7.08585355793054i
	1.26410453634173 - 3.28913763021888i	2.76475556127746 + 1.14326396347155i	0.831380931831791 - 3.61112873578421i	2.76269363061802 + 1.14241316116537i
	-3.40245509426507 + 3.24987456590874i	-4.81379077370356 + 7.14743902843667i	-2.72048359084776 + 2.94576725649802i	-4.81020380134831 + 7.14214277690727i
	-1.47492305013742 - 1.02746017562411i	-2.87474996251479 + 0.944116319472388i	-0.885278287752817 - 0.894801545731328i	-2.87264282571421 + 0.943417203967210i
	-0.698429988948260 + 3.18400696359917i	4.69313891616258 - 1.18939742512886i	-0.984094514111791 + 2.89842863320227i	4.68968664318309 - 1.18851862774224i
	2.73875712016381 - 0.718384964699653i	-3.00536339252686 - 5.27009298859537i	2.46908126981995 - 1.03681055041324i	-3.00316301449523 - 5.26618214468994i
	-3.25861713131446 - 0.974967839606016i	6.82755843049135 - 5.04795812531081i	-3.17534335336923 - 1.15956582753534i	6.82252874670087 - 5.04422243225676i
	1.29442318309127 + 1.71583650688618i	0.649950788120466 - 7.36792922750303i	1.54444708397829 + 1.63036745730691i	0.649435789336081 - 7.36246161481354i
	1.38440492274688 - 1.17641590346613i	-4.97951724660797 - 7.18034838342123i	0.636427805109532 - 1.15273517856126i	-4.97580310645280 - 7.17503245825391i
	0.968124770005894 - 3.03751709700328i	-3.10805173251920 + 1.15715026250543i	1.49752571337065 - 2.69401402726777i	-3.10575714340237 + 1.15629773161217i
	-1.05694466853889 + 1.51394643781020i	-1.16486772166741 + 4.64179295851935i	-1.12818622166204 + 1.24679575057065i	-1.16400673049363 + 4.63834899651112i
	1.42151252170655 + 2.44605019585996i	-0.606158318824429 - 3.19818029081886i	0.817203409134740 + 2.76828820167986i	-0.605697352668238 - 3.19580854927087i
	2.92018575574652 + 1.39601484457745i	4.94382731264706 - 2.67165330041232i	3.36359936713437 + 1.90391346751871i	4.94014452552872 - 2.66967186630651i
	2.95905986300086 - 3.18790387582234i	-6.92261972853733 + 0.951486295634433i	3.22365257622922 - 3.25398061566796i	-6.91746656690935 + 0.950777545115123i
	3.46919983168464 - 2.16478323504459i	1.38214251870214 + 2.68447848586855i	3.39708315564903 - 2.76396983389471i	1.38109564612881 + 2.68249415571993i
	2.86025485608423 + 3.10046009827983i	-4.94746534163943 + 1.28896075671406i	2.86749568465794 + 2.50030199769213i	-4.94377876686005 + 1.28799867055724i
	-1.05330145167439 - 2.79205802444023i	3.21019880208990 - 4.93397519464477i	-1.47102236707412 - 2.39941461512547i	3.20780573277403 - 4.93031094982482i
	-3.38907818982634 - 0.990148644894140i	-0.994569208216470 - 5.25547767283069i	-3.19057958397884 - 1.25219166265490i	-0.993826340561593 - 5.25158896526422i
	1.37915769994890 - 0.805069971428042i	7.45713477995075 - 5.10742971852099i	1.69924252838173 - 0.881211791882297i	7.45161088538334 - 5.10363868392531i
	1.36657243235938 + 0.928385973792278i	-5.33905535520823 - 1.14647837235902i	0.604408170112261 + 1.20765905541705i	-5.33511043374006 - 1.14563192906984i
	-1.16032844478855 + 3.16368881699095i	0.803168401356055 + 4.52555802285849i	-1.26691265165097 + 2.66625716080684i	0.802593323389703 + 4.52220447550735i
	0.909067636695859 - 2.73414560458882i	7.35236618543475 - 1.04110268257475i	1.33978138874167 - 2.78105107786719i	7.34689080475108 - 1.04032917442701i
	1.34811534025994 - 3.01437146541698i	-5.78994855819332 - 1.46838055973661i	0.739451514866013 - 2.64103950943616i	-5.78562882138534 - 1.46729650566964i
	3.03439434715278 - 0.777420694367596i	3.09633156041439 - 1.46081301016329i	3.09923455647593 - 1.57039406904580i	3.09400941982648 - 1.45972394174752i
	2.76277132759619 + 1.22240441261570i	-1.09936170140958 + 1.02412745707326i	2.74441995488206 + 1.31528933316479i	-1.09852427260560 + 1.02336084776842i
	-1.03188371760288 + 3.25165648119295i	6.67233878401056 - 5.35218467351139i	-0.811617601279740 + 2.38782564621158i	6.66737817397573 - 5.34820980045175i
	-3.50926777583914 + 1.07909042405101i	7.06280840843622 + 6.74289242421261i	-3.46164416857526 + 1.52292814807141i	7.05757873537905 + 6.73788746560981i
	-2.91753840617682 + 3.08590102701431i	-5.21336201993255 + 2.85326367065711i	-3.16769698332100 + 3.37008677645077i	-5.20949249820863 + 2.85115425130048i
	-1.15121889374661 + 1.05078108269366i	4.93047649378496 - 5.18399140151508i	-0.656017734578124 + 1.33654418310334i	4.92680631828258 - 5.18015206767941i
	3.16813512612722 - 1.44348307310840i	4.63390749203340 - 5.29344084926997i	2.65419734362040 - 1.61838126970211i	4.63049713750967 - 5.28951702720439i
	3.21516811510100 - 0.461873383430941i	-7.25785209597420 + 3.09564242168474i	3.01610189346562 - 1.02536204830189i	-7.25250271757651 + 3.09335049102813i
	3.02469348458181 - 1.09535662126895i	0.748394663797963 - 7.26950397150494i	3.02903797131444 - 1.53061171359210i	0.747872402785387 - 7.26412090539878i
	-0.556365754473584 - 0.936680951675073i	-3.43279565797318 - 7.04778814242803i	-1.09443938299837 - 0.820381653706943i	-3.43028198403017 - 7.04255722641208i
	-3.12468930158364 + 2.86813543199325i	0.874302523871598 + 0.828086872781243i	-3.13768913232117 + 2.81800928014651i	0.873679666811389 + 0.827465061061372i
	-2.52781146993331 + 2.91409569365842i	-1.08130679859823 + 4.77771837422096i	-3.01017190433332 + 3.27886837408254i	-1.08052174835797 + 4.77418502963605i
	-3.39476918943146 + 0.645255776149781i	-1.21627578930090 + 3.12450494561371i	-3.22725002218561 + 1.21595638123931i	-1.21536872743567 + 3.12218230469256i
	2.96454102229662 - 1.12948902257928i	-2.94338471468621 - 5.34252756525825i	3.06535537579677 - 1.90928774612481i	-2.94119704725011 - 5.33856310330712i
	1.24312582837636 - 3.13829241782363i	7.10974592638518 + 4.85327248532973i	0.903518327480177 - 2.84248959531646i	7.10445951646474 + 4.84967361118945i
	2.68903142419556 - 1.21290553685403i	4.81487565138928 + 7.27069430973453i	3.20850259402798 - 1.08464411807068i	4.81133293893495 + 7.26530343779699i
	-2.42631286918386 + 3.04775352745023i	7.05198941524509 - 3.01231808714607i	-2.65603721431760 + 3.47769505701332i	7.04672535430485 - 3.01008010856795i
	1.40955559156538 + 3.21389804263989i	1.23172513388482 + 2.71921261184702i	0.601784936384013 + 2.56928834570596i	1.23085119394386 + 2.71718861593494i
	2.55662550451474 + 1.03161514121014i	-3.40598498675301 + 7.22552339766911i	2.85218139251726 + 0.966222674455885i	-3.40349463002415 + 7.22018000241371i
	-0.0739507224699779 - 1.33713334624454i	7.11683578329443 + 4.88604015462307i	-0.761335093100286 - 1.72233219617202i	7.11158721625351 + 4.88240213354094i
	2.90141329809176 - 1.16312254587582i	1.21511654999670 - 3.22509269694570i	2.84317095427935 - 0.604239554508027i	1.21420048631473 - 3.22268933097476i
	-3.19248441940405 - 2.78088990039757i	-3.06062721542511 - 1.12939291413690i	-2.99196507768370 - 3.95933805916104i	-3.05835650576370 - 1.12856453195454i
	1.03510360629954 + 2.89945278086279i	-7.06287819181000 + 5.16170733942478i	0.863301603741013 + 2.91048178068076i	-7.05763141138348 + 5.15788765655578i
	3.07813497793655 + 0.774733136573740i	-6.77916039003785 - 7.23933363762206i	3.69549362385301 + 1.12186002041463i	-6.77416011905203 - 7.23397061603280i
	-1.25662039791213 + 0.914729750621730i	6.99034841858997 + 2.93142633969408i	-1.42500255301616 + 0.913078652150708i	6.98520164125470 + 2.92925269887861i
	-3.01946317023198 - 0.309298108983762i	-5.13805713547317 - 2.71226422829580i	-2.86565098007582 - 1.27003069066328i	-5.13428924329267 - 2.71024949681463i
	-0.195405167190345 + 0.952995651708033i	3.08424613502859 + 6.60657730928331i	-0.880621712745714 + 0.837202452270697i	3.08200156888901 + 6.60167185071924i
	-3.09782832079095 - 1.14407289083668i	-3.27422786744827 - 2.62364298925011i	-2.97597799833214 - 0.611354538624207i	-3.27183832515182 - 2.62168302149197i
	-1.18061119825024 - 0.846481523380115i	6.89213675831747 + 3.15204817842386i	-1.24430263950682 - 1.49125320236215i	6.88705664142760 + 3.14969709234585i
	-2.73140639117510 + 1.04688826457486i	-1.08918348491665 + 4.96134899924894i	-2.83399104187996 + 1.29587466259296i	-1.08839184163906 + 4.95768312754738i
	2.62586275041488 + 0.772883916586182i	4.44710557701075 + 1.50718724691491i	2.66523944127586 + 0.690145248448274i	4.44381008093800 + 1.50606115357275i
	-2.72695554022924 + 3.45428932563094i	5.00504472347507 + 2.84995286645330i	-2.51271181373108 + 3.18909043305516i	5.00134949401576 + 2.84784581540523i
	-0.941121684184725 + 2.51941105859683i	-5.28492707024499 - 0.787580014224866i	-1.18871215900993 + 2.62501237462692i	-5.28103801673752 - 0.786997334239539i
	1.58394702951045 - 0.496826008568217i	2.55766459044347 + 3.32911430598169i	1.44312274088011 - 0.898169124879432i	2.55580710026688 + 3.32664337395476i
	2.99827216868732 + 2.32928418149002i	-4.93098097525583 + 6.88723705826558i	1.98273335811822 + 2.20455628161737i	-4.92736936106336 + 6.88213962741216i
	-2.57114425720288 + 3.42771823590140i	2.71128599139471 + 3.56986253383978i	-2.19414935165255 + 3.19851433830209i	2.70931824589806 + 3.56720591981836i
	2.92274994774546 - 2.94017642746956i	-5.17477868122100 - 4.92613424022038i	2.28802282806041 - 2.70904769642248i	-5.17097806038745 - 4.92247050464972i
	-1.29116090207143 + 2.53972235288243i	-7.37181112129794 - 2.50000793724781i	-1.02989412464669 + 2.60555937114457i	-7.36631840789962 - 2.49816759365079i
	2.83865544701234 - 2.36928279487205i	-1.04258182978194 - 1.07544908364342i	2.60936126412823 - 2.70005167365851i	-1.04182412587400 - 1.07464074613296i
	3.52655527201598 + 0.761526414034381i	6.79914277523652 - 6.78266500630195i	2.92654501733430 + 0.277497678232485i	6.79409972321983 - 6.77764577261951i
	2.94358919917438 - 0.793389930484447i	1.05844210291395 - 6.54110963505948i	2.79860821471062 - 1.15067059000868i	1.05767876553187 - 6.53625756560635i
	1.16685066307509 - 1.31360657434313i	-6.83957927994557 + 2.76987550779942i	0.942348437147632 - 1.15730463825641i	-6.83454634412305 + 2.76782390380937i
	-0.928895492300995 + 0.970879160840957i	-7.33500231535397 - 2.55850931898281i	-0.502150203480432 + 0.976891893673085i	-7.32951774440472 - 2.55661985695857i
	-3.17350407658302 - 3.30720462756196i	-1.08979657280528 - 2.94971531812558i	-3.01174513479053 - 3.02268395680377i	-1.08904209042620 - 2.94751681856490i
	2.88726678551898 + 1.08400951209302i	0.924758451930771 + 2.86775848474916i	2.16750860163400 + 0.841244364389550i	0.924125182881863 + 2.86561603981902i
	-0.867466566953061 - 2.61111601030377i	0.877654195849240 + 7.24282651525785i	-0.713027299518063 - 2.97665942594293i	0.876959244740556 + 7.23747745524979i
	-0.799864444795677 + 0.520160961081855i	6.70334094381449 - 7.32816631496770i	-0.810818734733641 + 0.750827307641828i	6.69840323187611 - 7.32274909209283i
	1.19550796701504 + 3.18227889049049i	-0.994281355699072 - 1.17569378106022i	0.990096203684109 + 2.51665089061469i	-0.993557391158461 - 1.17481086490287i
	-1.23617599664563 + 3.58219236061881i	5.02900434962275 - 1.02720322744340i	-1.88654433666613 + 2.98523125650018i	5.02526984880348 - 1.02645124637666i
	1.37513855928778 + 1.39398590192790i	-3.52579679464890 + 6.83699797881104i	1.32260628218638 + 1.11541664271430i	-3.52315685136380 + 6.83193524740672i
	-1.48467103624298 - 3.54077815442851i	-6.96361549134377 + 4.76355643697977i	-1.24435317061137 - 3.73484511029517i	-6.95849740540816 + 4.76002612595912i
	-0.909108832185824 + 1.55859395010178i	6.68838711984510 - 7.18991520976417i	-1.18097562804791 + 1.93244736977733i	6.68348479308614 - 7.18459195359694i
	3.42851506186032 + 2.61798081220306i	-7.17500443244420 - 2.98388576649087i	3.27836416201861 + 2.78298982516305i	-7.16974650906515 - 2.98166325293075i
	0.865734323048871 + 1.27312762469037i	-7.04800187973244 + 1.02427554420921i	0.541656474512708 + 0.645567176670242i	-7.04272001604400 + 1.02350189979395i
	-3.32970133968392 + 3.41975738409360i	2.97889952800499 + 7.05462730695629i	-3.15118831482566 + 3.10033052973338i	2.97664351663343 + 7.04941465469397i
	-0.949968784307821 + 1.32120192497119i	-3.08663361927392 + 7.35394284112264i	-0.907896045046033 + 0.952756266748482i	-3.08431391089574 + 7.34847595605443i
	1.15720875595531 + 1.12774464377139i	-2.97111884739286 - 6.94628523963973i	0.693630118107581 + 1.30428579080119i	-2.96892787331072 - 6.94112278660716i
	3.38058390508673 - 0.702297895822943i	5.04852580564446 - 5.04245151411311i	3.31966763872746 - 1.36407406719861i	5.04477242944355 - 5.03872370912954i
	-2.96014467554637 - 2.87235772278229i	-0.923745886003582 + 3.09670644939292i	-3.16595434712860 - 2.54406623170804i	-0.923028046653109 + 3.09441537351386i
	-0.769021753241107 + 2.98349658208830i	-7.16227426275672 - 4.86062330935158i	-1.19488002205453 + 2.96255057852743i	-7.15701684863685 - 4.85701865221804i
	-3.44721192148018 + 1.05472599724219i	-3.16565171305325 + 1.05477685505298i	-3.01261064225192 + 0.920294236948502i	-3.16324184543731 + 1.05398705024903i
	-0.865001940711213 - 3.15745834445342i	-5.09068148009002 + 1.45901744942834i	-1.21680504775150 - 3.38014164702200i	-5.08697612391160 + 1.45794921690352i
	0.942407658765781 + 3.15974483294962i	2.60841846183225 + 5.58809995383035i	1.12043068483616 + 2.68181099554389i	2.60654892328249 + 5.58394115850101i
	-3.09046048518744 - 1.06960662677806i	-5.46712130089747 + 1.19842707894404i	-3.39130995055841 - 1.14837478124350i	-5.46312062068216 + 1.19755724362215i
	-1.06310057030686 - 1.01233861799484i	0.814005075884322 - 2.51703630364872i	-0.811963484072680 - 0.901644303929937i	0.813434207992992 - 2.51518838084922i
	3.06062608346235 - 2.29867767880540i	0.612960098888060 - 2.54838231126667i	2.55169783554073 - 2.83332444179674i	0.612497021473502 - 2.54647871811467i
	0.239154414996181 + 2.56283623919299i	-1.42149698490399 - 5.16860649182400i	1.36722475909177 + 2.50421424911237i	-1.42046007998645 - 5.16478522857009i
	3.52681757515441 + 3.01658080701791i	2.80458228029233 + 7.04037506211747i	2.98982665783864 + 3.17484886172069i	2.80254424050694 + 7.03516008856819i
	-2.90747065888433 + 2.66533640504644i	-5.35115351979500 + 1.14651149642759i	-2.64362616897217 + 2.57510529440255i	-5.34724743074536 + 1.14566522994488i
	1.20792162392330 + 2.99911663377858i	2.64097282395160 + 5.08832154199456i	0.918077698129483 + 3.28091890038180i	2.63908790973699 + 5.08453983818847i
	-2.61167561720312 - 2.70615440014825i	-2.84610525637776 - 4.80637114510008i	-2.67833380940329 - 2.75145905927052i	-2.84407179297578 - 4.80279289110253i
	2.28201845241983 - 2.97990934538740i	6.36667665597197 + 5.11462750510553i	2.52156799954553 - 3.07219965052170i	6.36202766853880 + 5.11081710417859i
	1.57735424140273 + 3.24966140352866i	-3.18837186369947 + 5.25325524767358i	1.62468654220469 + 2.84062068045331i	-3.18606357923394 + 5.24938217844386i
	-1.29265534998133 + 2.82448878939750i	-2.80765336844705 - 0.753160919135826i	-1.62825949601570 + 3.03502960933417i	-2.80553978732350 - 0.752622023789390i
	3.42385526624358 + 3.09885914764055i	-5.32250266542542 + 0.732074195683207i	3.68256065289963 + 2.56852587535824i	-5.31856298335833 + 0.731547095428131i
	1.24052562036455 + 2.85344384138867i	-7.17223559891901 - 4.68836988328594i	0.861828675723465 + 3.55627349461731i	-7.16694260531375 - 4.68490443387418i
	-1.11079052505201 + 2.93437221110392i	-0.893372877310460 + 4.94797321580050i	-0.946609821279902 + 3.14320360499292i	-0.892661261739551 + 4.94430805599762i
	-0.922305836915063 + 1.19764128374341i	-7.08680162788464 - 6.97600906625298i	-1.03328398680791 + 1.00152481738830i	-7.08161901531721 - 6.97083294078133i
	-3.16108177230022 + 2.38650109231599i	-5.05671140760753 - 6.58376715881497i	-3.27097282516845 + 2.83225602055093i	-5.05288078057397 - 6.57889994964517i
	1.16323131692250 - 0.941236777144073i	-3.10847309950294 + 2.76756336061974i	1.00031523482000 - 0.766688645044446i	-3.10625387260134 + 2.76553057870100i
	0.718454490773430 + 2.31082314725059i	-3.17046892863473 + 1.15698604147540i	1.29392914610627 + 2.41744566397324i	-3.16804259867703 + 1.15610631165492i
	-3.12424996965630 + 2.84893387201443i	0.874138010345379 - 1.19255964665207i	-3.08683059911426 + 3.11766276309811i	0.873432062192932 - 1.19165268088336i
	-3.20641602857215 + 2.65828653774991i	-0.859878486470437 - 0.934129048067614i	-2.91696928514638 + 2.93450643938320i	-0.859209245331007 - 0.933457646991375i
	-1.19559803455047 - 1.05083831830271i	-1.29735973579248 + 1.08815286972303i	-1.34800057366585 - 1.08590913920094i	-1.29639917865162 + 1.08736252576026i
	-0.867778155286141 + 0.856626165101366i	-6.83964665506855 + 2.97178460200768i	-1.30076083949088 + 1.17443672446515i	-6.83460775322924 + 2.96957265777864i
	-1.01777974595067 - 3.30550857416832i	3.15830911345864 - 4.72940108607679i	-0.796896450554096 - 2.46372867544682i	3.15602750841359 - 4.72589470381522i
	0.786910324748275 - 3.05498151549117i	6.88134977158620 - 2.66128736654551i	0.186520071544658 - 2.45880882758280i	6.87616804123308 - 2.65930707174602i
	-0.902718424630242 + 1.00859062769682i	-2.67186947375504 + 7.12926136222477i	-0.213858057675619 + 0.886221740004587i	-2.66979571013346 + 7.12396149837887i
	2.46402858679301 - 1.26074831718308i	6.81494929408257 + 3.22358596933238i	2.20245089909522 - 0.980308533078059i	6.80980403515701 + 3.22121830631363i
	0.830602088987477 - 0.875576205855278i	6.71258951683295 + 5.18189121922003i	1.86500682375958 - 1.21815604483372i	6.70769679757507 + 5.17802521743368i
	2.96882011648366 + 0.658711714327107i	-6.92542662206830 - 6.92206485232533i	3.23228292162276 + 0.821532342519673i	-6.92035412792615 - 6.91690867975144i
	1.24940283825117 - 0.887277675793544i	2.89141028349057 + 1.01652853137290i	0.693432611616682 - 0.898843079015356i	2.88929758402035 + 1.01575248732530i
	2.77587043092267 + 1.19626664821353i	0.824708561312363 + 0.968836153268964i	3.43779196672870 + 0.895164906420123i	0.824101696320886 + 0.968134775437982i
	-2.77365073642459 + 0.887195555040743i	-3.20188621299914 + 4.96604522597810i	-2.91645438789187 + 0.607532606735224i	-3.19955251879224 + 4.96235576048092i
	-2.47996278345787 + 1.60463392902019i	-2.83577326016605 + 2.74587060417872i	-2.82160379446126 + 1.16748137830330i	-2.83360078726874 + 2.74383450995154i
	2.60577354282827 - 3.10178820744049i	-3.22290946195194 - 4.97327159470991i	2.76981523980301 - 3.67419280994100i	-3.22061403298787 - 4.96957497726554i
	-2.84204019732251 + 2.98700709585419i	6.94873048974320 - 5.10887034732479i	-3.29027178091113 + 3.16091000129342i	6.94368502806642 - 5.10510247459856i
	2.95009444405669 + 2.33051862122441i	-1.19202328171806 + 0.468572278567632i	2.88037978741506 + 2.64630049410184i	-1.19124329968912 + 0.468250098463982i
	1.40911946818985 - 0.865564547596158i	0.991950975688583 + 5.12640795160753i	0.754141285174476 - 0.656973379283659i	0.991304711525642 + 5.12257987262605i
	2.79355486924754 + 2.56047115415462i	-0.747464076989449 - 3.15777854471277i	3.15155698695983 + 3.40455369064862i	-0.746972832869993 - 3.15540994555808i
	-0.849152560758594 - 3.51304514448322i	4.90783928930866 + 6.55930575148366i	-1.01285585829407 - 3.12158333565979i	4.90422956529820 + 6.55441981506675i
	-3.29536170260020 + 3.09808712938562i	-3.12565309522871 - 3.17584188022470i	-2.82466253362140 + 2.70371707060765i	-3.12332517284940 - 3.17347086373622i
	-2.42758359294073 + 0.648359176664314i	-2.61506221145186 + 3.07052180717040i	-2.96528587996717 + 0.668638380233626i	-2.61317377646357 + 3.06823827414396i
	-3.25034779032986 - 2.88389886132004i	-4.97374474616302 - 5.18238170093182i	-2.41399336829183 - 3.10870338312128i	-4.96997497644927 - 5.17854346489036i
	-0.697471166658907 - 2.81451562117152i	-3.00065086276284 + 3.01379683349058i	-1.23085518041894 - 2.94316045185838i	-2.99853355105116 + 3.01157646940301i
	-1.69991242469402 + 3.11802795242551i	-2.82513208234912 - 1.12005017620645i	-1.05973054183335 + 2.75204400082746i	-2.82292063151304 - 1.11924250800995i
	1.45413541887644 + 0.590278441304746i	3.15576763183227 + 5.01233224090267i	0.827417970952804 + 1.17533307025881i	3.15331507060542 + 5.00864597006405i
	1.13576641326281 + 2.68691735164867i	7.17052970253464 - 7.25089208121665i	1.09473857275787 + 3.13874971057440i	7.16530991985117 - 7.24554942857525i
	2.65546929042399 + 3.16135324371384i	-1.07132084778504 - 1.42537325148467i	2.53464321577465 + 2.98821190314958i	-1.07059095434835 - 1.42428611730737i
	-2.73340096834987 - 1.35005424476750i	0.898037003236493 + 2.87767666437836i	-2.71290964303933 - 1.23321799590157i	0.897395801373320 + 2.87551812886080i
	0.937748994844213 + 0.534786029665813i	0.831063714367011 - 6.93507352217083i	0.898206801297982 + 1.16495304676006i	0.830467079157182 - 6.92991605330581i
	-0.612032119497901 - 2.54726961197356i	0.931265852209414 - 7.08374414913218i	-1.03993480068030 - 3.23365616648435i	0.930513861154422 - 7.07849994127650i
	1.12478880352112 + 2.37216710826949i	-3.35056941452307 + 0.940503354770212i	1.37489984839991 + 2.70771982104687i	-3.34798865190186 + 0.939800669971373i
	3.31059189757928 + 3.19352686585590i	2.85614634885380 + 5.29564399600836i	2.62735963352999 + 3.54962033801874i	2.85390796270825 + 5.29173586963123i
	0.730980102036717 + 3.26109052552805i	-6.75408460418350 - 4.75507108563475i	0.946488377143415 + 2.52533680576856i	-6.74894773815467 - 4.75157320574863i
	-0.864288166127791 + 0.911208867866821i	-3.26908787977387 - 1.11759374834778i	-0.720995273461425 + 1.29131927864772i	-3.26678847673928 - 1.11673235828556i
	-0.943347341476323 - 2.85988720719086i	-4.83529435906490 - 0.515613262432029i	-1.02447200643594 - 2.91336063212514i	-4.83160957043226 - 0.515266461181646i
	-2.71843547124633 + 2.12499324670193i	1.35826449593188 - 6.83802389396877i	-3.45550535080619 + 3.05579758873434i	1.35719303833029 - 6.83292222297520i
	-3.47095891948856 - 2.96127737400074i	-2.85341355102848 + 3.42288585899339i	-2.85660359985073 - 2.92013622928880i	-2.85127904203412 + 3.42032190030768i
	3.26064984703547 + 0.893839057042443i	-5.17331491465773 - 4.72827797773466i	3.26447752288216 + 1.20781716037468i	-5.16945126333082 - 4.72475641790101i
	-1.15737240811129 - 0.861287236917425i	1.51018640511970 + 5.18946437053749i	-0.773813060766632 - 0.856273657081215i	1.50899175573907 + 5.18561333423483i
	-2.83214992610112 + 3.00209484761019i	6.96634834215992 - 4.97245289962332i	-2.71695070008226 + 2.62593306512604i	6.96129780305068 - 4.96877594743765i
	1.22331166272610 - 2.97862962768654i	-7.11430533618099 + 1.23516965322116i	1.12394667261117 - 2.66453387534206i	-7.10916939007220 + 1.23427524628760i
	-1.04082488520230 + 0.921105577258194i	7.52261577943884 - 6.89550236828352i	-1.23040856499836 + 0.613485506875527i	7.51718464707191 - 6.89042253092728i
	3.28473367603447 + 0.447734022397079i	-1.54286794547166 + 1.07325076940428i	2.48223045379296 + 0.478019865756020i	-1.54185836615707 + 1.07249274593556i
	1.05413183700282 - 2.93658562529971i	1.14615373439083 + 3.09637701553657i	1.62932073152448 - 2.84269239040520i	1.14541031977445 + 3.09404278599160i
	2.42022592781699 + 2.98127353272616i	-0.970100509413769 + 7.21673421973771i	2.69690645880832 + 3.39969420403895i	-0.969445633873570 + 7.21142104147017i
	1.21618186955846 - 1.42093624412146i	-1.59907670360709 + 6.99104093815407i	1.32513220708302 - 1.45652194996056i	-1.59787832240687 + 6.98583111513229i
	2.43470791693345 + 1.67875147008285i	1.19102579576377 + 2.96256741829275i	2.47855494182140 + 1.28365304797384i	1.19018373279061 + 2.96038789538724i
	3.10532244936467 - 3.31278947821332i	-7.17386060183826 - 3.08640146769388i	3.40662166893673 - 2.90938780923951i	-7.16863396407595 - 3.08411614281028i
	-1.05905700113467 + 0.921666050460762i	6.85367139065129 - 7.04047693769916i	-1.05384282509249 + 1.38560063226938i	6.84872169187985 - 7.03527078839681i
	0.938453950819577 + 0.927192377304319i	-7.07334328496369 - 7.00931168063092i	1.36384243427709 + 0.109551618546433i	-7.06825479263761 - 7.00409060538437i
	1.18754672723006 - 3.08350435025159i	2.85256299282677 + 3.07583915311064i	1.32336544306181 - 2.99538713900320i	2.85060802250386 + 3.07352313867470i
	-3.04898892255374 - 2.79557243783721i	4.98961418736945 + 3.04046526697580i	-3.28921999467915 - 2.75008649540228i	4.98577148047635 + 3.03825392780758i
	0.789993929390751 + 3.04378532763322i	-5.26432413149421 + 1.27635615060782i	0.898570240661084 + 3.16438941307083i	-5.26031141616044 + 1.27536697427315i
	-2.46307929429266 + 1.39204409980469i	-5.23174968378717 + 1.00849152227828i	-3.11486727772220 + 1.67863039890856i	-5.22793424959444 + 1.00778253769145i
	-3.07223349545024 + 0.828849653400950i	0.928679183451219 + 7.23448988542975i	-2.96525717962492 + 0.378462591297841i	0.927995848916723 + 7.22909873800238i
	3.82663492899055 + 3.31674905610230i	1.08409605407349 + 1.17235146877928i	2.74691883572181 + 3.45455269058183i	1.08334679890708 + 1.17149787629762i
	-2.91471858687378 - 0.696726827951678i	4.74932862437342 + 3.08220753928075i	-2.96853261166217 - 1.04823347598941i	4.74570034364347 + 3.07992341927877i
	-3.01120341120757 - 1.22852674452904i	7.40814262262677 + 7.04089260847185i	-3.04904300737540 - 1.21911219844101i	7.40280099208521 + 7.03565730364994i
	-2.92424177583133 - 1.12410143459279i	-6.94701705833283 - 7.08883145333639i	-3.14815242051902 - 1.04838150562730i	-6.94204054250073 - 7.08354623903958i
	-1.41510215484221 + 1.29485303628414i	1.17731758337499 - 3.00478536843327i	-1.05478127472700 + 1.89634359095847i	1.17661961117320 - 3.00259989456378i
	-1.09346102305519 - 1.23689197952171i	-2.87943341135012 + 2.86422244623583i	-1.32871846994679 - 1.68281665250514i	-2.87745376386418 + 2.86214687556526i
	0.942519633961287 - 2.83326820881470i	3.06089922153556 + 4.71378080913660i	1.64415442550405 - 2.50797082135941i	3.05874500666155 + 4.71023969343348i
	1.17346714491097 + 1.31564478414357i	6.83839813116686 - 4.79384011085537i	0.662803575608668 + 0.868517641117877i	6.83327036244752 - 4.79024585406531i
	-1.52503447488581 - 3.47448612996432i	1.17427025381079 - 1.34781712676257i	-1.50384801893703 - 2.83958139074107i	1.17339481758582 - 1.34684757895852i
	1.72575613605296 + 3.25039544639491i	6.89823673897230 + 5.19156597541257i	1.28694160618833 + 3.03575425878818i	6.89319371288083 + 5.18773183386640i
	0.902842072413109 - 0.701739694484319i	2.86055608232310 - 3.04225027358527i	1.04315247153843 - 1.07154782461347i	2.85830830054669 - 3.03999151634774i
	-2.91904785982102 + 2.75518773855862i	1.29766888115280 - 5.33424480349610i	-3.28440907241609 + 2.92310425317179i	1.29687721221873 - 5.33031246641428i
	-0.841953731255619 - 0.787705398905492i	4.85286646487009 - 0.750023305856864i	-1.05119408251378 - 1.03439515537471i	4.84907724643691 - 0.749430637992322i
	2.76481166504990 - 1.16738976227374i	3.09241077555374 - 6.97835668712234i	2.59036736487460 - 1.53031667789307i	3.09030912505059 - 6.97323199991629i
	3.09686772978206 + 0.479958735977881i	-1.16415186713296 - 4.71083052792606i	3.48933291574680 + 1.45002540862797i	-1.16345354701669 - 4.70728594780157i
	-1.29536719131206 - 1.41949887367671i	-1.16170518514811 + 3.02283155742224i	-0.864668561486158 - 1.81838863374699i	-1.16072686145553 + 3.02053958741984i
	3.05267883470700 + 1.42264668072008i	4.50496261823442 - 2.62245602011990i	3.04228546760847 + 1.34730614913244i	4.50156941853476 - 2.62046883979773i
	-0.456081289163454 - 1.21131336052948i	6.62302162357940 - 4.93870633558371i	-0.408693899001788 - 1.50059813758755i	6.61809528424323 - 4.93507539480228i
	-2.51959578967415 - 1.15620176258756i	-3.30326479216118 - 7.23549212410164i	-3.33127101574958 - 1.01446525145001i	-3.30072831599813 - 7.23011727923257i
	0.965063607391574 + 3.23108111692856i	2.48828986736824 + 4.82090544473020i	1.08246636368322 + 3.78661608375213i	2.48629629259362 + 4.81734004103704i
	-2.93014132561891 - 1.39848295785631i	-1.03267509526908 + 2.90330085114994i	-3.68460346875066 - 2.17778286170547i	-1.03171681990714 + 2.90112183888728i
	0.952699386242614 + 0.936419973107686i	7.06172435995132 - 7.20195127240383i	1.27386414129860 + 1.08247932835159i	7.05627714922583 - 7.19656989761474i
	-0.534014141168255 + 3.53720505445377i	-3.14281611916778 - 7.00557781334247i	-1.51254047891892 + 2.89071278587581i	-3.14027998590104 - 7.00043950340438i
	3.05831911913539 - 1.73098561871936i	-4.82103103878563 - 3.33890210117001i	3.27644173822806 - 1.49769129191638i	-4.81763167107018 - 3.33636862011596i
	-0.766176890964085 + 1.33991906128772i	1.18422394323663 + 5.00897045130003i	-1.31250617279364 + 1.27673858038760i	1.18346484034730 + 5.00520207780972i
	1.24058399692450 - 0.980558952113450i	-2.91250670969571 - 5.08583701275542i	1.26756863634480 - 0.405612106264545i	-2.91039501939368 - 5.08202178931244i
	-1.07922885493483 + 1.20557234572093i	-6.68665605043869 + 0.770589067416300i	-1.50001118065614 + 0.528989417418015i	-6.68173184310363 + 0.769988485051239i
	0.796332880123116 - 0.989489702076427i	-4.97964049807143 - 7.08243924583656i	1.25194803353309 - 0.985385471758225i	-4.97584083477203 - 7.07718052784893i
	1.15171091488844 - 2.84091162279664i	-6.86216700912563 - 6.99739190703364i	0.626286850082357 - 2.86914100184539i	-6.85725405810090 - 6.99219267480514i
	1.30092953622338 + 2.87265941250930i	-7.07020317100793 - 5.08044504523255i	0.944840867193261 + 3.21896527201231i	-7.06474527316809 - 5.07671285018379i
	1.40119143115464 - 2.36549021789035i	0.791925791762325 - 4.88708164799032i	1.31599177404686 - 2.42575958727325i	0.791103889537492 - 4.88340887344135i
	2.93629907557664 - 1.14766533910163i	-4.95293544865940 + 3.19543882113940i	2.85812698728099 - 1.15838039825239i	-4.94904121691671 + 3.19300896906698i
	-0.629365962797161 + 1.63549949527518i	-7.23975480888655 + 0.818960797553655i	-0.683236402330191 + 1.93067844540984i	-7.23457140803551 + 0.818418526020086i
	-1.02328989165224 - 1.73744164347801i	3.16031556627162 + 3.41075994236396i	-1.33790328707305 - 1.86915005709422i	3.15809156808790 + 3.40817189171581i
	-3.11739948487729 - 2.74653625357484i	4.78211897744909 + 1.06736087006009i	-2.99638436772937 - 2.62320526157784i	4.77853665156856 + 1.06661719498361i
	2.76036847495909 - 1.72098363897019i	-3.08067714179014 + 3.03791188486674i	2.45452754234038 - 1.41108900490984i	-3.07844310156364 + 3.03563152680657i
	0.998296755103942 + 3.28121449478225i	4.69596159834161 - 5.01905667523654i	0.922926390676861 + 2.57613779071465i	4.69261306637315 - 5.01533076640281i
	-3.02608033820286 - 0.802431306797267i	6.62124067023783 + 2.98615551229536i	-2.95218029722443 - 0.799645628075453i	6.61613300548779 + 2.98396053700164i
	0.878412860395803 + 2.61479262865206i	-7.31566323765509 + 5.37343899620972i	0.577504750834856 + 2.68063329470115i	-7.30999692295558 + 5.36941544288647i
	-2.98542238030979 + 3.39924655558002i	-5.22107934101522 + 2.77268733179952i	-3.61955438435560 + 3.16775913096343i	-5.21746733704887 + 2.77069057676718i
	-3.21265480012684 - 3.26441077893352i	2.81015546923461 + 6.96621572603323i	-2.32006777243506 - 3.19448912048592i	2.80831212690977 + 6.96098330102093i
	-1.27761795332053 - 0.648714721808686i	2.91108422389240 - 0.450941859496174i	-1.72492565859137 - 1.04051783389980i	2.90873597723755 - 0.450536504007302i
	-2.83258023255672 + 2.67924212016609i	-1.08943073246166 + 4.69462364480743i	-3.42344195044321 + 2.26487975757388i	-1.08850688940667 + 4.69107973491047i
	-1.10257164719275 - 3.03605421862284i	4.98744232050286 - 3.05452593928370i	-1.17598875001724 - 2.82204930728977i	4.98371970997793 - 3.05221289237512i
	1.42590834665049 + 0.960890881424312i	4.78274171618765 - 4.65131092538574i	0.875972918802248 + 1.45460879120224i	4.77912694896543 - 4.64789056998102i
	-3.34171619115830 + 0.647810307608787i	6.82959191448773 - 1.27000850892753i	-2.85427165402061 + 0.662144609842357i	6.82468836246727 - 1.26906566608941i
	1.50630215786370 - 2.46240667266651i	4.82263588034066 + 7.14400653953335i	0.649925375826050 - 2.81806779072593i	4.81883209464974 + 7.13873633844155i
	-3.03142930004393 - 3.25655405990099i	4.57064628852152 - 7.02114846909168i	-2.70072156322276 - 2.87368680961653i	4.56753079889368 - 7.01599323806048i
	2.51260841573963 - 2.89435749329207i	-1.15984948448415 - 1.20125065431557i	3.00283616212468 - 3.03366431977218i	-1.15927163665169 - 1.20029315771025i
	-0.611208311439777 + 0.811345063988718i	-1.23465294072145 + 5.11930659900621i	-1.60302414861650 + 1.45533761553992i	-1.23348190143624 + 5.11543490966847i
	-0.866294011138778 + 2.65853206038432i	6.60668553421820 - 7.00526463490609i	-0.861535714972651 + 2.99810487277227i	6.60159157012813 - 6.99999454757304i
	1.01205410636345 + 1.30058448798461i	1.04472038569509 - 1.15058181015617i	1.34123321875297 + 0.619625130184423i	1.04405804022960 - 1.14979736936751i
	3.08392097210454 - 1.36253566939164i	1.12916593384503 + 1.00488162846757i	2.48853382610271 - 0.529134405952000i	1.12831795988266 + 1.00418692876154i
	-3.05886567388494 + 3.13724999787195i	2.86215509449291 - 5.10893793764662i	-2.69009063575337 + 3.52546781313990i	2.85994019213683 - 5.10517625265579i
	1.09146348358320 + 1.07043846360752i	-2.69088114530738 + 7.02753860648424i	0.562292829297598 + 0.979611403500229i	-2.68869836666749 + 7.02232606621644i
	-0.647212037880551 - 1.25140881447003i	7.51582552278120 - 1.19045084376247i	-0.523431740719056 - 1.04350542509469i	7.50999349378474 - 1.18953584882914i
	2.62790761846227 + 3.17050872487408i	5.08112662232012 + 0.780082223631762i	2.93203007505875 + 2.41963928086453i	5.07766311355345 + 0.779445952476950i
	-2.37606856557019 - 2.63563316961854i	-4.61861499310571 - 2.65370955087911i	-2.88679028370338 - 3.11443545237583i	-4.61549826644645 - 2.65166590236914i
	2.79170868231287 - 1.74434890827094i	-0.733950307220284 + 6.83818420825022i	2.00454294087390 - 1.30917038065070i	-0.733134438053919 + 6.83302969748559i
	2.86795128153601 - 2.83735820542651i	1.25176227329964 + 0.966819563314442i	2.45516907770815 - 3.01022485337362i	1.25063249493852 + 0.966187526712465i
	-0.970780106441382 + 0.965780720257920i	-5.05840149246363 - 6.70108486872737i	-0.840254726933871 + 0.608571681493681i	-5.05454711342964 - 6.69619035337668i
	-0.909017491037845 + 3.29450400730398i	1.35294597563238 + 6.75562564755760i	-1.10554968177442 + 2.81150987366839i	1.35195031703337 + 6.75066903990942i
	2.66889628611824 - 3.41241232496160i	-3.12411198387448 - 0.733373642096231i	2.98702044331823 - 3.20533551479645i	-3.12191714559744 - 0.732852181391070i
	1.82497003294603 + 1.33133727117255i	-7.01187536417731 - 2.99242516067211i	0.848502805009362 + 1.02950927708425i	-7.00645665757507 - 2.99021706731795i
	-2.86974903154964 + 1.51168263609766i	0.959078501168351 + 3.12066769263640i	-2.54340014385287 + 0.973298886124486i	0.958071453345058 + 3.11839603148260i
	3.02626762645101 + 0.481409238210163i	-1.36811352403993 + 3.10880812886141i	2.61734554167478 + 0.00564473661306462i	-1.36676453292595 + 3.10643553177956i
	-2.86740809705289 - 2.83871137737621i	3.17082789728206 - 2.71415091273456i	-2.04024878469214 - 2.44882741484772i	3.16814556234364 - 2.71205199632660i
	-2.82066197672803 - 1.52028324348477i	0.911234021910134 - 6.81865861439711i	-3.56560078658130 - 1.11014499591692i	0.910845758845134 - 6.81369992879403i
	3.03733114588116 + 3.20264376744087i	-5.09402062933923 + 4.92985413614617i	3.34050933982609 + 3.05887014569212i	-5.09044983138001 + 4.92629169987957i
	-0.964624236374172 - 3.25388150064378i	-5.09004144599701 + 7.06531076235262i	-1.64034703100378 - 3.26568001550323i	-5.08617360062254 + 7.05999776216173i
	-1.08396245207098 + 1.50654679373802i	7.17416969734223 - 5.00468090468431i	-1.29345096705494 + 0.895398648764224i	7.16888123113743 - 5.00092074178602i
	3.08749936232878 - 1.22733129551728i	5.13127276728879 - 7.33943427190111i	3.28588517415452 - 1.16510182205754i	5.12731733418886 - 7.33401240210778i
	1.12322572637942 + 0.813299388556662i	6.76955689132372 + 0.854137369153195i	0.452574118417239 + 1.07733355566432i	6.76479762236843 + 0.853486934595285i
	-0.281329277463617 + 3.13794109722829i	-6.95942381453067 - 1.20478679447630i	-0.595311735528934 + 2.80354737369156i	-6.95459955633978 - 1.20384235619830i
	-1.18989606823979 + 1.15845349715210i	7.06841527793630 - 5.15576185291815i	-0.990747864221302 + 0.950460399939896i	7.06354521908124 - 5.15202012849963i
	-2.77459467605415 - 3.35874051309644i	-7.26093197566162 - 4.91125255839360i	-3.77671574553726 - 3.34592972404590i	-7.25590818319452 - 4.90751371915822i
	3.38791916972651 - 2.96399418349355i	6.72132930091437 - 7.11633448172147i	3.37826007012751 - 2.55409571285248i	6.71664885818123 - 7.11116509988500i
	-1.58955269908606 - 3.54038927793740i	3.00056825757850 + 1.35200282992893i	-0.966178681301721 - 3.62494792755941i	2.99813869989064 + 1.35109950044457i
	1.01066646044245 - 0.740789780210299i	4.57963807587596 + 5.25822408125453i	0.420474232441667 - 0.393518224221435i	4.57632520038203 + 5.25424706805003i
	3.17408564366284 + 3.16069874395589i	-1.12371821911659 + 3.16794133501060i	3.26391727753362 + 2.98921584022397i	-1.12283010295249 + 3.16564307093308i
	3.09820812458012 - 0.742766405524688i	-1.18605252996114 - 7.06688501153876i	2.84787671003680 - 1.30631836289830i	-1.18536122291027 - 7.06166008712881i
	1.12161849721227 + 3.07596163522052i	2.82998896400854 + 3.03486372596627i	0.862865959497901 + 2.59032981059199i	2.82819067613648 + 3.03258814777720i
	-1.25633631697962 - 0.764632341222949i	3.01861370940509 + 7.06857803769232i	-0.843880312769702 - 0.986912279639555i	3.01600108892030 + 7.06340164515651i
	-2.85325087436389 + 1.07177528515754i	0.652634475131375 + 6.49868438293846i	-3.02481196015238 + 1.44859721290261i	0.652555845043241 + 6.49377501595330i
	-3.22539621820328 - 3.24760468720929i	6.90395816481950 + 4.87663403421160i	-2.80326094056883 - 3.02775297751501i	6.89845659172219 + 4.87313044912374i
	3.14893881453936 + 2.68993076396184i	1.11419436399565 - 1.08235964774210i	3.18434622375391 + 2.56118807915108i	1.11368292022623 - 1.08167323566078i
	3.17117313989037 - 2.25070375999021i	2.70719039670055 - 1.06884637826217i	2.93320223914019 - 2.09749901518249i	2.70498055884661 - 1.06794807848421i
	-3.01642867337786 - 3.35621150380315i	0.970874019728466 + 0.838284435932969i	-3.02675598684756 - 3.67172506449288i	0.970218478928585 + 0.837580499569234i
	-0.769698956225705 - 0.0686495260954595i	-2.90614973893835 - 6.92233003081471i	-0.754054142507033 - 0.974470353621461i	-2.90390963277374 - 6.91715104154347i
	2.73448175537296 + 2.62333441452849i	-3.14567034718023 - 6.80543030597750i	2.75449005026098 + 2.91877499811712i	-3.14356708294147 - 6.80039280948199i
	-0.557016451178867 + 3.01190854694227i	6.78557178020470 - 6.98633870538908i	-0.502117944480450 + 2.51915954006104i	6.78088684784961 - 6.98119679503856i
	-1.45076127057286 - 1.17284182387909i	0.757606994182231 - 4.89835949395289i	-1.43211443753695 - 1.59570652712218i	0.756625904538851 - 4.89465288341288i
	-0.880962313661739 + 3.86075646217607i	3.04398463269634 - 0.815943157228641i	-0.648436273605254 + 3.72383159241769i	3.04217128576295 - 0.815445025231841i
	2.72862177623494 + 0.713748454907571i	-7.22777566954611 - 1.12632200943192i	2.55147528389750 - 0.128148515928434i	-7.22282895457586 - 1.12536263650309i
	-2.85038576665356 - 1.05229557599589i	-5.33695221914690 - 4.57692552820662i	-2.81539428951724 - 0.833059009792104i	-5.33267086189488 - 4.57366007907196i
	-2.76073235903480 + 1.19821893669612i	-6.63562926850657 - 6.77176983784400i	-3.39955461771673 + 1.48057779683803i	-6.63090847584403 - 6.76663716218638i
	-2.93369022721614 + 0.922322610406246i	4.69412599101031 + 4.96836349163286i	-3.07241777315221 + 1.57470060623262i	4.69068862172839 + 4.96459583658783i
	-0.969329220523085 + 2.79929625077433i	0.668648756166118 - 0.886265809868403i	-1.20232593978133 + 2.70038556489524i	0.668275319288606 - 0.885563604685087i
	-0.945740483374376 - 0.947437935871689i	-2.57870694535957 + 1.26655219573057i	-1.30978345075120 - 1.18326096451027i	-2.57706974241488 + 1.26561454317496i
	2.90415890887864 - 1.43815147005521i	4.68033930918597 - 1.23807453016456i	3.78215301236767 - 0.706390407815516i	4.67726469451450 - 1.23720531808476i
	2.42607326327166 - 1.26210501763738i	1.11599932065564 - 7.38679496456878i	2.84942876751096 - 1.06734488499210i	1.11470486171267 - 7.38122910987274i
	-2.95362036625519 + 1.03816822246847i	-6.88626936848974 + 4.77747128166727i	-3.03547411119517 + 0.921693628874432i	-6.88068290460512 + 4.77380778997772i
	-0.999545648956084 - 3.00145372451912i	-0.923564623037929 - 7.24519336253394i	-0.718988768037853 - 2.83858624273916i	-0.923316585722790 - 7.23968391914530i
	3.08351883136164 + 1.10866649729088i	-2.94502749607202 - 5.08550369124020i	2.81155478579716 + 1.40108905633046i	-2.94251017314233 - 5.08187308231581i
	0.897476246013697 + 2.74246673210748i	-7.28695695243682 - 0.925247016099553i	0.513189320741488 + 2.72523974947336i	-7.28174369988094 - 0.924440507884466i
	1.18498597477217 - 0.753758097697795i	3.21882909387640 + 5.38645732043054i	0.776381088601686 - 0.734727306158797i	3.21645779726606 + 5.38237797626498i
	3.14666869552258 + 3.25326772270529i	6.99208967004482 - 6.56015842875012i	3.14201171454770 + 2.47774221148382i	6.98707131396011 - 6.55525478670036i
	2.54385695593336 + 2.12149620385551i	2.97598679988376 - 6.85996596176639i	3.48665999486477 + 2.12370344430937i	2.97345515943536 - 6.85487056783016i
	-0.433384501065073 - 0.840962475082777i	4.87693804812887 - 5.00258855755875i	-1.36832736043378 - 0.685414166677147i	4.87377261877367 - 4.99894311186105i
	0.541129507165081 + 2.56048323147732i	-4.98927526038193 - 3.09034396321651i	0.958806790181465 + 2.50187055685805i	-4.98609568124731 - 3.08794584561758i
	-3.32307292653850 - 2.38654090728439i	-1.27092325523326 - 3.13712601128143i	-3.23796972931186 - 2.54269363636793i	-1.26945795721506 - 3.13494068054575i
	-0.793831231868877 + 2.47073082185942i	-3.33942033867636 - 5.07215342132843i	-0.778064617477186 + 2.62176416134050i	-3.33740691824495 - 5.06823860867207i
	-0.744793130858419 - 2.73184604040587i	2.81098071418788 - 3.15114833265409i	-0.479629452567295 - 2.73943735111272i	2.80923764549923 - 3.14896396039459i
	0.746854523735480 + 2.65409847419423i	7.09489214307752 - 6.84062633251289i	0.909225449053213 + 2.75286373813106i	7.08945991378425 - 6.83542806170375i
	-2.58695296212251 + 1.05822976526934i	6.89337099033827 + 3.24565757320007i	-2.93256173537378 + 0.716789839793454i	6.88824257643091 + 3.24316405819396i
	-0.724563684106822 - 0.996089237401574i	-4.98991489898424 + 4.92705343135228i	-0.892511279071376 - 1.40047255301297i	-4.98600335325438 + 4.92343703604580i
	2.87937821682851 - 2.68703134117476i	7.10835409330267 - 6.72509866260118i	2.49753937385620 - 2.93507037833607i	7.10270138695855 - 6.72009156070011i
	-0.745787642576820 + 2.72465343012314i	-0.835883397783912 - 7.00783908432151i	-0.509431674729312 + 2.74805361014001i	-0.834754127824771 - 7.00272372786673i
	-2.98224317015875 + 0.967577245048298i	6.82515675864685 + 4.73587421377397i	-3.21049329146710 + 0.776363910528208i	6.81952451447189 + 4.73249064938466i
	1.32896580390453 - 1.70042319882666i	0.969074239132891 - 6.86962059787656i	0.744845959191347 - 1.57471921832788i	0.968921575368603 - 6.86468830160323i
	3.14524547799499 - 2.66046737521753i	4.90913892802262 + 0.958784989356369i	3.27966906363179 - 3.09902575366217i	4.90501432671561 + 0.958247161025755i
	0.656764509612364 - 1.05080163833343i	4.90213468862262 + 0.833684033893401i	0.469476144591123 - 0.588900816103742i	4.89884407340351 + 0.832901615580173i
	-2.98051572487695 + 3.02863219330422i	-6.79773406046368 + 2.89770678667743i	-2.96611578048601 + 2.97837378238926i	-6.79284890118587 + 2.89569401309278i
	1.04888589769778 + 2.42188757343147i	4.58070719632160 - 4.81850476583759i	1.17453880189308 + 2.17444489413690i	4.57725240366774 - 4.81502095098041i
	-1.05192087777643 - 1.02139872431561i	-1.06004262162425 - 1.25971780293133i	-0.846711277680352 - 0.741618393939778i	-1.05898759947654 - 1.25875601341444i
	2.78933820074854 - 0.809916952967765i	2.90352503118086 - 5.02652961963564i	2.98482599372287 - 0.228673234467687i	2.90092366506808 - 5.02276737351206i
	1.00161812308382 + 2.74246345549328i	2.74860494074214 + 2.91991630459388i	1.21530837678343 + 2.83934717431153i	2.74714355292477 + 2.91765396135732i
	-0.985064230872508 + 1.11494106082221i	2.71682683147492 + 6.93170956474356i	-0.787869633868032 + 1.01257931592918i	2.71418104232892 + 6.92672035958409i
	3.01944674708061 - 0.990151751670530i	0.977973712666815 - 4.83345756027511i	3.21399815181126 - 0.342626466023223i	0.977857955368945 - 4.83005646486729i
	2.99613342220989 - 3.08178799484318i	0.798464359019111 - 4.99025441474647i	2.68097857834024 - 3.35636331007146i	0.797364179332247 - 4.98636352179964i
	0.931888738063366 - 0.913599712837815i	1.12854055560580 - 4.73281004931093i	0.667783243634642 - 0.911928813351567i	1.12804497628258 - 4.72948053729503i
	-3.19687566238556 + 0.717197338034532i	5.04348113773806 + 7.15152908627558i	-2.52993221698059 + 0.937576304343016i	5.03961623346328 + 7.14637015817545i
	1.03297708053862 + 1.20205819437678i	-2.99729239747167 + 0.973957729481219i	0.343431014244341 + 1.04333096001143i	-2.99517899658963 + 0.973149585655778i
	-3.15548082830271 - 2.82341754626660i	3.03274511601309 - 4.50814699077263i	-3.19473450445829 - 2.36999870681168i	3.03083148496509 - 4.50478723176917i
	-1.11586479446982 + 2.94182769982676i	-0.803975679355366 - 3.24596147677831i	-1.58341333642623 + 2.73068627714614i	-0.803902370463238 - 3.24350186373406i
	-3.34404797597263 - 1.03093876813202i	1.12915457261948 - 0.727545137081151i	-3.27393592253640 - 0.0941281290939385i	1.12896615023186 - 0.727126492943575i
	0.841598207643950 + 0.875335925043419i	5.04222125697309 - 6.75770431016086i	1.06916332355081 + 0.681104520185795i	5.03778925120931 - 6.75252157428620i
	2.89835909379329 - 2.69167190857317i	-1.11640452736359 - 2.81326051626476i	3.09971885804243 - 3.06822540825199i	-1.11492351959772 - 2.81138164435403i
	3.32326469691705 + 2.80829784804761i	5.26728472802831 - 0.817586320043684i	3.37861977565023 + 2.58434836441114i	5.26285215633630 - 0.816766975385925i
	2.65474823061725 - 2.65039281149758i	6.92420860096685 + 0.827167729095866i	2.75020776502878 - 3.21582890336253i	6.91940981015962 + 0.826361271205831i
	-1.06652527936503 + 0.588592768414800i	-2.94301321210606 + 3.31754377236709i	-0.945667669468157 + 1.28413653942432i	-2.94092381502582 + 3.31523300892860i
	1.04707052237049 + 1.31550374436413i	-5.04709676687862 - 3.14287866191735i	0.488099238862383 + 0.367719674704896i	-5.04352219423960 - 3.14063218549481i
	-3.08861920284636 + 2.84005762461277i	-1.08232289532405 - 3.11658527595282i	-2.78105949491126 + 3.42001713779027i	-1.08111155917785 - 3.11426963515246i
	0.759170946355349 - 2.92803458539615i	5.04157950039556 + 4.97567522934291i	1.00679643036912 - 3.10325232919395i	5.03723761331258 + 4.97206178738309i
	1.75361280774356 + 0.929952672616310i	4.88778346675829 + 6.98643868079478i	1.17591331163824 + 0.734091349444292i	4.88488881881697 + 6.98111295677341i
	2.67347698384483 + 0.978567190258766i	-6.92191837884068 - 7.59623835981936i	2.96264099963061 + 1.33803711555168i	-6.91754921697977 - 7.59040475913771i
	1.24429395849445 + 1.18955160984976i	2.93301525529213 - 3.16234565337286i	1.62112753424484 + 0.639029878441762i	2.93153974289730 - 3.16023636539796i
	2.83765115854196 + 2.96445386974369i	7.26322928358302 + 6.87406002495265i	2.58860284665417 + 3.26316045515627i	7.25730046266084 + 6.86920194578255i
	-3.18140323475981 + 3.01947363107585i	-1.02900174935464 - 3.53175928895860i	-3.29108047258168 + 2.69774333682276i	-1.02791970626264 - 3.52935073235600i
	-0.704191934849991 - 0.683381755845545i	3.22942692163359 - 6.66339961620619i	-0.644041002094574 - 0.939156043471640i	3.22698540502117 - 6.65830670440589i
	3.42298787136398 - 1.14273962375031i	4.85851166964994 - 4.95496694747529i	2.71804842588891 - 0.856801771896304i	4.85467481900126 - 4.95137183896105i
	0.895805575463635 - 1.15344627101980i	-7.33211976198928 + 4.84650779690024i	1.02082841925564 - 1.14008587023864i	-7.32618971144758 + 4.84290469477271i
	-3.12159464869135 - 3.04549526277739i	3.11156534116153 - 0.399164311948983i	-3.82569528634983 - 2.68644837210000i	3.10856122042572 - 0.398768187015879i
	0.820271442709548 - 3.01414395910602i	4.71398154454553 - 1.24871629523423i	0.535468551667043 - 2.92013834026302i	4.71130328994028 - 1.24797009089726i
	3.40956831994711 + 1.17112698861485i	6.92730223278246 - 2.50050131326961i	3.11588802385698 + 0.755990012288113i	6.92133519985994 - 2.49841019048344i
	2.64122355694667 - 1.10918537762261i	-1.10235941933073 - 6.94343429682535i	2.22564822013485 - 0.873458911883700i	-1.10079887081203 - 6.93855514189830i
	1.21164685668316 - 0.819034540930029i	4.88240548673519 - 3.06858602855751i	0.975674742879833 - 0.906269255193240i	4.87822884380457 - 3.06604790437162i
	1.01557205930939 + 3.10876696665220i	-0.969798891822355 - 4.39426432754134i	1.28910524196587 + 2.97499090969948i	-0.968783234031045 - 4.39123341046013i
	3.04626362744877 - 2.79533192825039i	6.83109289422679 + 6.64060492445108i	2.91639180106367 - 2.85945669848704i	6.82603742235519 + 6.63584148075541i
	-3.09028540031199 - 1.41226724963600i	1.06315651966695 - 4.77499460466302i	-2.60881909637227 - 0.337413027163410i	1.06205022846319 - 4.77152419610568i
	3.01786699768817 + 1.21950857363440i	3.00505837318647 - 0.936679964603326i	2.47277910082304 + 0.993616917843502i	3.00342620183851 - 0.936018034795275i
	-1.21273004246455 + 1.21731059760118i	3.16588644817685 - 1.10618116567118i	-0.315928324485730 + 1.14727673340064i	3.16273735711147 - 1.10522888402457i
	-2.82722422972754 - 1.34599926218533i	7.08195422145569 - 2.89546274445314i	-2.80602082443769 - 1.28846033598945i	7.07761722075762 - 2.89353501460659i
	2.74060067258284 + 3.40057865786267i	7.26446644014727 - 0.708013177490754i	2.96033287138247 + 3.57548441436249i	7.25817394035435 - 0.707209363435254i
	-2.73406939796325 - 1.43594960160867i	3.11946820721963 + 7.01392611364005i	-2.38157911042956 - 1.18947453833209i	3.11794394164557 + 7.00842163045474i
	0.740668075260127 + 1.22897356268898i	5.17846556627996 + 3.18803066726414i	0.563306718103528 + 1.03691994445259i	5.17406277175380 + 3.18596167190891i
	0.846760912905511 - 1.35482004502658i	-6.82639553103303 - 6.74754658926206i	1.39778799363475 - 0.697709378381172i	-6.82107192387974 - 6.74278946010962i
	-2.92213432005719 - 3.19176929358094i	0.903355516637526 + 1.30266805119046i	-3.45607249192695 - 3.17851544855540i	0.902763421683681 + 1.30186401945268i
	-0.928796692671446 + 1.63110777978294i	6.79444791885096 + 5.03045447175558i	-1.41917726029345 + 1.30976788766183i	6.78899496177350 + 5.02667036675126i
	-2.92920933738428 + 2.70631869701527i	7.19632022257382 - 4.87341631598098i	-2.69808319011862 + 3.10200116381548i	7.19169722047615 - 4.86986511453343i
	0.935639122380292 - 2.80743366994266i	-5.68478517603023 - 2.65395209986874i	0.458987625959146 - 2.34385542574520i	-5.68149274117747 - 2.65181157407161i
	-0.700581742598848 - 1.14499691667956i	6.82394841951214 + 7.27760933495145i	-0.321118940754271 - 0.551543480090866i	6.81990911121305 + 7.27194800797995i
	0.800706608940435 + 0.839849847629883i	-2.95118220811907 - 7.21335423255164i	0.497961441212008 + 0.891309662664240i	-2.94998304171820 - 7.20767813947946i
	3.14001729928593 - 2.80911494272084i	2.30343541262653 + 3.25254616927816i	2.88550713413553 - 3.21060914581004i	2.30255892808979 + 3.24978384185375i
	-3.13037815639446 - 2.91814027662509i	1.07417483598238 + 7.26692057799760i	-3.36599612229296 - 2.59466047685062i	1.07281524987786 + 7.26186324500857i
	2.89969397444176 - 3.01829703846193i	2.87652343576926 + 6.79421319333263i	3.14050263016203 - 3.59428021750227i	2.87460879440109 + 6.78891405567900i
	3.44666554254774 + 0.791070068339166i	0.421545530132719 - 3.15670904990683i	3.25628431859843 + 0.785684035849447i	0.421397764033292 - 3.15420802294906i
	-3.16912033889136 + 3.16613444131405i	1.07254477446284 + 7.54143596744925i	-2.98514119522535 + 2.64416067114359i	1.07121472318352 + 7.53581127440368i
	-1.11737292360198 - 2.93505509061945i	0.869457337631204 - 5.29756695273875i	-0.710486776202235 - 2.62532079464511i	0.869658943146323 - 5.29374070268727i
	-1.01035025086905 + 2.81189337215974i	6.71128848202383 + 1.12278970112158i	-0.920919439103201 + 2.39163965792721i	6.70525764163871 + 1.12218492116065i
	-0.777048775710700 - 2.74917321404037i	-5.07470582736603 - 0.923352114476696i	-1.52896574679890 - 2.74694518676721i	-5.06980776664941 - 0.922997378351324i
	2.78604136107773 + 0.671910692593165i	-2.66148469161528 - 7.03635674502386i	2.69320478365850 + 0.407654500541052i	-2.66058530495966 - 7.03074846445386i
	-0.930344170395759 + 3.04792834260589i	-4.99472361268099 + 0.989252310241248i	-0.908446030054671 + 3.41753359837767i	-4.99015059766222 + 0.988111596977089i
	0.879179653201036 - 3.02959740427989i	1.06061887213590 - 1.09436942832369i	1.25931979558694 - 3.09581549626243i	1.05928100188369 - 1.09318858149215i
	-1.00165800210413 - 1.22534113845543i	-2.68452670432578 + 7.00736537099056i	-0.785026484884114 - 0.946812905980725i	-2.68238316940536 + 7.00188905080896i
	2.93624140489056 + 3.31223417657039i	5.32840841909863 + 3.08288526119663i	3.31497387711223 + 2.69627443784569i	5.32473308183347 + 3.08075519958843i
	-3.13340699889154 - 1.32381048736072i	0.613465637774337 + 3.25048701208386i	-2.70508485864511 - 0.498979378002667i	0.612333128779230 + 3.24807534616515i
	2.62194832079717 - 2.89932516238316i	6.82521831129741 + 2.94389204448638i	3.00730733658709 - 3.38417465753767i	6.82116435383286 + 2.94155337994437i
	-1.21101414030240 - 2.74801698042338i	5.10775080698318 + 3.08793645211818i	-1.08244039797766 - 2.84000644559353i	5.10275331303583 + 3.08594927406642i
	2.83374563131818 + 2.56166341517573i	-0.976810035615091 - 0.795311842662426i	2.70800566417392 + 2.44961216933180i	-0.974817951410762 - 0.795135480081904i
	3.16398561767816 - 1.02653131396030i	4.91368261020229 + 1.23161167827695i	3.13833073006334 - 0.103881049294924i	4.90887742222209 + 1.23117397534431i
	0.898386093172431 + 3.08531876701179i	7.07288813961794 - 5.23474844573553i	0.826845322715081 + 2.74314418277264i	7.06855159809130 - 5.23134592549729i
	-3.31487304564480 - 2.88634507569342i	-2.67440409231030 + 0.992463982546901i	-3.04509498268021 - 2.57335705735237i	-2.67294719717799 + 0.992145545105059i
	-2.69700472211286 + 2.37471463887817i	5.08526831839309 - 0.809578331300456i	-2.73476615487181 + 2.85514131780291i	5.08156610574167 - 0.809277518954408i
	0.746028808567621 + 2.96398800748535i	0.947052413496667 - 1.15126241823159i	0.909350696764840 + 2.54349064067003i	0.946762862048829 - 1.15027256529453i
	-0.546202094502898 - 1.03407266193606i	-2.92761599363663 + 6.96402457293212i	-1.23034527185840 - 1.68316196680354i	-2.92629790489270 + 6.95891450767608i
	-1.04531817345720 - 0.840704191558986i	-6.97491844653844 + 3.33127189008001i	-1.19351057988313 - 0.923401533273273i	-6.96855480989773 + 3.32856077988434i
	-2.90379368216914 + 3.21223582365747i	-7.18360969021059 - 6.96442937960111i	-2.99975292823398 + 3.09359559679957i	-7.17967653321244 - 6.95885813020050i
	2.80192668256996 - 1.03727999872115i	-3.40643657677388 - 6.81864413280421i	2.99414702645979 - 0.812883467007783i	-3.40249649025167 - 6.81412022158633i
	-2.55174553398355 - 3.36358740263094i	-7.47032931659478 - 1.01508018552594i	-2.91527625224709 - 3.44266739810681i	-7.46604948341926 - 1.01374138808958i
	-3.25402812277241 + 0.623524232558274i	4.65942094291860 + 1.03070548680624i	-3.73150925749433 + 0.933509414879800i	4.65689990850417 + 1.02937435030269i
	-2.83015677473581 + 3.15306227289671i	0.563046414833739 - 5.09050987627932i	-2.48292056598596 + 2.80828905884341i	0.562150875390835 - 5.08626588211009i
	0.766998382421344 + 3.19074445628378i	4.57094336478381 + 6.53122207511492i	0.986354586325210 + 2.91871815966663i	4.56750427555099 + 6.52607499287007i
	-0.744531964344111 - 1.41449183847642i	0.801996015210725 - 4.65214657075219i	-0.978389234460636 - 1.34013673288617i	0.801990802042590 - 4.64860738458828i
	2.66010795387945 + 0.701633896553604i	-3.24125193290645 - 1.39966643652545i	2.59192286649454 + 1.49593702736635i	-3.23991660073505 - 1.39848044504445i
	-2.76615703948738 + 1.12014750728206i	7.01375264138258 - 3.05420888345840i	-3.21803213740450 + 0.682284293426952i	7.00997519716392 - 3.05232681489032i
	0.851765564589253 + 3.12146140583901i	4.77896401719494 + 5.34288671818318i	1.05326726901922 + 2.83650710446882i	4.77381979393776 + 5.33950323522170i
	1.16321007395530 + 2.84261039206833i	3.12611560799413 - 3.05369321234934i	1.45337456659154 + 3.39933027400845i	3.12537939352002 - 3.05213441025272i
	-3.26013797629832 + 2.66025598593938i	-5.02975547628276 - 0.925000682393334i	-3.11925247018316 + 2.15142918292358i	-5.02738165269596 - 0.923571379321636i
	1.18818445222180 - 1.23706950737750i	-6.91505359292893 + 6.77588385107732i	0.985149797874436 - 1.15987972857825i	-6.90898305758735 + 6.77017895360801i
	-2.92438390236160 - 0.639002832829379i	-2.70385331581849 + 5.21818251961947i	-2.83759296644453 - 0.762349420124054i	-2.70224960951749 + 5.21483738905033i
	-3.05901210151586 + 2.68744522714858i	4.85310929667774 - 4.92775362440385i	-3.05928790397213 + 3.45350371368508i	4.84929869506080 - 4.92437989072955i
	1.20332151323308 - 1.11678566349660i	-0.677811487870513 - 1.44099894514136i	0.749519245985088 - 1.18023111139165i	-0.676489894255191 - 1.43995244832167i
	-3.11444037224531 + 0.834767585159727i	-1.16858455404665 - 0.672515206044804i	-3.22844135736200 + 0.372022023391952i	-1.16905642299815 - 0.671675754584183i
	-2.58163824935212 - 0.776277851490240i	-7.03295030090146 + 0.940887593402548i	-2.95372033269656 - 0.559753397025798i	-7.02603767650569 + 0.939553920578901i
	2.98875302194192 + 2.44866751595669i	3.00607957977718 - 7.01159825858666i	3.05586253669984 + 1.92458072104880i	3.00199933583862 - 7.00553731610949i
	2.97300820997744 + 1.23169718300313i	-1.18964212507352 - 1.04504793130527i	3.29450861444566 + 1.34345478098754i	-1.18699212061848 - 1.04525899001296i
	2.57889929169744 + 0.994049897352637i	5.24872096478498 + 0.896760232399038i	2.66625693624403 + 0.790913223184175i	5.24337967208577 + 0.897070087352713i
	-0.971151416843995 + 2.70337027999424i	-5.07836099189472 + 1.12769924107949i	-1.06361021486106 + 3.11880125462268i	-5.07366356510808 + 1.12604389422839i
	-3.24706653147478 - 1.37495200483004i	-6.77151871002736 - 5.18893929726854i	-3.12713523245573 - 0.992196056500259i	-6.76677542623291 - 5.18456459716293i
	-2.57627721263280 + 3.28069456145221i	7.33283136874165 + 3.09035638573622i	-2.70671239973924 + 2.69642901162334i	7.32695535938245 + 3.08793552217510i
	-1.31001819346189 + 0.932039967511452i	-3.27900367707905 + 3.11642488237588i	-1.14934612573141 + 1.03673385910614i	-3.27544789621355 + 3.11378640302655i
	3.06226696104679 - 3.19730588174022i	-0.778556855484782 + 0.866994960578128i	3.20578685574390 - 2.95912360735654i	-0.779666901476006 + 0.867138744414697i
	0.807786133918428 - 1.44865869911816i	5.21332096185876 - 1.04153854587745i	0.529302610610130 - 1.27043722520593i	5.21150496458872 - 1.04194056890410i
	-0.660560898962283 - 1.11803678934239i	-1.46807386013102 + 4.95292475041667i	-0.974020602272938 - 1.58031347539722i	-1.46913938208179 + 4.95067662011421i
	2.60898768450191 - 0.711802244028995i	7.23752116468520 - 1.10111808493342i	3.32221949956235 - 1.08828771837537i	7.23413672991460 - 1.10177757817465i
	1.11963783328908 + 2.51871657061905i	-2.95773970422001 - 3.30015638054144i	1.24193849652088 + 3.70125203814114i	-2.95708667626634 - 3.29641556167602i
	1.09716531466872 - 2.99889089453484i	0.901401753003325 + 5.36184421975366i	1.04496465210641 - 3.58818788669709i	0.901612208909709 + 5.35699763879693i
	-3.17735149336346 + 1.61524213065682i	-6.78126391173360 - 7.63498104010950i	-3.14297664474678 + 1.61004077580868i	-6.77631358132528 - 7.62908547740259i
	2.85694504668200 + 2.96683395404924i	4.64304632665021 + 6.97771370700925i	2.76932429507712 + 2.79896577641894i	4.63883615555661 + 6.97308793910483i
	-1.23132420741441 + 0.941055254394780i	2.84438262294548 - 0.923467848951194i	-0.818714142846109 + 0.420094472579959i	2.84382037972106 - 0.924154698865976i
	-0.761946113159115 + 1.01229298827489i	0.797965104813895 + 2.65049878561320i	-1.26707434735654 + 1.74522448335404i	0.795222998506012 + 2.65063812133091i
	1.26100628609239 + 2.85699356323069i	0.419067063384730 - 1.06234928524019i	1.04193011313058 + 2.38414090251804i	0.421251784129483 - 1.06415156549372i
	2.81041961504052 - 2.60595334505241i	-5.14164763814386 + 6.78578574652882i	2.61898283392597 - 2.44339045393292i	-5.14035980947750 + 6.78342882978545i
	-0.183331978917923 - 3.41500728145847i	-0.962862383961775 + 6.86812388424225i	-0.474606430341663 - 4.00103040301433i	-0.959932218984855 + 6.86081547105074i
	2.28692047595709 - 1.09831259863267i	-1.32432445367020 - 1.21849395556544i	2.58925083126500 - 0.891427053799579i	-1.32494359156401 - 1.21645372694644i
	-3.16680600207260 + 3.62410508932527i	3.02142038758230 + 0.670961568094958i	-2.85781188557102 + 3.38255532549136i	3.01992437655672 + 0.671040172174520i
	0.614434503876942 - 1.27805122746846i	-6.94486845876346 - 1.12229467803944i	0.590284462572752 - 1.12801742553207i	-6.93946829102239 - 1.12427319030129i
	2.87231930310796 + 3.31243193896424i	6.53407908788733 - 1.08379262638630i	3.20951263275181 + 3.00183718730029i	6.52797457844306 - 1.07770056753498i
	0.947472240003525 - 0.993852861440004i	-0.943210143178437 + 5.02586229890970i	1.02144982118658 - 0.603901660571713i	-0.940362085742385 + 5.01469805394710i
	2.66739700978195 - 1.10650228538473i	-5.15613209538148 - 3.18494606567273i	2.92273378500137 - 2.26840940971771i	-5.15510078387287 - 3.17439737802833i
	3.24727277963367 + 2.77061890449264i	-0.998764218978046 - 7.16497574711562i	3.20321096310646 + 3.08940574404006i	-0.994936522791734 - 7.16443873791659i
	1.05867231588731 + 1.04104131265469i	7.10814322112271 - 3.18884586716045i	0.815691811881728 + 0.986572141376506i	7.09989267080163 - 3.18670520317146i
	-3.50682292736965 - 3.39304889740073i	-5.11153594075083 - 7.19869211025534i	-2.77355284527088 - 3.46680830554188i	-5.10528047115778 - 7.20709731835166i
	-0.669442870588087 - 1.05455654094215i	-5.16772407542608 + 2.85352470811044i	-1.12764964093146 - 0.968564161386703i	-5.16548266184977 + 2.85429053695126i
	-1.09773791641729 + 1.02057366879939i	5.15939888744773 - 5.08310860261980i	-0.650434096097211 + 0.975936776499429i	5.15602154541892 - 5.06949469593748i
	2.99401877360421 - 1.16606795969026i	-5.38365896637067 + 4.90985841532334i	2.98349598619611 - 1.77658569126021i	-5.37884863956118 + 4.87598088563688i
	-0.272672127722558 + 0.895611698682736i	0.570419691230901 - 3.00766061384001i	-0.557290906045328 + 1.67653039707730i	0.567950347646878 - 2.94351687712835i
	2.47630272672877 + 2.76004559885083i	-4.37149837490804 - 5.31259689598218i	2.63184413792983 + 2.35302020131490i	-4.36519473982903 - 5.41926955526928i
	-2.72931380234207 - 2.66981985432438i	4.66001096369103 - 2.96542236085796i	-2.90760778359113 - 2.95322809690059i	4.65283831782002 - 2.76144142593795i
	-2.77253467823327 + 2.65704437548413i	-7.18820858135307 + 3.18161603255291i	-2.85518176136610 + 2.80650978763710i	-7.17898153611678 + 2.80150908443174i
	0.930019384764933 + 3.13051336978505i	-2.58180630927704 - 1.35581536438372i	0.904562971855412 + 3.03348465725187i	-2.58344150525229 - 0.464214263545031i
	-2.77337021648895 + 2.33519284456545i	-0.886692190340737 - 2.45475421745368i	-3.44894697457049 + 2.35909785736544i	-0.883354684974635 - 2.11670539855985i
	2.71215276116678 + 0.759764691786995i	-3.07035752084942 - 5.15169075406775i	3.11216534998182 + 1.22688620698866i	-3.06945928792214 - 12.6142017551345i
	-0.824768681611565 - 2.69495764095871i	3.18290844464623 + 3.18512801189948i	-0.711856907373545 - 3.15238273087550i	3.18033979282513 + 1.41567762565330i
	-1.63925712397418 + 3.06202612475155i	3.07336531412464 + 7.41326627950384i	-1.72042080073122 + 3.43822172998594i	3.07296748716353 + 7.41388674349861i
	-0.828561903352180 - 3.05013890556156i	6.93089972796866 - 7.32925781372547i	-0.920150267139600 - 3.36600537367038i	6.92235588654574 - 7.22901276541272i
	0.895061724393986 + 2.88452589489913i	7.42538623734421 - 4.74820070026521i	0.631097890050401 + 3.15242317816569i	7.42444448499975 - 4.83872698240259i
	-3.17365443871903 + 0.811881820800646i	-5.17036247149732 + 4.90107454466685i	-2.52710693366891 + 1.09383516864614i	-5.17168202547953 + 4.97804911074618i
	1.05322174476697 - 3.21858289330111i	6.92041124173832 + 0.851072876025218i	0.674878773888026 - 3.40663514018548i	6.92032530251877 + 0.790859058704722i
	-3.04057657272744 - 2.93261676847214i	-0.369035131713686 - 7.01578420609884i	-2.94564683145384 - 2.46804168445786i	-0.372951672238081 - 6.96573069232513i
	1.09339502485113 - 2.77711145815707i	1.03817032524333 - 1.11481375551240i	0.979138300193314 - 2.92438059547494i	1.04004609200812 - 1.14674075527635i
	-2.91904757484688 + 2.41791158077824i	4.98984038444122 + 4.94584355104957i	-2.84835051222335 + 2.45438105075601i	4.98557552634545 + 4.96706110235849i
	-3.20671937469688 - 2.78715083194638i	3.53973010159420 + 7.01050741843908i	-2.96529824372318 - 2.33119095089961i	3.53530979145806 + 6.98855502444651i
	-0.737784177992846 + 2.47073785095486i	-0.966980668075640 - 5.02876639381859i	-1.17654885396634 + 2.09164531121685i	-0.962138689774183 - 5.02858838769898i
	1.06026994540974 + 2.75499551088119i	3.05421748917357 - 7.22399945230406i	1.50215399597893 + 3.22031732852395i	3.04588468207141 - 7.22130175101988i
	-1.00623406157449 - 3.24427401023633i	1.06456632549863 - 1.00979941420213i	-0.873175601399277 - 3.46473672183806i	1.07106781837350 - 1.00898589658727i
	-2.81257913531831 + 1.34283226160835i	-5.24200803177061 - 5.16146216069161i	-3.41933338495197 + 1.12192441828470i	-5.24563755304210 - 5.14926986337092i
	2.98079851277887 - 0.769967200851165i	7.20999537494919 - 5.00293278652597i	2.96441006824560 - 0.836734624170537i	7.21122832997646 - 5.02096879390548i
	2.78506120174784 + 0.694316898426028i	-1.03297048703026 - 1.20290377514592i	2.91368269108720 + 0.856134819523853i	-1.03666627267167 - 1.18642521106283i
	1.16336917093527 + 1.73009382147821i	-7.19546097428474 - 0.901301904289493i	1.31980353862189 + 1.05876923372510i	-7.18879970018141 - 0.934529903932927i
	0.966583597310460 - 3.42517713617582i	-6.96299355557028 + 3.17623322368660i	0.469756788448139 - 2.88777121194850i	-6.95535105528140 + 3.23201436057999i
	-0.921853719087484 + 2.81455945534962i	4.93922115878098 - 1.16705532199617i	-0.870707020249772 + 3.14371762255744i	4.92910104502144 - 1.26002585436479i
	0.700155141090768 - 3.32128810063407i	6.83911126722253 + 1.37217621464463i	1.27598010729644 - 3.04937041172851i	6.84401455050210 + 1.51736085169669i
	3.30701159311222 - 1.09869377100019i	6.71385592577220 - 2.97620337174167i	3.38553501422156 - 0.876574978504615i	6.69654994310035 - 3.19753976595179i
	-1.20935800344095 - 2.90181493919140i	-4.83554148415866 - 6.95209169456616i	-1.39123566789070 - 2.56909515654780i	-4.81909088548147 - 6.58647177900166i
	-3.02045415345083 - 3.04082030968572i	-7.22474297021649 + 2.96114078563721i	-2.42506369592264 - 3.62476189239904i	-7.23043931237172 + 2.32945148992665i
	-1.05042756445162 + 3.44968261386971i	-5.03015686605476 - 3.00860882891893i	-0.476978363059324 + 3.09811640012064i	-5.01982663129653 - 1.51569525530876i
	2.54982013358675 - 1.22665316509555i	-2.71816072727573 - 2.91348937327584i	2.89087587866383 - 0.891511853779859i	-2.71575439192651 - 3.80436412861992i
	2.89799298966690 - 2.97606976763171i	0.613600024434531 + 0.637679804055392i	2.60340149240700 - 3.52746407721522i	0.603812825278799 - 6.73427128600423i
	-1.19893961551856 + 1.22245868396365i	5.29591797606065 - 3.13195621891165i	-1.33386941966757 + 1.29226256268616i	5.31098787365213 - 4.14163090707416i
	-3.08825901277275 + 3.14734986496311i	-1.24806699113610 - 4.96309237299874i	-2.89994341301381 + 3.30605435233438i	-1.27446219938968 - 5.04399972537624i
	-3.07221505301519 + 2.55219218750441i	-1.29242741837143 + 4.90040945490489i	-3.02150759606245 + 2.68583287474617i	-1.26045052910076 + 5.03403248183070i
	0.911768449212553 - 0.879981957309490i	-6.65704845534463 - 6.94462987719573i	0.972044504466762 - 0.984493342969652i	-6.67646207847654 - 7.05520578631400i
	-1.11918941826708 + 2.20948271363190i	0.853264392257054 + 4.97242265886116i	-0.904109035932426 + 1.89827093951604i	0.841932286518918 + 5.05945776879593i
	-2.99316182686282 - 0.877214667674358i	-0.917750712123901 - 2.76212930463524i	-3.19035798298240 - 0.865410909945318i	-0.863974302205407 - 2.82278855280150i
	0.762898942427410 - 3.01336822085331i	-6.77218528876544 + 7.25641596387940i	0.810253994193135 - 3.43349379607400i	-6.85509485976691 + 7.29435360517948i
	-3.00328206570148 + 2.79351936751760i	-0.979929329789533 - 6.90286285353162i	-2.49329299738387 + 2.66842756877637i	-0.816107147478633 - 6.92644506026799i
	-1.27964021793345 + 0.923332772977575i	-3.37596249238978 + 5.05711081352291i	-1.40222780107394 + 1.74462102722066i	-3.65380085635619 + 5.07346479485961i
	-0.741856357985490 + 2.97315095671457i	7.12191993380464 - 4.97073645799029i	-1.09236512842167 + 2.73089258127272i	7.56828192516270 - 4.98014811716683i
	-1.55776449822171 + 2.68002406704955i	3.08840862187798 - 3.23558605792369i	-1.22231464088634 + 2.78757806013290i	2.39212369563096 - 3.24153713487933i
	-2.51409448548060 - 1.12594464887606i	-4.96032836779322 + 0.911024682374116i	-3.06578811412577 - 1.38581702599558i	-3.90322155611795 + 0.913695152015758i
	2.73015298876705 + 3.18847672684504i	0.933336246380303 + 3.02803488369233i	3.09455561741091 + 2.98755586795514i	-0.708554157444811 + 3.02320692077511i
	3.20880840719358 + 2.67822158967145i	-2.68437905882930 + 4.58556889282920i	3.47137816015745 + 2.42160536824021i	0.118856957497622 + 4.58395430783668i
	-1.27920256952107 - 3.00242353300124i	6.98362860137265 - 2.90308949579920i	-0.894227685307430 - 3.70331362288751i	-0.0402617901906666 - 2.90183334923261i
	1.13344156451669 + 3.03743794963411i	-3.46651221041792 + 1.05405802661943i	1.25552353365939 + 2.69045260733134i	-3.33902260230514 + 1.05339769966477i
	-1.10110246478556 - 1.21206656470319i	-2.88989653434399 - 3.15015135090704i	-1.00884127627257 - 1.17588982317082i	8.07821316428896 - 3.14742063392119i
	-3.13620508809626 + 2.83739250595284i	6.55131835230518 + 4.95454604428336i	-3.24928766918872 + 2.88901003794203i	1.92508862651415 + 4.95030612021233i
	2.80296370913861 + 0.659224396778764i	1.00573250206241 - 5.23300034274371i	2.82139003638726 + 0.925903855236885i	3.44040753463593 - 5.22871405295539i
	2.73676229366951 - 2.97622695195641i	7.13029857027129 + 3.47146275263192i	3.04098772925377 - 2.85019403505051i	5.52476844702489 + 3.46889054358893i
	-0.944910885611339 - 3.30213315643103i	-0.979289531345587 + 0.918566486655994i	-0.980532007564946 - 2.89418208501678i	0.136028737156499 + 0.917359788779009i
	-1.30831230591829 + 2.73403104230738i	-0.955413759257008 - 3.19762824778123i	-1.39064741507407 + 2.44788846272632i	-1.74283171920525 - 3.19424272321564i
	-3.38103524065538 + 3.21560654347833i	4.85012009489206 - 0.845033312059326i	-3.02451539417836 + 3.13559849405311i	5.39411769942393 - 0.845733569347252i
	-2.62472317302472 + 2.50008532048865i	-4.90222876764078 - 2.78742526622054i	-3.35901998449900 + 2.77355198893839i	-5.27014290323892 - 2.78400740625662i
	-3.05093668101981 + 0.823573089122804i	-1.32874736106349 + 5.10418662332297i	-3.09629099093088 + 1.01696257864075i	-1.08390886404558 + 5.09936421534529i
	0.587457513061927 - 3.00983913268461i	1.05938722290271 + 0.996261937166473i	0.717399885241728 - 2.43956321261278i	0.898296358538702 + 0.995927919861505i
	-1.36899467285184 - 1.32760118204664i	5.13872702540321 - 4.73756564681017i	-0.518951929825158 - 1.72245621081926i	5.22229588040488 - 4.73358708177640i
	-2.93019554143755 + 3.36897042549609i	-7.19010146392746 - 4.80787419960110i	-2.93289533036849 + 3.48290456775326i	-7.20249338213494 - 4.80573943382187i
	0.984115763837722 - 1.25419775182947i	-2.50435553542268 + 4.88865005147238i	1.08652737520346 - 1.38650692094008i	-2.51261897143613 + 4.88731845583552i
	2.82275475930940 + 3.09726245530888i	7.07942751646426 - 4.94840870505626i	2.86384519325616 + 2.36331769568110i	7.09412578360680 - 4.94759161519314i
	-0.791125294736389 - 2.67628739760353i	0.915722794598561 + 2.98480437377158i	-0.759084376705453 - 3.04564562462593i	0.894505245027888 + 2.98550748918701i
	2.85837833071426 - 3.20955384715571i	5.06623438539714 - 5.17607831086355i	2.69892918028768 - 3.10112518878360i	5.07872947274554 - 5.17458847050942i
	-3.19131839225185 - 0.662060552228699i	-1.09115029933029 - 5.00552528079755i	-2.89449476267562 - 0.417186107332135i	-1.10062830782684 - 5.00072579276569i
	-0.816396546922666 - 1.51449994832898i	6.79773557459427 - 4.97626258681407i	-1.34724278015574 - 1.60265311678315i	6.79778809740965 - 4.97177831016449i
	0.638501574612382 - 0.890194493857376i	7.03205861154982 - 5.28366282134754i	1.66064912687899 - 0.0978740399156170i	7.02433973355937 - 5.28285067534885i
	1.12658571290327 + 2.84000629336495i	3.00299687506531 + 7.17265844205324i	1.29588924922000 + 2.51426165199234i	3.00462568480002 + 7.17280553077644i
	1.00845930092162 - 2.70916203443709i	0.726745763063581 - 2.82256648973139i	0.676584495119520 - 2.39608404229053i	0.711143875809818 - 2.82778257813667i
	3.58636976569455 + 2.72232410838392i	-4.78244794007494 - 1.15347625179796i	3.37703311973175 + 3.38867143433094i	-4.73360941766891 - 1.14485766640586i
	-1.20294868243815 - 0.615882690295177i	-0.922455352125628 + 1.12278072792461i	-1.25999789521967 - 1.15635127851840i	-0.977992859049472 + 1.11654690628871i
	2.98075014148372 - 0.864007760161763i	6.85569422789625 - 7.16220579244915i	2.89126892338170 - 1.01748502171181i	6.93362448093333 - 7.16051984370779i
	-0.841145675410940 + 1.09399758906147i	2.84384900141347 - 3.02913155420039i	-0.693430145999783 + 0.717328732058146i	2.72538582275834 - 3.00832413490983i
	-1.30287454852963 - 2.66313966982772i	-5.22901946511376 + 3.00407390604296i	-1.93947964155910 - 2.85697367890078i	-5.06767539796124 + 2.98726828062726i
	-2.40610031770969 + 2.59876492182260i	-3.12581364051543 - 5.32898388370073i	-2.86585759816332 + 3.53249625734304i	-3.33260886542530 - 5.28987188802990i
	0.754042193419294 - 3.28500524389827i	-5.48346887722862 - 3.05749259811003i	0.860518505355097 - 3.13777533701699i	-5.20691030880441 - 3.11634764725320i
	1.07105975224008 - 0.363346662586060i	6.78799552933196 + 4.78178604967169i	1.31601752561323 - 0.729004388704344i	6.40541532645728 + 4.87550180438816i
	0.879889513140485 - 1.24899675893708i	-7.11526928792933 - 3.08708887260561i	1.16647959502663 - 0.906398462556642i	-6.50800366077895 - 3.23267976954440i
	1.27344830060691 - 1.39243312689600i	0.869430207726716 + 2.77096807715170i	0.944989088179439 - 0.561876225804496i	-1.53576257683025 + 2.98886459210092i
	3.11911140307096 - 0.850121452279148i	-3.05698467734742 - 1.20781740394127i	2.85543829802060 - 1.30420159892406i	2.51082614473642 - 1.54960190564369i
	0.894934354418570 + 3.15467462532301i	-6.99586651602252 - 4.80844395313121i	0.740969715783069 + 2.92530731498089i	-2.22995686696584 - 4.22072447160797i
	-3.48228145403831 + 2.74876097562453i	3.01455183129960 - 7.22645427214936i	-2.45319613264978 + 2.59565071092036i	2.84333573583198 - 8.65826232733428i
	3.49078128856285 - 3.18742272990540i	-4.73707140241246 - 4.99133254064448i	3.22524186804565 - 3.24191297393630i	-4.61737819325047 - 4.17747596644610i
	-1.30166997098414 - 2.24976599526218i	-2.97537717728810 + 3.03568946766784i	-1.32913976893847 - 2.32601590704662i	-3.04343124153049 + 10.5263353452739i
	1.38211659858517 + 2.62771327164909i	-4.93644732833693 - 6.90957552384761i	1.16492330554701 + 2.71286233919151i	-4.89540136539023 - 6.06545718998950i
	0.937470722563588 - 2.81792497956705i	6.95878133611542 - 1.00141758198228i	0.809752582434362 - 3.22434137606720i	6.93394514307911 - 0.672902720957103i
	-3.04608139078591 + 1.36558174492364i	0.915338743798386 + 0.948094434300133i	-3.31191498381415 + 1.17385148007387i	0.917363247693383 + 0.470067593527854i
	0.889837539868323 + 3.05038573203717i	2.72434330998011 - 4.74189946738263i	1.58338439752565 + 3.37027471046768i	2.73049621065142 - 4.11732793974512i
	-3.12486840907372 + 2.46372417386743i	-3.11945326003788 + 4.71618664244175i	-3.53708033791579 + 2.44931514376052i	-3.13221664665185 + 3.77554290361125i
	-1.14592312355115 + 3.02188713482131i	1.09982405622043 + 0.950110137618114i	-0.745825572169599 + 2.93467755109349i	1.11907513757040 + 3.37780584583518i
	-0.658250092249823 - 3.11868072304864i	-7.29047668199673 + 4.82058793673282i	-1.55450398412929 - 2.93513799505359i	-7.32195099844687 + 1.10348437185704i
	-1.28718356315338 - 0.942389401014038i	-3.01734231627001 - 7.49241226481103i	-1.01416006405329 - 1.07717515773734i	-2.96082682632982 - 13.6556152533474i
	-2.72784978482702 - 1.24329514553907i	7.32878100411866 + 0.843022861248733i	-3.04222606797059 - 0.915412340801906i	7.26248450214927 + 0.744226475262820i
	2.49070789869572 + 3.54129613855977i	0.985015947602810 + 2.89407035213419i	2.51565988977820 + 3.61004501926695i	1.05105571759312 + 2.74387165077703i
	1.27982076956301 + 0.682261739690584i	-7.22075165180794 - 1.54216237351035i	1.20677895384012 + 0.441281694950418i	-7.28657973528482 - 1.39620981344051i
	3.28425386400733 - 0.785726951165187i	-7.09140002635163 + 7.30257832921389i	3.03468395140345 - 0.721777618548939i	-7.01275851881237 + 7.19422090600335i
	-1.05078062560928 + 3.18509726142499i	-6.77567252030688 - 0.757846346472237i	-1.57046575760407 + 3.37627508936709i	-6.83377213916400 - 0.678995732145959i
	-3.29099903155101 - 1.34415966327822i	2.75978956752340 + 4.73893841358442i	-2.58313781869012 - 0.667537516830898i	2.79902537642082 + 4.67923916244183i
	-0.969585278658423 + 1.60971103137101i	0.839800154778694 + 5.54936829088039i	-1.38855349777920 + 1.10139645120387i	0.865491097505035 + 5.59397550522975i
	-2.91245764280236 + 2.67887524940474i	-6.88648191385632 + 3.27224531861815i	-2.89880094536864 + 3.07935429121384i	-5.16302287837653 + 3.20487449009503i
	0.974016765503559 - 2.90949419801501i	6.78205284566078 - 2.79984121996672i	1.04927008483458 - 2.89152296746749i	-0.125810962997351 - 2.73204715229084i
	-3.10708468957708 - 2.70717826861639i	-0.831266023874524 + 1.03819129061804i	-2.50925101193238 - 2.70611598671993i	-4.01881040794483 + 0.957125743012209i
	1.13214327923861 + 2.97405097548564i	0.953237263417328 - 0.889047428983011i	0.723077787939069 + 2.32602996617684i	1.09798398702705 - 0.811661878339449i
	-0.994429776367303 + 0.927991854974769i	3.09633889944514 + 1.34903988106113i	-0.899858090697251 + 1.24834936494941i	3.08587169095168 + 1.25086098890960i
	-2.62149440105903 - 0.946758860851101i	-6.79680214192024 + 1.08433296508489i	-3.12596522989441 - 0.418726401083661i	-6.81603114920694 + 1.20296464190218i
	2.85301148421428 + 1.02641593933945i	-6.97632374484576 + 2.96397338505567i	3.00029574797838 + 0.362572107009532i	-6.93564219131906 + 2.82306961780147i
	-0.832609549987737 + 2.92565464360632i	5.01411508579641 - 0.504059251086604i	-0.991928993455075 + 3.12399490617904i	4.97813965588263 - 0.336374961942757i
	-2.96307894003125 - 3.16272185754634i	-3.29965601915314 + 0.743668489571636i	-2.68855433157887 - 2.67848499987404i	-3.26710540635793 + 0.524185241042451i
	-1.12354126954095 + 2.82547041313962i	4.95260937759343 + 5.25214739097705i	-1.57825851237694 + 2.72159209347880i	4.92375392739361 + 7.27990856335813i
	-2.61845072486765 - 2.27767091894960i	-1.25451198034455 - 0.741159256325578i	-3.21282862529018 - 2.68519191814061i	-1.23356710939429 - 7.28030867273634i
	2.49078437781334 - 3.12970938171950i	-5.20084063011214 + 4.67073539041072i	2.89188323229784 - 3.06588575015866i	-5.20816746125413 + 0.964278108815317i
	2.92046965550127 - 3.14921763442997i	-1.15025763429816 + 7.37110890479346i	2.24055600791864 - 3.14392028450633i	-1.15614520474193 + 7.53349535217836i
	-2.86701594925206 - 3.38361881819274i	-0.954435746586603 - 6.84284298528991i	-3.18091624785034 - 3.12704143345848i	-0.955856643160303 - 6.87917515175564i
	2.97766674257569 - 3.12963627695599i	6.84282229937678 - 1.18751616517000i	2.95425834796901 - 3.54737617607646i	6.83753134342156 - 1.18413205321729i
	-2.56199160732710 - 1.28276054666755i	7.01196282288053 + 3.08902092306962i	-3.58485629773571 - 1.31692895412032i	7.00903964268749 + 3.10188088155273i
	-1.29556766207438 - 2.15308070899929i	0.938979254349916 - 1.07669938741254i	-0.609238556206210 - 2.21383833266153i	0.934650377689825 - 1.09280326941137i
	3.69575965515378 + 2.52775081122923i	7.19579098668304 + 3.09312580642743i	2.52846973891345 + 2.63436407006090i	7.19471726688558 + 3.10939601113268i
	-2.69183824685116 + 0.948846070984110i	0.799740962400253 - 3.04344716175528i	-3.04411273310417 + 1.30480433085336i	0.794930129354467 - 3.05738775697942i
	-2.99043316124012 - 3.28548142703976i	5.15087265374736 + 4.87334196773564i	-3.10657813741915 - 3.46608913712294i	5.15071237288712 + 4.88245004106051i
	-1.11764642901451 - 2.78533333786370i	7.18573593918617 + 6.93006556469357i	-0.874965018066925 - 2.70427898079168i	7.17767263869230 + 6.91979565603278i
	1.06173249509918 - 3.56925626411433i	-7.35436833664686 + 0.650530028619164i	0.774131641969983 - 3.44903135958310i	-7.34729168798728 + 0.639807398088281i
	-0.976872837048200 + 1.16011187667801i	3.41397043457749 - 0.979943955376456i	-1.17279532143112 + 1.31377516246284i	3.41095995718147 - 0.980100685355124i
	0.518400847943266 - 3.48164736526185i	-5.44721651096870 + 6.87253054355129i	0.916560894111296 - 3.23245493470997i	-5.44374453577211 + 6.86674262012294i
	3.51606652306463 + 3.03704513074735i	7.06297270952478 + 5.31993553693136i	3.10669346800639 + 2.44123314218973i	7.05914647225993 + 5.31783492396342i
	1.02600183485717 - 2.76129492543648i	-3.01449195194118 + 7.02093378014302i	1.57695641985028 - 2.54436883665663i	-3.01424125930248 + 7.01337493366857i
	-2.90335217631034 - 1.42498496147030i	4.81399450547386 - 0.702683254903188i	-3.13059257667165 - 0.972408446459766i	4.81268661076916 - 0.699872985477573i
	2.59401797966943 + 1.07537008860174i	0.727319777988056 + 1.28439668345517i	3.28481354270067 + 1.01029850884166i	0.724537074125075 + 1.28166416425227i
	-0.723965475758977 + 0.471035351304901i	-2.94505155969914 - 7.00772843729714i	-1.37555456031576 + 0.209834666739706i	-2.94090034464249 - 7.00150790941475i
	0.397541772914421 + 2.96176138688364i	-2.96702931631658 + 2.94345286927063i	0.872425367530566 + 2.89144229685620i	-2.96632215391105 + 2.94106758621259i
	1.19678905448422 + 0.944250894489239i	6.76494688537256 - 3.12683444040673i	0.798433161185940 + 1.29786839508375i	6.76081990793102 - 3.12505024558590i
	2.57481995203229 + 2.58264870208705i	3.17821795652752 + 4.92056346023593i	2.57856262957572 + 2.45923530433752i	3.17562933916740 + 4.91799008099646i
	3.33313452760247 - 0.702610059365062i	0.877138306833825 + 0.721997815529217i	3.08006548074092 - 0.229516654250174i	0.876093987897972 + 0.720105781103123i
	-2.85066388927767 + 0.162505858523276i	7.00087903044565 - 5.28249368933942i	-3.10532524510099 + 0.273868133547509i	6.99661658128754 - 5.27720655869963i
	-3.07591743553108 + 3.08747653847598i	1.04825895375809 - 5.32016213051343i	-3.13111301250692 + 2.73375859619088i	1.04616922546559 - 5.31736859899800i
	2.94831482795221 - 0.863343729975647i	2.97269725418302 - 2.80571851538241i	3.44190048918193 - 0.845167647489661i	2.97201420701497 - 2.80288468163521i
	0.943581657588123 - 3.00046123232500i	7.04904695170928 - 1.09339586826727i	0.798159976221728 - 3.37995086709924i	7.04228331255005 - 1.09285138557101i
	2.67418170073422 - 1.94918193126033i	1.09949514892813 + 6.91577279686630i	3.00098441248688 - 1.01723447195066i	1.10005906623936 + 6.91041703310839i
	3.35666077725473 - 2.58826002495498i	-2.93572805577280 + 7.16164614998678i	2.89249766138043 - 2.62414788168471i	-2.93462191087417 + 7.15699377174022i
	1.26560570657659 + 2.80261018024942i	-6.89714432852096 - 5.39018382175245i	1.45433061653796 + 3.36465827307940i	-6.89137645764614 - 5.38714213306353i
	2.77767228384839 - 0.618648092545057i	-4.90832332420491 - 4.82575409412742i	2.79775331811539 - 1.16869407215389i	-4.90487451805337 - 4.82108909864129i
	3.03820889701412 - 2.99751718205825i	-3.02771255243987 - 3.22460596062925i	2.82735766524045 - 3.11176704862158i	-3.02574188204637 - 3.22326739058416i
	1.27140994025174 - 2.05832229641592i	3.16647052417529 + 6.59113041721052i	0.771701763826165 - 2.79352805141618i	3.16480370316135 + 6.58710598252641i
	2.60090253248742 + 0.304653952639997i	2.91102938942948 - 6.91771994251621i	2.70974872436679 + 0.472918813652376i	2.90788446128774 - 6.91314654738756i
	3.07899617346890 - 0.455605495365641i	-5.14802724284847 - 5.27607413160970i	3.90337900897845 - 0.903990277186172i	-5.14304709015656 - 5.27198132272105i
	-0.849628753931362 - 1.34989929907980i	-5.08540977491283 + 2.81106663766559i	-1.61147083439694 - 1.58775790182808i	-5.08283782569290 + 2.80918108898975i
	-3.15903436026530 - 2.92176107559360i	2.63687741250991 + 2.85361659177308i	-2.75639952410373 - 3.11388167827950i	2.63601190449971 + 2.85096913248460i
	0.938003079547935 - 3.14749786834342i	-3.04710686886560 + 7.18471503346968i	0.698770995170651 - 3.04687427751911i	-3.04570613347774 + 7.18016610963133i
	1.00811200149494 - 0.967377672174511i	-3.46370928270836 - 6.96224991494991i	1.18067391133309 - 1.01127164145732i	-3.46060611149070 - 6.95799056868512i
	-0.890166662472059 + 3.21871508405791i	-4.82988445335865 - 5.15810971942492i	-1.32795279471429 + 3.43016528838885i	-4.82646867836102 - 5.15339127054039i
	-3.18765522282942 + 1.05598635610319i	1.01320872772193 + 5.36632237065037i	-3.20500824653648 + 1.00236061142162i	1.01224573685815 + 5.36157886143484i
	3.13944037938105 + 3.23005493858056i	-0.917602811917353 + 7.11150455909993i	2.83595591121390 + 3.10553227071834i	-0.916374100885316 + 7.10677031300605i
	0.713698699630357 - 1.14183261043498i	-6.49088417574139 + 5.09783289801302i	0.731581817613109 - 1.27285511961667i	-6.48688076182245 + 5.09381066987165i
	1.13442573321550 + 2.81195802905462i	-6.91299950761735 - 4.81107795555790i	1.23595502056448 + 3.36003264091319i	-6.90691383393696 - 4.80758298834279i
	0.995754731396899 - 0.135501072859268i	1.15886877211465 - 4.87605728950774i	0.718288668528192 - 0.481352708045118i	1.15701355130730 - 4.87207914554464i
	2.96581785224809 + 0.341399828622809i	7.01192360020932 - 2.75751446509321i	3.19606457964527 + 0.789698812460126i	7.00763765889115 - 2.75606735992265i
	1.11867913264763 + 2.93087106506660i	-2.76266146983287 + 3.00384993440954i	0.824429697425055 + 3.19658074526545i	-2.76133474594283 + 3.00236434971760i
	-1.17333670598296 + 3.21380079528277i	-6.80466467084699 - 4.96295599418766i	-1.14430237160623 + 2.74464438526030i	-6.79916989917466 - 4.96005816467641i
	3.46082702720891 - 3.29815297586416i	2.94731322418571 + 7.06365850805039i	2.33647033157105 - 2.90529784086756i	2.94499243148618 + 7.05913813244699i
	-3.63634065257113 + 0.752975493578940i	-6.57835761237795 + 6.98575199069882i	-2.66972081037849 + 1.18238239876464i	-6.57366657713307 + 6.98001687311493i
	-1.20562258762957 - 2.47611756100702i	1.02165021722032 + 7.00354744019502i	-1.50111687783105 - 2.41358275493925i	1.02136683455991 + 6.99868742210541i
	-2.73996044700062 + 2.77011121754211i	2.82701161178426 - 1.25945745053126i	-2.55296825597380 + 2.49852903963707i	2.82421894075247 - 1.25859301838850i
	0.450593913038604 - 2.32362874790443i	0.884890564281569 - 6.71255387789777i	0.291585045535585 - 2.27879098038592i	0.885065044138982 - 6.70777148992570i
	3.01115856921105 - 2.95685385113298i	6.97927203400397 - 7.09219051977869i	4.01075984752562 - 3.17584488499057i	6.97323907203805 - 7.08651281602737i
	-3.54058715374737 - 0.617058384024031i	0.697146850434850 + 0.961407395554001i	-3.56678021488359 - 0.615282924183535i	0.697415323427460 + 0.960108656919824i
	1.00179858429649 - 1.71128189846787i	-0.932502708920832 + 7.22600797153690i	1.21711436845292 - 1.43029723475691i	-0.932429740914150 + 7.22132136040971i
	-3.13957596595595 - 2.20774974440483i	2.91617832721544 - 3.02509243687291i	-3.07717080884052 - 2.53950111868549i	2.91439830073566 - 3.02351285219295i
	2.94473399101786 + 2.74971291646555i	4.95847173183507 + 5.23447011830077i	2.58364104595655 + 2.58577892579891i	4.95469117789579 + 5.23116023186349i
	1.09174106886694 - 0.750855404755372i	5.00656509123338 - 6.82440557951002i	1.54670067420309 - 0.782866442243187i	5.00267815950460 - 6.81975348335985i
	-3.42018504929528 + 0.969432906711117i	-3.07591821511229 - 0.948336453955861i	-3.06256096726269 + 1.45493200614893i	-3.07320981150476 - 0.947438562169958i
	3.14993075922690 - 1.10367075256689i	4.84999971555756 - 2.61185439024646i	2.57412444939521 - 0.892790915855173i	4.84578239437093 - 2.60988357300650i
	-0.961138326709055 - 1.10987828731098i	2.98936254549764 - 2.88521774113213i	-1.05986457979412 - 0.824039589687676i	2.98788280751443 - 2.88333235909911i
	-0.948811909004313 + 3.13445349724894i	-5.08210094822360 - 7.05769826168708i	-1.39136669961478 + 3.19125611740891i	-5.07909150197667 - 7.05203493417302i
	-1.48821510773199 - 3.86948560456430i	-1.06526990837539 + 3.19564524132799i	-1.36571483839029 - 3.55340105340618i	-1.06379379754335 + 3.19272662251294i
	1.15411864504848 + 1.53167858188478i	0.901741319995974 + 6.78366722153366i	1.08758671602179 + 1.49037459683583i	0.900538818218560 + 6.77923269055950i
	-3.06455383167686 + 0.261475079536124i	-4.79019355319551 - 3.10668484777901i	-2.50915389468103 + 0.495324217143705i	-4.78632231611050 - 3.10494175380102i
	-0.993866093073554 + 0.861929779031577i	3.22968462623553 - 7.22213057759213i	-1.29568386338337 + 1.28926098722336i	3.22721711594040 - 7.21632266423109i
	2.75791096067871 + 3.14005719690784i	7.23103709192345 - 7.39601188910205i	3.12972264565403 + 3.21212555863841i	7.22550111015872 - 7.39082469303617i
	-2.97880217758231 + 0.890788442525647i	-2.45697212717789 - 7.27860047983600i	-3.06872701315120 + 0.988656924753487i	-2.45475234150407 - 7.27310390733075i
	-2.90388409027769 - 3.46441368217464i	-0.749701196310985 - 5.24222896936522i	-2.58964237793693 - 3.21062687770922i	-0.749712628669699 - 5.23824438042877i
	-2.95877070736891 - 3.21445694604937i	3.06006248020305 + 5.01394505889544i	-3.22068890611734 - 3.64603236266518i	3.05845678111209 + 5.00994739119338i
	-3.14463801824266 + 3.10349619486530i	-0.786404479713143 - 3.17053315795783i	-2.71517469445392 + 3.09975605022146i	-0.786496340355149 - 3.16776059974329i
	-2.76260161770527 + 2.89189440609855i	-5.07708042420289 + 4.94212475746965i	-3.36650401510873 + 2.33973889750575i	-5.07271278271704 + 4.93795568187193i
	0.726408300264051 + 3.02508329030128i	6.87471517733114 - 1.04564108513379i	1.01702453418538 + 3.28484984165959i	6.86915750670392 - 1.04434350083068i
	-3.51989990820269 + 3.05933106375354i	-5.20897785147540 + 1.11064284340754i	-3.53848405835718 + 2.77451383654161i	-5.20485032688238 + 1.10934746739581i
	2.67935629056807 - 1.35080109886674i	-6.88844515365080 - 7.32745748029894i	3.04753393912525 - 0.828499995610740i	-6.88338245142436 - 7.32166324824393i
	-2.81445586861055 + 1.25022616327314i	-3.10086490556592 - 6.82384901965716i	-3.15034459954082 + 1.31173594673392i	-3.09874710576999 - 6.81900189865322i
	-1.22335939251786 - 1.52735937608513i	6.73577894303696 + 6.66534269063087i	-1.65444241814179 - 1.75131450047336i	6.73116336833297 + 6.66043806938824i
	1.01131455311329 + 1.27045283678563i	5.10291391700865 + 7.00356948955071i	1.39553632142344 + 1.47859059217200i	5.09860870860631 + 6.99851747202984i
	2.67585049418752 + 2.66824361411588i	3.13673976771585 - 2.93772534614923i	3.27397649043929 + 2.49482506862994i	3.13501624689930 - 2.93583953924952i
	1.12691218695052 - 1.21881693136920i	4.74009771140933 + 2.24865686796776i	0.967637473448673 - 0.444889024638764i	4.73597971117908 + 2.24739338110891i
	-1.57982238656850 - 3.02042015402509i	-5.04892749635160 - 4.54651779829091i	-0.788389578320470 - 3.30047305188499i	-5.04465156806478 - 4.54360867900696i
	-2.84987213457471 - 1.02669786049097i	5.12799186185120 - 7.22735479682364i	-3.49185860791177 - 1.42908538525618i	5.12379212014363 - 7.22153933350335i
	1.31495660519184 + 1.56065177370890i	0.774649485559772 + 6.80705971057162i	1.25772912007975 + 1.95292888127104i	0.774293451722720 + 6.80161604914085i
	3.04758991781930 + 3.44800476968579i	-5.30789094102236 + 1.34242537214610i	2.46062334900001 + 2.35320441317267i	-5.30397137709707 + 1.34171946537434i
	-2.90798424267576 + 2.87416914106359i	-0.906721043247538 - 7.00208137625010i	-2.95755347687579 + 3.18923934029849i	-0.906235079790722 - 6.99703760521438i
	2.46067159322319 - 1.03756120581963i	0.622073446486549 + 7.08646836455700i	2.64059622137287 - 1.38970630197363i	0.621972020812409 + 7.08120430005878i
	-2.79762451030181 - 1.19345117623924i	1.01869653159402 + 7.08293617110270i	-2.62799523565947 - 1.57243611721002i	1.01745618747466 + 7.07785008485302i
	2.55247805436767 + 1.21191494377319i	-6.87788758717686 + 7.00745868538453i	2.42707410056880 + 0.707442233937327i	-6.87224106945584 + 7.00197305564469i
	2.72363474740057 + 2.88383475280488i	6.87670020734400 + 1.20104883978021i	3.38499310307814 + 2.47375450797818i	6.87106002742849 + 1.20053808290869i
	2.93068225581722 + 0.825646893096495i	4.92609034092139 + 4.84946482931658i	2.53569022937675 + 1.20924482360101i	4.92291013056433 + 4.84545313047243i
	0.961562189511203 + 2.94366186244619i	3.06878889081718 - 1.05745710992681i	1.42305487668119 + 2.74150005122713i	3.06617166058679 - 1.05627185054807i
	2.78386296028434 + 1.15220405833735i	4.99977192838932 + 2.71418993879083i	2.38417411915474 + 1.14002800438009i	4.99624088936426 + 2.71184269183995i
	-2.87884435436014 - 1.84898920376369i	0.803900314388032 + 2.88748539769672i	-2.65659308264331 - 0.869593802252006i	0.803315336327565 + 2.88557398591411i
	2.94078536489399 - 2.80174793236882i	-2.94847521758850 - 5.21919344782391i	2.62712626466854 - 2.77179719668148i	-2.94648107662072 - 5.21542086824995i
	-2.96572255928506 + 2.45238039945355i	2.96568333836947 - 1.46826547819168i	-2.56797424925856 + 3.54634862720332i	2.96382948402587 - 1.46722302234014i
	-3.01233971956450 - 1.38524802898904i	-6.99459620487302 + 1.09094408650745i	-2.61903621786331 - 1.54973451761329i	-6.98986351160311 + 1.09031388612998i
	2.53383884413940 - 1.35921199522400i	4.96505348992843 - 3.35192959620214i	3.06190426031450 - 1.02634318847509i	4.96187464778981 - 3.34973049797645i
	2.60070698484222 + 3.16306331760545i	-1.12781635775203 + 0.571116134900778i	2.79208785047672 + 3.36031091051079i	-1.12746847568198 + 0.571046713736501i
	-1.12781258562002 + 1.05919962647808i	4.94179776460587 - 6.59903992206797i	-0.576789294449321 + 0.747182776329055i	4.93854987532278 - 6.59452495260446i
	3.04639081177971 - 1.22329854562061i	3.07507434728985 + 4.69772451414187i	3.01619245297239 - 1.09602152069439i	3.07250271452393 + 4.69459337590407i
	-2.79123280563114 - 1.30856332123510i	-1.00051719068131 + 7.08035334517380i	-3.19071540619127 - 1.13323176313222i	-0.999639326693399 + 7.07482341695318i
	-2.92773162714539 + 1.13900848860357i	3.05282981916863 - 0.719488215081497i	-2.20258961194677 + 0.701095307603758i	3.05060038507009 - 0.718775742336942i
	3.01532869311572 + 0.753275234910780i	-0.977808392459538 - 7.02097565293986i	2.48055667030908 + 1.87424433460096i	-0.977278946356312 - 7.01582799159113i
	3.02644173869220 + 0.969378090633968i	-0.653026874502629 - 3.02884127266502i	3.01888399524150 + 0.526284029335782i	-0.652213020404949 - 3.02666700303779i
	3.23502192747893 + 0.549026752203482i	6.75781757169082 + 6.93352309391258i	3.54549842530408 + 1.19266937706621i	6.75238775542387 + 6.92856989348099i
	-3.39116560470607 - 2.85351567740294i	-2.96623259988919 - 5.16226174564246i	-3.57904768038545 - 2.80859256328952i	-2.96357588113958 - 5.15871066797396i
	-2.79240272065323 + 2.90633888240288i	-6.98190298336936 + 7.08035677830663i	-2.77772183290044 + 3.03780846779943i	-6.97716604611966 + 7.07543666277125i
	0.749899800342621 + 2.78115998840534i	-5.19931245062164 - 6.88294691138878i	0.785279236015605 + 2.30064642111292i	-5.19509423639420 - 6.87818344898394i
	-2.98178621693043 - 3.02197962470317i	7.03866045581929 - 4.66182249960885i	-3.11596489594108 - 3.19530767121773i	7.03319599863438 - 4.65806121619890i
	-3.08074382837572 + 2.27027821625696i	-6.76087270918004 - 2.94064090037979i	-2.60474179882050 + 2.57836709726453i	-6.75575934805241 - 2.93869724029486i
	0.727320324549882 + 3.12527478132589i	-3.39771190956342 - 0.803695125992580i	1.51394971805639 + 3.35550792924817i	-3.39514084591058 - 0.802961393376222i
	2.86632199720320 + 0.838962814636887i	-2.92491251321273 + 3.16221537120106i	2.32116053549717 + 0.625228710422019i	-2.92294231723722 + 3.15984650888256i
	0.276830344394307 + 0.454922578245441i	-6.81248270077129 + 7.04998683613123i	0.888628700086389 + 0.730941434598466i	-6.80711775751182 + 7.04467272952035i
	-0.966616691301921 - 0.769345770346011i	-3.38440283648472 - 7.01425102404034i	-1.23170914171294 - 0.438856332940916i	-3.38228610948914 - 7.00886344674175i
	-1.08402996173492 - 2.00255091553329i	-3.09712182478542 - 3.26078766701032i	-1.15564863852088 - 1.38992464894856i	-3.09440801613866 - 3.25863341232831i
	-3.64271061532499 - 2.65506613472801i	7.24130131931190 - 2.47037792194469i	-2.70309138255762 - 2.57508626370076i	7.23554162257538 - 2.46824464133527i
	-0.769046621276236 - 1.77702453785984i	-7.59679759993304 - 4.95806158910241i	-1.07315557755100 - 1.28184782758892i	-7.59084815185507 - 4.95468968907768i
	3.06747343846822 - 3.40559431811538i	0.888180261240632 - 2.90917021441419i	2.50047113442113 - 2.73454982169189i	0.887314884546611 - 2.90674798732598i
	2.81362546873238 + 0.910739294066392i	-1.09418143923215 + 3.29007243823005i	2.98583470796355 + 0.851750334276072i	-1.09329826079781 + 3.28743746738678i
	-3.03605747890350 + 2.89261336999031i	4.58703507781456 - 2.80612354068619i	-3.03561146434653 + 2.68625999453428i	4.58370401126255 - 2.80393989191495i
	2.68041850134912 - 1.08025554689007i	-1.01420328211393 - 2.69712231707263i	2.97370214501764 - 0.610615145393728i	-1.01365006507260 - 2.69512336913988i
	3.09036612523846 - 2.69792839465797i	-3.31956501223586 + 4.91921489815318i	2.43843167426277 - 3.36430868796524i	-3.31680355625708 + 4.91546762556549i
	3.16897666766489 - 1.59656628089775i	7.02968061676540 + 7.18846024300195i	3.20564215336552 - 1.03118491428171i	7.02410604016883 + 7.18331963931131i
	3.02856569470897 - 0.852142946423933i	6.87907115043983 + 3.10890320529298i	3.26802136391529 - 1.14813451363890i	6.87435331178096 + 3.10635025482515i
	0.884531020094306 - 1.18297047506857i	-1.34632170308174 + 0.837513065865922i	1.67785230301609 - 1.17258861760194i	-1.34567418807287 + 0.837169554400245i
	2.90034534552585 - 1.20110469240584i	-4.72712213255223 - 1.04132292268609i	2.67618349625692 - 1.08089206497196i	-4.72334125379826 - 1.04082170714193i
	-1.02454037151911 + 2.46946999925695i	-7.01974025923333 + 5.05999557028767i	-1.20725477284836 + 2.95487665445000i	-7.01470822424355 + 5.05647536264987i
	-1.56672374167396 - 3.23330958236632i	2.63748888914726 - 5.13569585259545i	-1.31078851991289 - 3.51442306107479i	2.63557997166710 - 5.13205130658200i
	-2.42071751115657 + 2.37697116101438i	-0.854106619738274 - 0.940989354479935i	-2.56452787157348 + 3.00410188382146i	-0.853391383028878 - 0.940216816315894i
	0.665113490799532 + 2.74678274040208i	5.10914388902370 + 0.926784301684106i	0.747446979215179 + 2.91788614306552i	5.10515939291522 + 0.926116783538382i
	3.00528030335725 + 0.808741653577217i	-1.35661509439138 + 0.883278288696729i	2.82189907799121 + 0.757791188219351i	-1.35532339915702 + 0.882514158486849i
	3.04868157402375 - 1.26175494048929i	-3.08350238086577 + 7.04596401876390i	2.97727508493424 - 0.815933472395162i	-3.08155442030468 + 7.04092533396328i
	-1.02229947308767 + 1.29176532203002i	7.01305076509844 + 0.815513762381952i	-1.13079094782946 + 1.32600194380530i	7.00819877587470 + 0.814675635464424i
	-1.20415101100751 + 2.70204356338683i	-7.18978936729185 + 2.87373319972570i	-0.848098366784165 + 2.72641750867617i	-7.18477195790552 + 2.87185639896658i
	2.89098351879795 + 3.08115779194629i	4.96030769195058 - 0.830124870117340i	2.63943342663388 + 3.03214704482021i	4.95687050264712 - 0.829750331806001i
	3.02946151268546 + 2.94531197493166i	-1.06186658922972 - 6.93138246998887i	3.27691609079645 + 2.90256425154267i	-1.06121851299679 - 6.92604638893565i
	-1.25082026837668 + 2.79000374453931i	0.772551950074676 - 6.94742367129220i	-1.13067864146317 + 2.62181770591374i	0.772002727107636 - 6.94240654338324i
	2.87060865778714 + 3.08823882706282i	0.910912599263076 - 2.78328966729446i	3.08018490772336 + 3.27049450225590i	0.910330149494970 - 2.78117555439883i
	0.902205148845428 - 3.33396453740800i	-5.03256912702082 - 0.815133804925411i	0.939016040291709 - 3.18230829489203i	-5.02903394926508 - 0.814494871605760i
	-1.13697454250091 - 0.924838888396372i	2.96894711483746 + 5.24255476390335i	-0.987025437191800 - 0.575118138169466i	2.96701755495019 + 5.23855450779450i
	1.30551402202951 + 1.17785103002586i	-3.17700414179583 - 4.92556421461171i	0.367497679176612 + 1.10531493244554i	-3.17496130676200 - 4.92173522042091i
	2.90015325225476 - 0.879361659342795i	-0.691462242656297 + 5.22469285174218i	3.02167059799120 - 0.866617539544002i	-0.690636265086509 + 5.22060204156449i
	2.75878376903163 + 3.05716457685879i	1.19054975141334 + 0.910264837883528i	2.84908894520634 + 2.47051642195102i	1.18939120932402 + 0.909820384448514i
	-0.784296433466433 + 2.95825061320207i	-3.16990983874943 - 6.88646661245925i	-0.466421140550481 + 3.44098872074165i	-3.16735496489661 - 6.88157558592340i
	2.20610653560326 + 0.893796360427251i	3.08556693314100 - 0.919735831140549i	3.04929904910627 + 0.721145113834283i	3.08316933380554 - 0.918884051287671i
	3.23762154032601 + 1.06945042362625i	-0.937207543932791 + 2.89209904206508i	3.30934805670814 + 1.36250090867883i	-0.936508833623240 + 2.88984882455238i
	-1.19892916508316 - 1.52571986143188i	2.65412869874575 - 0.514220586797171i	-1.50808290185270 - 1.02630048670959i	2.65226222274837 - 0.513808291345173i
	-3.02815959829238 + 3.63488808338009i	0.832545305915359 + 5.15825942719711i	-2.75099971495360 + 3.04105691458736i	0.831737235184231 + 5.15448262360534i
	0.963838031597787 - 0.688241490353672i	4.82853486118746 + 5.35838876819032i	0.664503164815390 - 0.745611134242660i	4.82521159225197 + 5.35430033814666i
	-3.15000773326434 + 3.25007762652013i	-2.96090386541014 + 5.22298346408047i	-2.90196782720209 + 2.84061807860185i	-2.95899659540947 + 5.21928305662781i
	3.31935993902076 + 0.610802883343428i	3.05498171230893 + 5.25861932650321i	3.24454780763746 + 1.48810538438802i	3.05300015924042 + 5.25451901024651i
	0.557485789173625 - 2.75058334870046i	5.20327059401431 - 3.21916506539060i	0.574547078834355 - 2.45153960653599i	5.19917056551958 - 3.21657065931418i
	-3.14372001732682 - 3.29529588356727i	7.14148466971717 - 0.956609856778270i	-3.68052408597179 - 3.15924295896224i	7.13636584550426 - 0.956088804160089i
	1.28735574920690 - 1.16564457094711i	5.05405173573473 - 6.85266698520409i	1.48937595118797 - 1.55898437812950i	5.05022017453722 - 6.84744308164629i
	3.13883165266756 + 1.26036010030346i	7.05435815379715 - 4.99771447088859i	2.66564479435422 + 1.91360608345376i	7.04911707977041 - 4.99409435359760i
	-1.64305085613822 + 2.62542192455836i	-6.90883403808150 + 0.957076161277388i	-1.08058508775501 + 3.00913280280687i	-6.90360657476528 + 0.956381369667717i
	-1.04712017405542 + 2.53936622999184i	2.89768287042298 + 5.11919147543281i	-1.06295781675153 + 2.95974558387616i	2.89534939796033 + 5.11545243536465i
	-0.832919110212285 - 2.64345205403706i	1.05827431819664 + 3.05585147990548i	-1.16409659210690 - 3.05549245572662i	1.05773006758106 + 3.05346958178039i
	0.952650415375694 - 2.73264305551501i	-4.97204819903878 - 5.26656315218757i	1.01832251809285 - 2.46810848837607i	-4.96862660534804 - 5.26249701319538i
	2.75359869949528 + 0.862824298759762i	1.14864573783466 + 2.61505450147084i	3.11269079309848 + 0.704925787337727i	1.14804847878555 + 2.61292926894741i
	3.68862260833138 - 0.696520829186188i	4.89748484420226 + 0.965652071482239i	2.96082469265071 - 0.909818764444168i	4.89364156780977 + 0.965123854854367i
	2.63692853289178 + 2.88682091471871i	4.88416169588378 - 5.19568057430730i	3.52899237340517 + 3.04788448669948i	4.88068825712998 - 5.19199425555488i
	-0.915077382312894 - 0.968992215357684i	-6.88544180063917 + 0.664453699884366i	-1.41390628758936 - 0.804248066022221i	-6.88040169480823 + 0.664083160857450i
	2.54076036128532 - 2.91356039935923i	-7.04898378675681 + 6.90846340184200i	3.14737653589753 - 2.67645667243647i	-7.04378503898398 + 6.90327789436012i
	1.06982709899029 - 0.676464978892226i	-0.995120733021323 + 6.84833593980063i	0.253805764312611 - 0.847651866597849i	-0.994272764473416 + 6.84326091455319i
	2.52399085209401 + 2.29343660297546i	-4.68988780053670 + 4.71604630538815i	3.43293588074913 + 2.15052175123175i	-4.68659093216155 + 4.71261234849002i
	-2.53279986092569 - 0.504531058677346i	-3.24128444688806 + 7.03842589064090i	-3.07148197376112 - 0.259637914907925i	-3.23865740384863 + 7.03309376645573i
	-1.53636623307015 + 2.81335467687524i	-4.67755755184426 + 3.29863277904979i	-1.33898372626409 + 3.16582728144849i	-4.67433157057795 + 3.29634106395471i
	3.53005009744953 - 0.834126333533048i	-2.74914114474595 + 4.72102711799104i	3.41659737815928 - 1.27687993020525i	-2.74687616132182 + 4.71735645379426i
	-1.09207589663839 - 3.54345788519505i	-1.12678490328811 + 1.31112591144978i	-0.629528989538655 - 3.94085894716256i	-1.12613535827416 + 1.31032191256452i
	-2.86936682401968 - 3.36909103473817i	-2.64524272862448 + 7.29535842453697i	-2.97871497457509 - 3.08980611980688i	-2.64316024147526 + 7.28980763039606i
	2.89256802601892 + 0.905096918919795i	-6.87281235836515 - 4.86600852640593i	2.87806250360533 + 0.763336656919306i	-6.86776239020578 - 4.86230009004639i
	2.76805373109450 + 3.31291542410410i	-2.94971232319238 + 7.44294445762157i	2.76166151226480 + 3.14537402627603i	-2.94756323460579 + 7.43737941598779i
	-2.54015917644919 + 3.32804062862302i	-6.64309981420686 + 1.20492193531132i	-2.65838512509336 + 2.56623631035859i	-6.63806349224529 + 1.20401885874135i
	0.944111860161463 - 1.58542557553551i	0.746178576284817 - 4.35908207092282i	0.678204027518888 - 1.62358552706066i	0.745453462833007 - 4.35578539356048i
	1.05661770784879 - 3.16167514679538i	-4.74102009598383 + 1.42087587502038i	1.67441624674889 - 3.37857605054254i	-4.73729693732626 + 1.41971072444542i
	-3.34609310256675 + 3.03840717198132i	7.37338967145022 - 4.89172814380761i	-3.43552196356647 + 2.92471562782795i	7.36770506129062 - 4.88795905142096i
	-1.28379759756181 - 1.48187433783551i	-6.89641879573796 - 0.766326401997944i	-0.841646737057019 - 1.24254232008624i	-6.89110484356588 - 0.765914490090835i
	1.13008432951324 + 0.949799700531510i	0.892099691544224 - 0.912948341395565i	0.832281591812844 + 1.02444304633181i	0.891278053862594 - 0.912122481947426i
	-1.29976594446667 + 0.565182180876669i	-6.85668515782325 + 3.28902664110043i	-0.740785065817512 + 0.908060198368871i	-6.85150342645251 + 3.28646493264370i
	2.44762190501239 - 2.83408621024713i	-1.17361168022983 + 7.05439702413023i	2.22204451652132 - 2.58968198704548i	-1.17276932373561 + 7.04925196531621i
	2.87522752068679 + 0.682263590291377i	6.83460909856530 - 1.20014942761227i	3.94330272037916 + 0.898048938881914i	6.82949689165481 - 1.19929394003940i
	-2.92040615746647 + 1.01863288514839i	6.93453977278890 + 3.35014022421339i	-3.58670910514818 + 1.34659323066210i	6.92951275467959 + 3.34763840931235i
	-1.04319684903447 - 3.06558741666865i	4.71895040576345 + 1.05513625265904i	-1.36373988210442 - 2.88127030336085i	4.71528862641232 + 1.05442204746438i
	0.880197390091590 - 1.59295388887242i	-0.946817616622399 + 6.93560238923593i	0.886549779697836 - 1.72094839175859i	-0.945922076396502 + 6.93035417395014i
	3.13738827070198 + 1.03964382768663i	0.883949547615324 + 7.08639815281920i	2.91908494702110 + 1.21640496778017i	0.883095602671312 + 7.08127850075984i
	-3.12104163215092 - 1.08367329307614i	4.82756691980251 - 2.66271299427992i	-2.65281307605453 - 0.629981180002553i	4.82416765738366 - 2.66088044673222i
	0.726656811093752 + 2.71627521649509i	-6.86555940221865 + 3.05655885924624i	0.495585944708284 + 2.64027289396313i	-6.86060796360501 + 3.05442489750021i
	-2.72741038689069 + 3.00479697468672i	-7.05751356660017 - 5.12490118881763i	-3.08327463874383 + 2.95779803223481i	-7.05220290473892 - 5.12120853207923i
	-1.20407358224219 - 3.37823797059906i	-7.06546803892435 + 5.28633645681776i	-1.68892411407508 - 3.32226493292954i	-7.06024420368258 + 5.28248595545233i
	3.00028558734435 + 1.13668608540437i	1.23154710748194 + 3.00671289027848i	3.08192746892081 + 0.746088053908501i	1.23058076416146 + 3.00446222508015i
	-2.80031793927963 + 1.08479710019572i	-5.01168599740454 + 0.930401477534521i	-2.51305442343411 + 0.870746477603845i	-5.00785921758978 + 0.929686572304580i
	1.05366497469332 - 2.83266042521957i	-3.07375623275634 - 0.877525905014193i	0.977672461943090 - 3.09562358651218i	-3.07163338858781 - 0.876807118167271i
	2.86883897936575 - 1.31641815466722i	1.17562023470595 + 7.00109670392562i	2.44808898242970 - 0.792142516896755i	1.17492737277929 + 6.99580554163967i
	1.02710908905855 + 3.08367070287854i	1.08247854766210 - 2.97347956429666i	0.745396779409594 + 3.08271784015095i	1.08149735348175 - 2.97115363477477i
	-0.992194406339372 + 0.639810956332040i	-2.56281538514124 + 3.01970722336206i	-0.769667952293354 + 0.581582080039361i	-2.56075892386367 + 3.01734260374147i
	2.92190594052899 - 3.06094620179255i	-7.18423371946841 - 3.29587372889924i	3.29982325226546 - 2.87684434799588i	-7.17902450634858 - 3.29331579430427i
	-1.03842376303875 - 1.01667439687805i	-0.669249366392848 - 2.98943263440701i	-1.34884488059778 - 0.625250573502005i	-0.668692231117495 - 2.98730647020583i
	-1.50303872476119 + 2.75632432815025i	-0.754095267329560 + 2.90119286850508i	-0.866944325755220 + 3.20395553002920i	-0.753536154816942 + 2.89909622622856i
	-0.662146909857447 + 1.73156475938876i	-1.08050895937128 - 3.23669909692292i	-0.407905725418764 + 0.809879453188754i	-1.07976831244724 - 3.23431211860533i
	2.67979386835513 - 3.40837544094187i	-1.07485264012854 - 4.92309731504187i	2.12542024609407 - 2.98986160450305i	-1.07394423451069 - 4.91947829895327i
	-2.99651949799008 - 0.742866701447396i	-2.85147751321037 + 7.12383984039732i	-2.37911187674358 - 0.567730494123927i	-2.84951255515824 + 7.11862692788625i
	2.84314242787517 + 0.713593210199043i	0.835088940468173 - 5.29123581374333i	2.68250597721537 + 0.956570769683990i	0.834637637864794 - 5.28740923864636i
	3.29831608434084 - 1.12310125228981i	0.814485592333358 + 4.89228556505573i	3.28063436967697 - 0.0928960430749468i	0.813713927874671 + 4.88877013960907i
	2.47807923060662 + 1.36067967253187i	2.90329778664929 + 2.90665081224772i	2.60152946656088 + 1.35198922925683i	2.90128759154363 + 2.90438431215612i
	3.22833409421733 + 0.406704845877523i	-5.37581406657420 + 2.80985646604493i	3.33220211585564 + 0.803577521051130i	-5.37192840994432 + 2.80787320632419i
	2.91823814672167 - 2.83856932388527i	-7.28128043765283 + 6.93149055072576i	2.85509222914969 - 2.95803687653705i	-7.27583615810079 + 6.92627809754110i
	1.44236437874311 - 2.83790249385210i	-5.09622327748323 - 7.04304482818778i	0.602024957610524 - 3.51231240753270i	-5.09243689388943 - 7.03778295530904i
	0.604718854085614 - 1.67038003138671i	0.875301343394744 - 7.05537902796824i	1.10194822408497 - 0.679631065015869i	0.874589579667418 - 7.05015352499337i
	-2.89075770320046 - 0.842863385089459i	6.64636825020139 + 2.97497459300572i	-2.67398843158722 - 0.895919869467753i	6.64154979771119 + 2.97273651564819i
	-2.88256819913673 + 3.12040098554248i	1.05879184215352 - 5.33607466814874i	-2.39977671805651 + 3.20698288273032i	1.05786871376767 - 5.33205463041468i
	-0.933408714467092 + 0.718615071191878i	-6.91308850702073 + 2.89136653817970i	-1.22162148173198 + 1.41368119006231i	-6.90781358539759 + 2.88913556660519i
	1.01810027547742 + 2.49292952738257i	4.71479279773385 - 7.14627839026261i	1.48068266443549 + 2.87709971887214i	4.71115381020393 - 7.14088220933106i
	2.58206034796708 - 2.64117453585001i	7.08063006199476 + 2.79101837009313i	2.52861178159696 - 2.46248908431895i	7.07550179401689 + 2.78885153058955i
	1.34947529603027 + 2.65592584918663i	4.99999313046289 + 1.30309327153452i	1.56184032087131 + 2.26451442531349i	4.99620599118261 + 1.30221221281414i
	-1.43250745880368 + 1.11011278562588i	-6.85912253254618 - 3.13140804486951i	-1.22254052652301 + 1.02032472288326i	-6.85400553809253 - 3.12914839297271i
	-2.80296617783503 + 0.915863442808930i	-7.05179245608903 + 6.81891160283531i	-2.61284283020795 + 1.21753196130895i	-7.04654732788531 + 6.81388839766986i
	0.968567215633016 - 0.997674555782631i	-4.94736278661657 + 7.25209366227003i	0.712254058946130 - 1.06010907426494i	-4.94376194989962 + 7.24672062802965i
	0.643052319188710 + 2.87267269596420i	2.89440682517391 - 5.39216091418117i	1.07532630393232 + 2.92224576063304i	2.89236629720453 - 5.38819849074818i
	-2.86860298502561 + 2.91456273743292i	-0.766318066018787 + 2.99650754372971i	-2.89336033630073 + 3.30573275249240i	-0.765879657561497 + 2.99434759903023i
	-1.38099176701852 + 3.01001737026938i	5.02825410177911 - 5.11036040458259i	-0.817457315724870 + 2.69332227726597i	5.02466480259210 - 5.10665208400388i
	1.26553298409839 - 2.64377588237514i	-3.26144196589270 - 3.20717875022299i	1.32218407620473 - 2.24210675921277i	-3.25915298876901 - 3.20471402121326i
	-1.14137974656554 + 0.768037143675746i	7.22626525266767 + 3.33776792880152i	-1.37723632259470 + 0.858895785268671i	7.22101244163011 + 3.33520945192481i
	1.20021336031768 + 2.78357120521699i	0.854206493371690 - 3.19241481307879i	0.982186695350852 + 3.02966501400675i	0.853507447929008 - 3.18997744250889i
	2.63427596721608 + 2.80368377257353i	2.92025467433987 - 5.23009960695003i	3.08901395151606 + 2.75768710652269i	2.91811117060115 - 5.22627247362104i
	-3.03924823176774 - 1.07204341585548i	5.05597932421119 + 5.28074455842827i	-2.83224738295022 - 0.939695084893749i	5.05225736439412 + 5.27685289610834i
	2.81140710046975 + 1.13182081642237i	4.72072260974968 - 7.10333277491207i	2.92895567875612 + 0.663900233609349i	4.71715558624671 - 7.09806145895307i
	1.27385711616970 - 3.00859447374125i	0.910305151733874 + 2.60919822393781i	1.01487684119441 - 2.79742691728005i	0.909731469319858 + 2.60723119311372i
	-3.51046825197024 + 3.03605444305460i	-4.31147891135553 - 2.81233300839411i	-3.11040652295423 + 3.29821410586440i	-4.30840400632118 - 2.81019390452694i
	1.56323609514854 - 1.18630065292527i	-7.24309011576775 - 3.36907560464362i	1.25020155627280 - 1.13810446735541i	-7.23759643141811 - 3.36664658232834i
	-1.16184862725974 - 1.09045601767101i	5.19792941318771 + 0.812205972011925i	-0.556618128595647 - 1.09603664133124i	5.19396306635934 + 0.811676057479663i
	-1.17666611184497 + 1.19571637001505i	5.67398565721548 + 3.21835380948123i	-1.07098962855111 + 0.829726090075401i	5.66986825512671 + 3.21590099010926i
	3.11906731319893 + 2.46534711789348i	6.69418525204172 - 3.23644860004896i	2.75872675631287 + 2.78112323541911i	6.68917117967219 - 3.23399048344919i
	-3.59342331018268 + 0.975394244213982i	-6.62725938426775 + 6.92827648489563i	-3.34995238260798 + 1.88376326138237i	-6.62233662028429 + 6.92310106395610i
	1.15189945220046 + 2.85335426938397i	-7.00603657825737 + 3.09316407611151i	0.807525065187918 + 1.89367486666894i	-7.00081207210619 + 3.09088602836316i
	1.03579507647267 - 0.767435348618402i	-3.13296224638689 + 4.89502875791628i	1.90994030124828 - 0.875701579310096i	-3.13070901290971 + 4.89141098389471i
	3.06481445367539 + 0.664608730805687i	-3.04642697495553 + 6.58884126458461i	2.67482262647141 + 0.736131151157379i	-3.04407202420702 + 6.58392442718998i
	1.10772116007578 + 0.982216566175012i	3.27932089446915 + 6.85353121384201i	1.71139731972583 + 0.0526147771355271i	3.27677803835085 + 6.84850214207279i
	2.93328038217869 - 1.03246300239797i	2.88864895365823 + 4.61350994174453i	2.98595153383291 - 0.118590716689060i	2.88662099934856 + 4.61002886353807i
	-2.61648689783380 - 3.31216203237837i	4.95017045904980 - 1.29313899541100i	-3.29445277375821 - 3.24958607308507i	4.94640146681735 - 1.29211628875155i
	2.21347305454388 - 3.43320118088882i	-7.08468348199066 - 1.27790881808379i	2.77320171486917 - 3.46345972227154i	-7.07935785333208 - 1.27702060062438i
	1.27174237375721 - 2.61175267717429i	-5.10206092408725 - 5.28781051717773i	1.12108241107827 - 2.48953017876060i	-5.09831936505416 - 5.28384435565083i
	-1.10217127634538 - 1.29531042859120i	1.09381632676307 - 0.825882221201754i	-0.936455441054633 - 0.962638508358948i	1.09300708723038 - 0.825299622916703i
	1.24461914164325 - 1.58738728100140i	6.92842304359186 + 2.73874694715352i	2.12147185813908 - 1.24019879656216i	6.92332417676250 + 2.73672665561388i
	3.10968314071416 - 3.05049132754286i	6.86462781146580 - 3.01783043914118i	2.07321789055435 - 3.38358382404370i	6.85947046877291 - 3.01558349543768i
	3.46346677033563 + 1.23669886678043i	-3.07931440786993 + 1.20205834012843i	3.83271134252607 + 1.46928193944991i	-3.07693939504223 + 1.20114015805012i
	0.387962286698796 + 2.56998163461828i	7.05962380157782 - 1.09025575377826i	0.760513712193433 + 1.97509725163529i	7.05428725509792 - 1.08940834940822i
	-2.74242719959970 - 0.936221043383743i	0.898958174241881 + 2.68438153828411i	-2.90015423735148 - 0.885936475702729i	0.898393808012578 + 2.68234759562963i
	0.836142085880674 - 3.15507840716963i	2.64562677901943 - 4.71097620035162i	1.09249590208240 - 2.79708439143015i	2.64357857671391 - 4.70743329856439i
	3.16483279931635 - 1.02208351170809i	-2.82057438379694 - 4.82116019877913i	2.83533081911881 - 0.880898293076235i	-2.81842187208120 - 4.81763179181480i
	-3.09062844607862 + 0.534528865138970i	-2.87152712274682 - 3.28170433943896i	-2.94072707216066 + 0.537604927082065i	-2.86942797163148 - 3.27923961003106i
	1.09143606203286 - 2.90927457687797i	-3.24533228799855 - 6.48212975921141i	1.14186462141940 - 2.69720941810046i	-3.24293325250790 - 6.47734338943806i
	-3.20898484129600 + 2.65756522981380i	-6.92944607913114 - 4.73524392465585i	-3.15716920901921 + 2.09178539715668i	-6.92426931657037 - 4.73173236362351i
	3.18280194107447 + 3.03458644252635i	0.957267669783103 - 4.87090198060904i	3.10711747692446 + 3.37777997624384i	0.956489109315721 - 4.86727739756743i
	2.81485585923942 + 1.25850628099596i	-5.08381559523273 + 7.20122676769304i	2.87406199511787 + 0.472418797745611i	-5.07995920453050 + 7.19586148578051i
	2.65206405637252 - 0.760383668417098i	-5.30739517182239 - 6.99740367720296i	3.34820317448249 - 0.929729535306398i	-5.30355726825703 - 6.99218017502142i
	-0.555937794335930 - 1.61508799156266i	-2.95730116800815 + 5.09866843694898i	-0.693854639924442 - 1.25519277969387i	-2.95501768613454 + 5.09484810811679i
	3.19762679378644 + 1.10447748125059i	-7.33699037805443 + 0.803974490253120i	3.18345600188287 + 0.832615798151657i	-7.33162776163994 + 0.803418553888501i
	-2.84670979378511 - 1.15054991369854i	-2.91219284017139 + 6.73612225243674i	-2.82965867299289 - 0.703516356287510i	-2.90998379881128 + 6.73109552224496i
	-2.74597464150219 + 1.05662505096725i	-1.07227851194400 + 3.05055986263256i	-2.87137361619227 + 1.19135983460220i	-1.07150323169946 + 3.04832263658941i
	-0.872776891210664 - 1.46396883829202i	-1.20027888345400 - 7.12011715770382i	-0.961338629442122 - 2.10724136092539i	-1.19940261376891 - 7.11485098945759i
	1.18191720986726 - 2.86320747723863i	-2.45797033368678 - 1.45148997285958i	0.913725792824597 - 2.64536200973935i	-2.45610448404627 - 1.45041738864620i
	-0.973604335900422 - 3.33290399021113i	2.75845534351679 - 1.05412875870493i	-1.19120521421698 - 3.65666220229719i	2.75634227171511 - 1.05332807211235i
	-1.19939902257789 - 1.20480979341736i	-4.87579088846251 - 6.92861945278906i	-0.831867299178142 - 1.09385763436397i	-4.87209300531568 - 6.92351050235825i
	1.24652771146858 + 1.01322870058692i	1.04691082192362 - 5.07653853408770i	0.957895240388897 + 0.655908898081859i	1.04604636196850 - 5.07274588135072i
	-0.977617522079739 - 1.13826534812258i	6.73669004399457 + 3.01155835278911i	-1.00098644575969 - 0.739850327212533i	6.73177857122840 + 3.00929461877399i
	2.78380981917434 + 2.84495007948018i	-4.67848490787158 - 2.92214847375189i	3.22977171036713 + 2.66836120585466i	-4.67508211532233 - 2.91995334206992i
	-0.753983592880960 - 0.795216597000551i	-3.24656351859591 + 7.02615601445751i	-0.661954264151481 - 1.09963934199277i	-3.24411698607017 + 7.02092467636363i
	-3.24464157127041 + 0.148666569250167i	7.14390316143115 - 0.874928959850945i	-3.93599927523856 + 0.178838840990970i	7.13859731364491 - 0.874265075026285i
	-2.77424747114212 + 3.80235516426084i	1.19927511335623 - 1.47477320323797i	-2.94596595622382 + 3.47244915098798i	1.19836666235358 - 1.47368617607049i
	-1.19583830095445 + 2.35578379195576i	-4.92704863778110 + 6.99170856831467i	-0.849536861579652 + 2.05539333239039i	-4.92334984144845 + 6.98652316859426i
	1.00349360825443 + 0.761230452070694i	2.78752656045773 - 6.96104893103724i	1.22366880798287 + 1.09058867341849i	2.78539267881643 - 6.95587836738272i
	1.01915249279083 - 0.725268426539933i	6.84961924584734 - 3.41075438991096i	0.671481695798621 - 1.28182811544910i	6.84462200491810 - 3.40824299159057i
	-0.951116425559457 - 3.44381763814945i	-2.99071726657108 - 6.76432650826325i	-0.981888126905628 - 3.13353846164262i	-2.98858198606480 - 6.75929308995391i
	1.11162947163828 + 2.64626924992831i	0.807942750327364 + 0.805700629066597i	0.959060278874470 + 2.84967290712682i	0.807416733982291 + 0.805083664137774i
	-1.17207207262614 - 3.26006352109881i	-0.799763794330561 + 7.01252221805185i	-1.17123332139129 - 2.51814134818804i	-0.799226131128378 + 7.00734182911195i
	-2.71976652547038 - 1.26058316578637i	-1.11014883494440 - 3.06751104390199i	-2.98192614624853 - 1.60918562654953i	-1.10929526997732 - 3.06525036990234i
	0.750965558098310 - 3.07662950973305i	-6.71822308692075 + 7.10808669185226i	0.891075960320266 - 3.12744823534868i	-6.71324628001233 + 7.10282566514184i
	1.01476032735958 + 0.589489292826590i	7.11671370262224 - 2.95671937334732i	1.09549502903741 + 0.616235546896849i	7.11141368094081 - 2.95452974325263i
	-3.08190801787453 - 2.41761521702130i	-7.00948000781699 + 4.98154595939715i	-2.85216046102005 - 3.04162178524811i	-7.00423521756580 + 4.97785052479125i
	3.17066452170885 + 2.46385901257929i	1.01929255021455 + 5.39027821142495i	3.27011883130016 + 3.39269989187311i	1.01847009779548 + 5.38628969136792i
	-0.695224619376485 - 2.75084986685136i	-5.22768188779958 + 0.842701291010117i	-0.767485284053633 - 2.64453919912529i	-5.22373127006990 + 0.842067799626908i
	-2.82839583636560 - 1.34324497720028i	-0.604728084240053 + 5.18410228719016i	-2.99044183976111 - 1.09997334115166i	-0.604354796578036 + 5.18026906345904i
	-2.86993667236375 + 2.69795741378629i	-2.93249239239348 - 3.26315334246481i	-2.96556467885495 + 2.96411110281039i	-2.93025425593188 - 3.26074289159745i
	-2.87094638093334 + 0.932223214599365i	2.82017561849324 - 2.87653740704567i	-2.95279833422763 + 1.14785440783835i	2.81803918231027 - 2.87439909546666i
	0.674494529331521 + 1.37703987525903i	-2.76817921985641 + 3.11613135078793i	0.744659677075122 + 1.27225593289704i	-2.76610538521808 + 3.11381785910723i
	3.13457356134746 - 3.27802243554620i	-2.85773352193817 + 2.56442949938446i	2.68740282471642 - 3.41867640236294i	-2.85561084470896 + 2.56253025306558i
	2.98933387017690 + 0.592218548568874i	0.639122135846949 + 3.30520231244766i	3.82329139417225 + 1.81977064147540i	0.638618285436702 + 3.30275387270591i
	-2.82253813517105 + 1.43884689080346i	6.98069598481544 + 0.966010447531945i	-2.91185783201592 + 1.42572420085430i	6.97557343061816 + 0.965287594287857i
	-2.92351366579940 - 3.72690737552456i	-4.92552812597764 + 2.83733609945061i	-3.11055273263846 - 2.97314082665212i	-4.92194349729950 + 2.83523836777821i
	3.13500241868579 + 1.07145371596192i	4.62441527326696 + 7.19012166775746i	2.58855282921929 + 0.867540084926530i	4.62105983489259 + 7.18479062156403i
	-3.08977308260465 + 0.973820097528427i	-4.85201991152618 + 7.24516857940667i	-3.04655084180377 + 1.36550212571287i	-4.84849249453508 + 7.23979804767822i
	-0.862340593623301 + 0.897779624862065i	-7.29647883928119 - 6.96476553528839i	-1.33806121133329 + 0.366141513578503i	-7.29101373390482 - 6.95960102083245i
	3.06468342461524 - 3.11519325825609i	-2.97933366473833 + 7.15721216672730i	2.93632087372593 - 2.82887165700301i	-2.97716310065897 + 7.15190396230948i
	0.727412220194791 - 3.08101569104828i	2.70724131476905 - 3.03598134156531i	0.676128871418204 - 3.17637152350270i	2.70524865351280 - 3.03372805654326i
	-3.14479403029875 + 2.43222574332690i	-1.08614206148924 - 3.24883779520656i	-2.57245359650411 + 3.13137438130260i	-1.08532566207985 - 3.24643086748589i
	1.67458776620438 - 1.16662544248725i	0.966331197864733 - 3.03921310256585i	0.951814711900456 - 0.844964413596446i	0.965580001534833 - 3.03696288967330i
	-3.29203949278086 + 2.97554019153314i	-1.31530623819965 - 5.22284186841429i	-2.20466674912916 + 3.19265457211537i	-1.31427747885960 - 5.21896295143154i
	-1.19318065853223 - 2.64242946289584i	-2.87529114478024 - 3.11532529307089i	-1.31409625790003 - 2.88125591556638i	-2.87322563195385 - 3.11302943452301i
	2.87377956179986 + 1.43987500738038i	0.924587924319295 + 4.52458064048620i	3.05535715193063 + 0.721895161839148i	0.923971595343708 + 4.52124582510033i
	-0.400872376091211 - 2.78454151214235i	2.88383759696686 + 7.05248269066323i	-0.586186172709450 - 2.37436629223156i	2.88163665972879 + 7.04723419448397i
	-3.30827360334458 - 3.52031179162116i	-3.20944161981951 - 3.07577832782189i	-3.72408070521220 - 3.04816697033221i	-3.20701300621625 - 3.07347784274437i
	1.31079602157041 - 1.35982863918393i	-5.05713835528776 + 6.71260147211475i	1.29757832201148 - 1.24252185565669i	-5.05341976106105 + 6.70760738226002i
	-3.15988762856537 + 2.67386745318790i	2.44581057986700 - 6.71430669105311i	-3.21518122802135 + 2.66739628124182i	2.44400383826878 - 6.70931579422779i
	-3.15096410190524 - 1.01178255176686i	6.99461063973560 - 4.94619398744934i	-2.62827143262108 - 1.16586230849662i	6.98944441423457 - 4.94253475389607i
	-2.79213157724562 - 1.22506164940929i	-4.97470538661416 + 3.51799878594833i	-2.70601976563891 - 1.01273848021667i	-4.97105821916035 + 3.51538863642472i
	-1.27431545332212 + 3.33795347049375i	-1.55615662259149 - 5.02017370054513i	-1.26441735145415 + 3.06943385360729i	-1.55494640790640 - 5.01644018611401i
	-3.24318040353695 - 3.11744128483650i	-0.809284209534930 + 7.28602382697223i	-2.78584316030003 - 2.96767073036901i	-0.808750462365587 + 7.28059673612851i
	0.777834199803645 - 1.59233549511511i	-0.904872016045135 + 1.13251453335415i	0.558787053741072 - 1.83927382129359i	-0.904134401050648 + 1.13170885088997i
	-0.402181458017650 + 2.94354015699022i	6.69985779596305 + 6.97072561151038i	-0.854439159875647 + 3.25216230858864i	6.69483266850892 + 6.96552265367424i
	2.77762553289823 + 2.59707420156177i	-4.56625759637493 - 4.65463184756765i	2.61238423692694 + 2.82737643251009i	-4.56282925566222 - 4.65114432874203i
	3.04683052614307 + 0.752158454097488i	-2.89214610176315 - 6.88261801559712i	3.02627113829027 + 0.707746943031813i	-2.89002530183128 - 6.87755157492398i
	-0.577748236943552 - 3.41249366904841i	-6.99801717705557 - 2.80990276103210i	-1.31937701269749 - 3.39207016828242i	-6.99283086350144 - 2.80779174989843i
	-3.04326148410545 + 2.83407209210204i	3.56690048834621 - 2.89676099591809i	-2.85217397801065 + 3.13946275382239i	3.56427458296144 - 2.89463155834224i
	2.59114319623161 + 1.57358029892828i	-4.83497903036543 + 6.87073704289796i	2.73203958036214 + 1.42843453198779i	-4.83143610637106 + 6.86564853261711i
	-3.05483979035858 + 2.47933836519873i	0.772178097065168 + 7.25916885916273i	-2.87278104972617 + 3.06123972800176i	0.771663165600463 + 7.25379908829588i
	-1.34965651918285 + 1.05916770023643i	7.57508141847578 - 7.18468496141981i	-1.31739506048405 + 0.741619048835279i	7.56940282751158 - 7.17938482771047i
	-1.11397726718438 + 0.918352074214737i	-2.99967069189655 - 3.02160446705621i	-1.22848200479313 + 1.05725761997095i	-2.99738403962735 - 3.01932761595812i
	-3.35246633609635 - 3.17564621456596i	-3.26069503009279 - 6.63562207246208i	-2.82312900606229 - 3.67131666411558i	-3.25833254241025 - 6.63074875653576i
	-2.42379154590774 + 2.84455035316863i	7.04825626158732 + 0.872054516471958i	-2.86954481006524 + 3.05739912978783i	7.04307039289714 + 0.871455536110706i
	2.55403815834192 + 1.01365969138823i	-0.759067985010397 - 0.615692746116501i	2.73945324376223 + 1.44773472534985i	-0.758522704712704 - 0.615279947536128i
	-0.494245155940929 - 1.23638999829905i	-3.37804494083272 + 6.73596732189436i	-1.46800490409405 - 1.50025500866519i	-3.37554702604156 + 6.73100824682248i
	0.925582064399876 - 3.34954647993123i	7.15463044953774 - 1.04538923629502i	0.541681526044951 - 2.81619527820407i	7.14935582037818 - 1.04463306118764i
	1.43610597661204 + 1.04335966575110i	-2.82352243556002 + 3.10539663404655i	1.55368244723471 + 0.648173110944843i	-2.82147693475228 + 3.10309513168743i
	0.344134735312667 + 2.73492680288837i	5.23968510656420 - 3.19854149791697i	0.712186574834920 + 2.50286199781038i	5.23586153596232 - 3.19615132298318i
	-3.03534174283531 - 1.52755372491723i	3.40594253311126 - 4.79032150951676i	-3.10630628309286 - 1.02043762190352i	3.40335278329022 - 4.78680858028766i
	2.83340540742380 - 1.06657379270323i	1.13862897298429 + 4.73350658243048i	2.95408722818394 - 0.746121269139997i	1.13784701994909 + 4.73005022904071i
	-0.945714506257707 + 2.69397089124281i	-4.62850681280502 - 7.04725970987437i	-1.16727677288305 + 3.47544618463793i	-4.62512695540605 - 7.04209688005506i
	3.10661267194643 + 3.44406134656390i	0.911214682644041 - 6.88630331970224i	3.51080664494399 + 3.04271162993669i	0.910572407282217 - 6.88113742827192i
	0.667780529249345 + 2.87173961616660i	-3.05430572781001 - 3.30384381836104i	0.894122544950902 + 2.93398662612837i	-3.05205300968662 - 3.30144977210053i
	-3.53491481551649 - 0.712695491919133i	6.97236468750560 + 1.04128327683988i	-3.08343269084212 - 1.14568158611011i	6.96718444146663 + 1.04055181158269i
	2.99615154888629 - 3.27954290245122i	-7.29008937095950 - 4.57756140138813i	2.69714525235951 - 2.49898810208885i	-7.28465171496049 - 4.57418834372544i
	3.10712555881015 + 0.639668913091761i	-4.72376041664187 + 0.889704840571928i	2.58688321379135 + 0.619522476467079i	-4.72031090562764 + 0.889041101744746i
	-3.11949767570109 + 1.47045903610218i	7.01672603501865 + 5.13191863162091i	-3.41929002980183 + 1.43951439586317i	7.01158796903681 + 5.12814394139304i
	-1.01180878103264 + 0.937308609871611i	6.67953616171240 + 5.20553697208191i	-0.337885530244103 + 1.34130095227517i	6.67451945005927 + 5.20162713606652i
	-3.01269539621832 + 1.07574049537399i	7.45905868455943 + 6.86808022893213i	-3.14008065243197 + 0.929257348272848i	7.45359036812640 + 6.86305780617390i
	-2.88166108988607 - 1.22774910180948i	6.88310151655418 + 2.98656259776752i	-2.93053304549106 - 1.27217851507143i	6.87795246186471 + 2.98427188668181i
	0.959350505228121 - 1.09833767900868i	-1.37458990640780 - 6.86331749681772i	1.35196603467286 - 1.29138508207150i	-1.37354303825004 - 6.85815402063809i
	-0.795575632474479 + 0.580365196354688i	1.31108681382457 - 3.40970176889219i	-1.19158346368033 + 1.15706710341528i	1.31010991625641 - 3.40724023864366i
	0.911393493437121 - 2.72107688604330i	-6.97718406306624 + 7.11925856847165i	1.38402435125333 - 3.04437263448054i	-6.97203107278711 + 7.11402800757408i
	-2.90495143376902 - 0.971562442639791i	0.639429628616370 - 6.95195270526510i	-2.90910269239134 - 0.912868071876051i	0.638995632493341 - 6.94681993374104i
	1.29299705926123 - 1.28289366403899i	3.19049139906173 + 2.42866964535996i	0.683420883950360 - 1.17576163899116i	3.18807022116221 + 2.42685977441714i
	-3.27854516251254 - 0.657756960017829i	6.90352248824252 - 4.71444302020557i	-2.69567405061194 - 0.648741006110503i	6.89847120481945 - 4.71090853330692i
	-2.87349442054985 + 0.534995400050772i	0.821417947092325 + 2.93369212738648i	-2.24357191401205 + 0.569183998766760i	0.820742489320633 + 2.93144775489128i
	2.88194576616608 - 0.819607974621973i	-3.08106587768295 - 7.10658983967018i	3.06989125458779 - 0.148780633125370i	-3.07872309978776 - 7.10123116942754i
	3.02420492538457 + 2.81248149831697i	1.19981287799907 - 4.79131323381249i	2.11143511744980 + 2.43897643542458i	1.19887964165342 - 4.78785822504850i
	-3.39342193889091 - 0.810924965743538i	-5.06140964075309 + 0.761168615133893i	-2.24891929867512 - 0.984378643007393i	-5.05763501778505 + 0.760696792590294i
	1.44011027013192 - 0.935746700690868i	5.18586746130249 + 7.14804455052449i	0.764363421356907 - 1.16393968537764i	5.18202454073539 + 7.14266966280883i
	3.07868257949987 - 2.84078225306313i	-6.60398849687767 + 0.907827878655525i	3.06609720634443 - 3.28908972457744i	-6.59911847052614 + 0.907205728600616i
	1.12596998734639 - 3.79780066847577i	-6.95659795897846 + 0.650546623279091i	0.671999586676657 - 3.24820647115119i	-6.95139575797237 + 0.650047115227636i
	-1.63078563053777 - 2.90468217809959i	7.12620669161404 + 5.04848876570982i	-1.05050193275096 - 2.88610505515650i	7.12086344775739 + 5.04472719379407i
	-0.902621301303588 + 1.15751254038904i	-2.56618042773186 - 7.50597068245047i	-1.46043103362202 + 1.51946747222454i	-2.56420947141686 - 7.50035178956922i
	2.83373012542711 - 0.825229546350981i	4.95474734659571 - 4.92845075640898i	3.65452203305359 - 1.74026936379790i	4.95100705493840 - 4.92488325443628i
	0.790286725692410 - 1.63491100107657i	-1.06671994303517 - 3.49897876536198i	0.741579139841949 - 1.48970041719017i	-1.06587123335677 - 3.49627951294190i
	-1.29093404802082 - 0.853303443509538i	6.75556796528273 + 6.73833441942167i	-1.00697929137722 - 0.597016943022677i	6.75051988165715 + 6.73322662728562i
	1.00701707306012 - 1.48375608856452i	-1.07586163337542 - 2.93112343166153i	1.58338368315112 - 1.51580992814959i	-1.07504599801818 - 2.92884429180683i
	2.95062477120380 - 0.959848211885654i	2.50329070740317 - 5.40496621743616i	2.73631701108263 - 1.43327197905004i	2.50144219892033 - 5.40104596234269i
	-0.937468810716617 - 1.43040238084673i	-1.18000599444540 - 1.04868454834938i	-1.44344540019863 - 1.32705574176174i	-1.17916282576818 - 1.04785369315082i
	-3.07213390590032 - 1.23742481585428i	-7.09403748851658 + 4.78511099502584i	-2.93350710326246 - 0.998195694045246i	-7.08872712483227 + 4.78155108486013i
	-1.60102640845759 + 1.23868683032427i	2.64107560593329 - 5.24391073105180i	-1.38979591413361 + 1.91973837383895i	2.63905149690405 - 5.24005430618329i
	3.24481810346314 - 1.25409636568820i	-4.79450730396268 + 2.97850842035163i	3.25862891795053 - 1.67574967319843i	-4.79088106671673 + 2.97637234117899i
	-1.11723433032349 + 0.746502187417046i	-7.08519056224399 - 7.10225721261431i	-1.00818272267402 + 1.25695752347674i	-7.08000829599233 - 7.09709806129296i
	-1.21567071165746 + 2.65750157381049i	-5.15450010184895 - 1.10448052836790i	-1.45741174733482 + 2.34307977528978i	-5.15062227250095 - 1.10353561657989i
	-0.979205917893259 + 2.97057250403819i	1.15395750881200 - 2.90886615302835i	-0.745977824695623 + 3.36063439128867i	1.15306439687087 - 2.90684203093168i
	1.17004863272115 + 0.854053150533640i	6.64384468031641 + 3.09139905631086i	0.515508583421080 + 0.765168648767779i	6.63893347775234 + 3.08922854267876i
	2.79264754689479 + 0.696060346000367i	-7.08904048882987 + 6.82002911005103i	3.16690101321060 + 1.27592304068127i	-7.08377279597910 + 6.81488029969067i
	3.31487435547535 - 1.39040551378013i	-1.14520316422682 + 3.10973991493381i	3.34925177467897 - 1.01107897719676i	-1.14439271899277 + 3.10748842497671i
	-2.88108661589643 - 1.13820994592433i	-1.03601052567607 + 4.87557166057464i	-3.60944078564305 - 1.31123290668059i	-1.03518367264849 + 4.87195334882703i
	-1.06275346208370 + 0.872498598781452i	-4.96545914269724 + 4.75625888085446i	-0.608095968415011 + 0.982945901684240i	-4.96185098211405 + 4.75268688282754i
	2.95318882940853 - 3.51839833011675i	0.931016787748094 + 7.04510882501081i	3.12630320570754 - 3.11329081582664i	0.930403273180514 + 7.03997702758456i
	-2.80551571533895 - 0.595109901886286i	-0.870270914621243 - 1.21611331453135i	-3.23790334625138 - 0.937184584755455i	-0.869697020098691 - 1.21533527340845i
	0.761385941835264 + 2.99317635427327i	5.13835326891751 + 6.72438987737811i	1.54146095951769 + 3.45651913719011i	5.13460130180264 + 6.71955331411262i
	1.14864757793004 + 2.51395985354807i	-1.05701944688965 + 2.86472488411426i	0.427764318962291 + 2.61863159747649i	-1.05627064828787 + 2.86244997373921i
	-1.55143017112816 - 2.77437984877268i	4.84158185614441 + 0.710161788387161i	-1.20203103706585 - 2.97413078800774i	4.83800125142719 + 0.709771386364347i
	-3.38916645651907 - 3.29250541744516i	2.79321569952192 - 5.04341618758646i	-3.03268450492074 - 2.95081086532029i	2.79116537654034 - 5.03978037871562i
	0.925773909396827 - 1.50780520363694i	-2.87078486578565 + 0.906168867789696i	0.599803354075976 - 1.51277433927504i	-2.86870290961878 + 0.905551845939009i
	-2.94051409732808 - 2.82585644222699i	7.17744017744550 + 0.725674547302021i	-2.52838188057230 - 2.55985734085554i	7.17218646185959 + 0.725138315248324i
	-0.963048796890402 + 0.748752705755278i	2.87710581445777 - 0.909309514603381i	-1.57849474481852 + 0.762495288351013i	2.87489485414385 - 0.908695016204788i
	1.27946191036247 + 2.97695824738509i	1.28722806457303 - 0.924819881690703i	1.58651724570960 + 3.01032533447673i	1.28635463384851 - 0.924022856889273i
	2.98579721814119 - 1.41802491085838i	-2.93994532990065 + 5.11649894669450i	2.45990648213330 - 1.57644737201197i	-2.93783868933252 + 5.11255559688281i
	1.34027870982783 - 0.948947734008028i	-1.13844195527063 - 2.72559341733626i	2.01727964771755 - 0.974341818413442i	-1.13754355324688 - 2.72340086999393i
	-1.48298893944587 - 3.02937741972732i	4.95060194263257 + 7.13928918576263i	-2.48860558453267 - 3.28908399981025i	4.94690356738189 + 7.13382516751022i
	3.21736728604072 - 3.15143320314267i	-3.27194068975176 - 4.58124836152514i	3.80296242991181 - 2.41234494113183i	-3.26951706899449 - 4.57770235696912i
	3.15762127816709 - 3.22642076406639i	0.842392429007881 - 1.02572956412133i	2.69285918894233 - 2.84564344331929i	0.841801718977268 - 1.02507781317995i
	3.06376123891181 - 3.56155301229836i	2.87795474859651 - 1.00239208290285i	3.15069875975508 - 3.61118900734130i	2.87575710354104 - 1.00159750025173i
	0.905036061092602 - 1.07766604432024i	1.13459168778580 + 7.04470584941247i	0.737506019295291 - 1.00142132085652i	1.13383757907989 + 7.03949786951237i
	0.650327699764756 + 2.47108017219376i	-3.12119917070929 - 0.728141583357326i	0.884400229890106 + 3.35742234433873i	-3.11897668861412 - 0.727680902924062i
	1.30339307393028 - 3.15731880586500i	6.93488391219306 + 1.15572238339057i	1.08035925560195 - 3.24108954745010i	6.92982740715380 + 1.15500205558428i
	2.96984461091157 + 3.04752708200473i	5.16149467236493 - 0.795817899410331i	3.25421534399164 + 3.21964875217460i	5.15759540208092 - 0.795405928381425i
	2.68006544474458 + 0.988079837879453i	-1.06322603837404 - 2.84251146048475i	2.78528770122514 + 1.22079976456327i	-1.06238309673438 - 2.84020653291911i
	2.73875414997228 - 1.65792584997552i	1.14453028074646 + 1.55238378786620i	2.64316690446604 - 1.84436344828631i	1.14365312252224 + 1.55103961349047i
	1.02798972202761 + 0.849277074287887i	0.946232855332229 + 2.83075983026171i	1.21737013619412 + 1.59583851447853i	0.945530058472564 + 2.82882590346580i
	0.861888992616681 + 2.94070342454516i	0.998964691605427 + 7.20888404430349i	1.16599691802179 + 3.07793489282482i	0.998256333832303 + 7.20342755782486i
	1.14715885927554 + 2.70685619514086i	-7.11831047746059 + 2.98867230550763i	1.38975554757921 + 3.15070310118471i	-7.11309347198647 + 2.98650336852498i
	1.01081808717677 - 1.33017527642716i	5.00305499461321 + 6.88309474533128i	0.589083363041784 - 1.25671710865730i	4.99942575579489 + 6.87802137479436i
	-2.85859929568876 - 3.01530388960727i	6.97967905595650 + 3.14930131664319i	-2.27773142238361 - 2.67757618428773i	6.97441649954161 + 3.14686538735359i
	-3.10676597680391 + 0.728215907975222i	0.717111506095325 + 0.847458543975360i	-3.39990607047297 + 0.855987764073414i	0.716667952820504 + 0.846994384794931i
	1.19670019949697 + 0.817014704802307i	4.86619698293307 - 2.69495155500030i	1.20977904143765 + 1.39840549838686i	4.86251470811690 - 2.69316123686980i
	1.37627697984139 + 1.10192158608413i	7.13989790645026 - 0.778275480326078i	1.42854983261550 + 0.798687382900645i	7.13465864885369 - 0.777473362312256i
	2.65134037977291 + 2.36891418486016i	2.88855955090152 + 2.87515788580278i	2.77004480710829 + 3.14533057295375i	2.88639542476551 + 2.87281164808461i
	0.858385342477817 + 3.33424981264808i	3.00900361376455 - 6.45701954401887i	1.35851131413301 + 2.27634127088615i	3.00676304739116 - 6.45205616028614i
	-3.10028258047056 + 2.66248110363485i	6.77106822145277 - 3.29720189947398i	-3.08365438188579 + 3.01325472388812i	6.76609251254416 - 3.29487402286749i
	-0.878490478319017 + 0.729210771096355i	6.94068172346327 + 0.947217213689712i	-0.996734256272963 + 0.954828799058852i	6.93546617405448 + 0.946553364397909i
	2.57543218648925 + 1.36552144231962i	-5.15283278859609 - 0.661160908501206i	2.30951978218249 + 1.03165707902330i	-5.14892282922734 - 0.660624305179918i
	3.43064950281692 + 2.56202219868936i	4.69628971245296 - 5.08200962917387i	3.41817880861302 + 2.77129307171227i	4.69270965482669 - 5.07837051440330i
	2.84340389809686 - 0.903816881694805i	6.78440751822700 - 2.76576931029538i	2.77583414970562 - 0.708969426679911i	6.77947411094246 - 2.76352447832514i
	2.72815198351729 + 0.554607251320358i	-0.909923018216587 + 5.42763362207562i	3.22208275884046 + 0.468801649450208i	-0.909327809055561 + 5.42337164569733i
	1.04217034386497 - 3.01814320837315i	-7.12028546952541 - 6.90936795256109i	0.877036472798095 - 3.18767371685678i	-7.11495496307769 - 6.90399275040916i
	0.546235680555854 + 2.84614240166960i	-7.06301527626878 + 1.00389615253145i	1.47788140085092 + 3.35058430912352i	-7.05779949825516 + 1.00291505581935i
	3.46005103036126 - 2.88747089007350i	4.99223326068675 + 1.02267597713502i	2.96861732718659 - 2.68287612370232i	4.98851576043219 + 1.02210746027600i
	-2.80353783105804 - 3.25677800514765i	6.89718311350500 - 3.10864858771595i	-2.45078521512348 - 2.65500489851057i	6.89212317920819 - 3.10646108155208i
	3.21906659248317 + 1.08925233208656i	-3.08703565995277 + 3.00889284788897i	2.68411840125740 + 1.10991883095751i	-3.08482892298049 + 3.00668968460130i
	0.765717855912990 + 0.808996802402669i	-2.85609749899674 - 4.89587444329485i	1.56225445028835 + 0.700160394647218i	-2.85387987465317 - 4.89217724426265i
	-0.966699634460458 - 1.21241152773410i	0.955440672515316 + 7.00852478564779i	-1.32868968210034 - 1.48158547057278i	0.954625046050180 + 7.00317244232298i
	-2.83116747895871 + 0.0848846849623373i	-3.10566110704015 - 2.80336336398067i	-3.36525299629849 + 0.525116692316814i	-3.10325859256402 - 2.80105633689484i
	2.61846478270581 - 3.09497221517751i	1.08924477987291 - 3.15375954996450i	3.16254043807677 - 2.91868805531227i	1.08835693833655 - 3.15169550721929i
	-0.772182320330571 + 2.85391424315513i	4.98237385942328 - 5.20238414701634i	-0.462964489900125 + 2.49520843411764i	4.97872962435037 - 5.19824366049823i
	0.961484561750316 + 0.631346843449922i	-4.63415032088638 + 5.39977366158867i	0.695571556116110 + 1.08801472333000i	-4.63072370527415 + 5.39551166472553i
	-0.832924938035740 - 1.43983222437685i	4.60489560543837 + 2.96720322699154i	-0.771577800492384 - 1.03489376711383i	4.60145105580192 + 2.96520540537135i
	0.568085286585045 + 2.95142532860234i	-6.48746808877862 - 3.21179869656600i	0.696025197938182 + 2.46153221902607i	-6.48259508123423 - 3.20953481922782i
	-2.72856382707184 + 0.835990714776683i	5.02587093397222 + 3.20988959979194i	-2.90197582269062 + 0.700478361143837i	5.02205064916679 + 3.20752531162180i
	0.744799583478860 + 2.72104470344970i	-5.11841118636480 + 3.18337117682272i	0.936129171854818 + 3.44179464301889i	-5.11450321119837 + 3.18110650015826i
	-3.07253081783930 + 0.382908573180846i	1.30665084442579 + 4.69545152939311i	-3.48224216187963 + 0.694199897424696i	1.30556298416052 + 4.69177562957805i
	0.880969007221680 + 1.01028799783403i	-1.32705065277476 - 5.13220595036648i	1.56101236569355 + 0.985146129296413i	-1.32595730560394 - 5.12813339598737i
	-3.00704039510619 + 2.75757520332803i	-0.813170102506848 - 7.17109222267737i	-3.49993472397477 + 3.01461972458076i	-0.812653557340165 - 7.16608854602724i
	-1.05547258621490 + 0.863392965991567i	1.06382915613040 - 7.22718474651231i	-0.958290643213286 + 1.29596781935158i	1.06309204836837 - 7.22151116287981i
	1.70412882362640 - 1.02432362680619i	1.20356186878291 + 2.60807062800713i	1.24927477710808 - 1.21013775110467i	1.20266022150035 + 2.60585512424529i
	2.48470941515938 - 1.10323716874492i	2.91795036640099 - 7.44226822609588i	2.90463402724310 - 1.05329656454464i	2.91575331296855 - 7.43653960498515i
	2.86853886246847 - 1.13139398180509i	1.15481308192065 + 6.97605295883400i	3.34390499847398 - 1.32671954479213i	1.15403165400773 + 6.97076750956528i
	1.39036580574817 - 0.899871646333530i	-6.66616265847318 - 5.19474203479700i	0.914503171086740 - 1.00912914896557i	-6.66132778950474 - 5.19089472951290i
	2.68852106757309 + 2.62860905346254i	4.93516587218345 - 7.29505937163983i	3.34130386067934 + 2.78946243436227i	4.93163283254363 - 7.28952680565062i
	-0.903092688413148 + 2.54396496308053i	-2.92944369027593 + 5.24595836003627i	-1.36959796263296 + 3.14217023716808i	-2.92740068923917 + 5.24184077553865i
	2.31151424407171 + 2.75981510303539i	1.32880539958730 + 6.67327661802330i	3.16821655212640 + 2.67413705355824i	1.32793603978288 + 6.66863772896832i
	3.00537063583083 - 1.01900507572896i	6.68538113087827 + 4.65008227075375i	2.77116927889128 - 0.945989252438717i	6.68033793326494 + 4.64628706912636i
	2.57985603404681 - 1.18225833466642i	4.91214029611403 - 1.12769289566906i	3.36053064362370 - 0.917288637524663i	4.90854804701496 - 1.12651062290470i
	-0.857004697314817 - 1.49287682453246i	-5.08669285331765 - 3.25862165448202i	-0.943503991119308 - 0.897819658655916i	-5.08292499082632 - 3.25650661658200i
	0.999389764755227 + 0.622832476212634i	4.93045949188449 - 3.39017176659265i	1.16385911514234 + 0.823896548634409i	4.92675985159122 - 3.38744405596345i
	2.87355738159315 - 1.07961010729752i	4.71333122729038 + 0.970026625252711i	3.32356945392633 - 0.681189950874076i	4.70992657784972 + 0.969207464533728i
	3.09327431874784 - 3.27884480089849i	-0.808810576520574 - 6.98662288738008i	3.10339213745469 - 3.12605198596909i	-0.808336103991569 - 6.98147437338525i
	-1.27924410992294 + 0.919754293643297i	-6.80506991889629 + 6.89819556531381i	-0.847110029836373 + 1.36420968327756i	-6.79988170579556 + 6.89324210240504i
	-2.97269917268765 - 3.11111152827009i	0.740338027274035 + 7.04751431610983i	-3.50308145770140 - 3.45987888613575i	0.739648126338030 + 7.04201876124246i
	3.27440824590033 + 2.53275763133363i	-4.82521899128149 + 6.85463058626058i	3.39182065555204 + 2.34076353230049i	-4.82151818903214 + 6.84990229110313i
	-3.30575551480011 + 1.44575625846024i	-7.07206000233266 + 6.96488156621498i	-3.09097519381186 + 1.01680492547895i	-7.06690987226997 + 6.95932906031233i
	-1.02246314415823 + 2.71899247141282i	-5.17558870496552 - 7.13485831902787i	-1.10505746912252 + 3.04169256552611i	-5.17170536385795 - 7.12919080620075i
	-1.04626540259180 + 0.592358397442628i	-7.04399842844147 - 7.42746236657588i	-0.390718442292253 + 0.840859038733439i	-7.03877329183334 - 7.42227674224383i
	0.373444575936250 + 0.632841143432522i	-1.08806185603176 + 4.82547251828314i	0.579181389115383 + 1.32040143206368i	-1.08731104636272 + 4.82211388680319i
	3.16126085208585 - 3.03395783473829i	-5.43015885539503 + 6.81508625601577i	3.26425952970421 - 3.27641474556026i	-5.42603282044067 + 6.80994951619290i
	2.58265076227596 - 3.36948628841284i	6.92854721846483 - 6.97123227593629i	3.01494262040632 - 3.01640298187339i	6.92327700763457 - 6.96612891698682i
	2.54047019954867 - 0.797275051826878i	-7.02610937732342 - 3.30689111938019i	3.10275315221810 - 1.27111034146110i	-7.02074966782482 - 3.30423390538397i
	-3.17611019976944 + 0.473536005468324i	-3.57803502148753 - 2.95947067863940i	-3.36255546800436 + 0.945817161848983i	-3.57553320659449 - 2.95759861274401i
	-1.05145407977219 - 3.44990347107372i	3.12581432326253 + 7.20920240104632i	-1.46505662210787 - 2.28118796134271i	3.12362704939138 + 7.20426217508000i
	-3.21601889069842 + 0.761567321277066i	-7.28107637566371 - 5.18791465975705i	-2.67515463910611 + 0.254298401401257i	-7.27577178272910 - 5.18450533238181i
	-2.95075098618405 - 1.20758203630765i	-5.12302878615128 + 4.87568370545295i	-3.25064512950190 - 0.839948691084140i	-5.11918912542193 + 4.87248418173433i
	-3.22521623833117 + 0.761459346022702i	3.01561853749229 - 3.05817904563040i	-2.88947374951199 + 0.658091228763033i	3.01339697771760 - 3.05625216997718i
	-2.88658251330537 + 3.05598437861764i	2.77424689232997 - 7.01879115434545i	-2.42703624779515 + 2.73462159793779i	2.77212152618477 - 7.01336808537608i
	0.674440356276611 + 0.766191357586085i	7.17665766176698 - 5.09149368993946i	0.978612575949980 + 0.443289398524752i	7.17145513642986 - 5.08779073072605i
	0.728139991033962 + 0.568406934765711i	-2.99255497031619 - 3.41353770132266i	1.26877689222251 + 1.29607807333556i	-2.99048770167527 - 3.41109881391411i
	-1.14092019580637 - 1.21754781286798i	2.97412479257647 + 7.12983155420746i	-0.991285093412692 - 0.839298536127380i	2.97208677566040 + 7.12479235724257i
	-1.19658907118380 + 0.961813243454776i	-4.87299643828307 + 6.94467044781577i	-1.21295157448963 + 1.57566095186208i	-4.86954585061317 + 6.93915091541101i
	-0.899099306948091 - 3.32349688996904i	6.63334180164306 + 2.55535885990144i	-0.635530049951009 - 3.30685022408436i	6.62856085597767 + 2.55391920011952i
	0.526271453326905 - 3.25874110644874i	-4.78687814120660 + 1.06840270380817i	0.917393473144340 - 3.28242597286714i	-4.78342259424774 + 1.06712985389230i
	-0.611454170543260 - 1.03196426670342i	-2.77906335582413 + 1.09748049504916i	-1.56737942531036 - 0.994591290909522i	-2.77696671298674 + 1.09711416988218i
	-3.25091699252754 - 3.06611158323556i	-5.04232447214759 + 0.773684065128515i	-3.13415594518121 - 3.22571228317914i	-5.03856236706553 + 0.772754708544520i
	-3.45627359765797 - 3.55230508202773i	-0.647726781341349 + 5.05964620197732i	-2.05958989690418 - 2.78420418633341i	-0.647330944910657 + 5.05611345552148i
	0.739533772710056 - 3.48176582032120i	-4.71985038366861 + 4.90081058410448i	1.11443923161052 - 3.62137898473362i	-4.71621763763925 + 4.89712963306505i
	-0.985297677552599 - 3.01780274434076i	-4.67430876349871 + 3.19448504547327i	-1.54444914588502 - 2.37884675482629i	-4.67101260173672 + 3.19198671579901i
	2.97279461730391 + 2.57789103789728i	5.00220765154265 - 7.20663357846049i	2.91157994864793 + 2.22873048634079i	4.99868195331559 - 7.20099497457213i
	0.683501444627357 + 0.881495491903980i	6.62999389233569 - 6.90299576717628i	1.02933486107701 + 0.965466738992968i	6.62490693329204 - 6.89830872060845i
	1.61480956688968 + 0.986290592856199i	7.19802210835589 + 5.51109970560758i	1.17184653774451 + 0.828967566858783i	7.19282841972171 + 5.50752536460985i
	-1.29172384211328 + 0.540767048930448i	-3.25405018508906 - 1.08235528162573i	-1.08033983165581 + 0.777042740512381i	-3.25173007787883 - 1.08208167372748i
	-1.26603989344421 - 2.90166076489922i	6.67117602492236 + 7.00602846888517i	-1.22989143752915 - 2.71873084006027i	6.66626081575228 + 7.00131570470325i
	-0.927862632312143 - 1.34047804509748i	-4.94628543721424 + 5.27847839744749i	-1.57309390044038 - 1.91042286740246i	-4.94258146389399 + 5.27419621495501i
	0.560706679523023 - 3.58194735235598i	-2.89699277577786 - 3.31228858502949i	1.13776990963732 - 2.70964976409170i	-2.89494708137450 - 3.30962348294119i
	-0.474893164531623 + 3.33096104342672i	-4.85259087716163 + 2.73779985678094i	-0.686491293891698 + 2.88823188547583i	-4.84884026836552 + 2.73575044404636i
	2.38415156420541 + 2.32101892483176i	6.86459285691490 - 1.07080922130360i	2.37762493888723 + 2.58100978074367i	6.85931708864642 - 1.07019201056828i
	-2.56798717407898 + 0.543151648446458i	5.09610562900297 - 7.29043597307788i	-2.65985849723586 + 1.05286164429449i	5.09252683788499 - 7.28467718699596i
	2.44281533841737 + 3.18229160037715i	6.63308082023575 - 3.14290125079786i	2.84312897402443 + 3.36730657976843i	6.62797993105933 - 3.14106427935194i
	-2.65161935460803 + 0.456414019525765i	0.851726465229406 + 3.03443398691324i	-3.54307032807888 + 1.25303717969542i	0.851241889192371 + 3.03275551194279i
	0.872879038684976 + 2.95573248594567i	4.79555341558058 - 4.84404104392122i	0.744782481588729 + 3.14252134879342i	4.79190915993440 - 4.84102876068564i
	-2.66030933363710 + 2.79311605310416i	0.859290249627954 + 0.849066667101486i	-2.29926411840182 + 2.71767251215254i	0.858673635960686 + 0.848949861898807i
	-0.940878843409121 + 2.94351741431311i	-0.868363134990240 - 4.90653854160154i	-1.61741849254318 + 3.11587561392785i	-0.867666387001484 - 4.90328228848935i
	1.09346361425359 + 1.39046970178351i	-3.20915218854955 - 4.96525693864358i	1.64236603674316 + 1.42115546500221i	-3.20689480911181 - 4.96137927559637i
	3.00071762117930 - 2.95766115818765i	1.37144154282583 + 2.94002397203585i	3.46565510668278 - 3.41748483387324i	1.37060046649064 + 2.93785956949458i
	1.03679945186874 - 1.35481581939173i	3.01121909496780 - 1.13338281551121i	1.19257132846398 - 0.632580430325340i	3.00877864440612 - 1.13277240443850i
	2.97401028258782 + 3.13675863412123i	3.04991790290915 - 4.82047571833046i	3.67812152424337 + 2.76579873620642i	3.04787314236588 - 4.81648261844727i
	3.08089924445698 - 1.36046228176394i	7.48778502949352 + 2.99327087586226i	2.54377475609028 - 1.18957409198951i	7.48203898553474 + 2.99049074986173i
	-3.32288361383943 - 1.54829828052513i	2.66896677635674 + 5.17607508973888i	-3.49189427736053 - 1.20186481218555i	2.66713953901616 + 5.17287331019304i
	-2.76425740147473 - 3.06961090116373i	7.48466785328044 + 5.05197746589025i	-2.97684235334067 - 3.18946146282661i	7.47903418036318 + 5.04760372167426i
	-0.916851904983603 + 2.12992380401648i	4.93309809395040 - 3.06135263133741i	-0.850308851696133 + 2.74073597325527i	4.92945040266011 - 3.05853979560731i
	2.99395486200614 - 0.762779667415615i	-3.26134510842315 + 2.89862661630061i	3.03319886260455 - 0.229663357392585i	-3.25885664833695 + 2.89609059617660i
	-2.95111959428011 + 2.72131734775089i	2.99072636397428 + 5.01444830557639i	-2.64772580719967 + 2.69116564406344i	2.98836600396486 + 5.01091040406185i
	-1.32455563126370 + 1.49876730101236i	-5.20778165861233 + 4.77418521764228i	-1.22251842224324 + 1.22635149081555i	-5.20372224280086 + 4.77070357801752i
	-3.33236448354813 + 2.74008815599283i	-7.13737565019806 - 0.951747671734810i	-2.85704871681398 + 2.89263883504932i	-7.13231637859809 - 0.951332979161197i
	-2.92610320391557 + 2.82114157053964i	0.544014998945037 + 6.87602147274433i	-2.67931438754173 + 2.95445870446933i	0.543845788240429 + 6.87141758536470i
	1.26214510141437 - 3.22544816407617i	-1.10570774998127 + 3.15260795697976i	1.25425480484932 - 3.12792562367465i	-1.10509564096510 + 3.14963471768940i
	2.66988264540479 - 0.871733242048309i	-1.27272380320219 + 6.97360369611226i	2.73928763886294 - 1.48089237207036i	-1.27162638538525 + 6.96913757840660i
	-2.38081509449535 + 2.88009313183765i	-1.18264343997010 + 3.03940747676972i	-2.63289612194182 + 3.16989191665751i	-1.18184693933496 + 3.03647324857074i
	0.735311974836270 - 3.54289080930678i	6.88926434331598 + 7.17160526009034i	0.793132276663961 - 3.65412207989194i	6.88415242766667 + 7.16686282890284i
	1.40371910611229 + 2.89023721269555i	5.04246289670800 - 2.88451364140700i	0.562416407139435 + 3.18400199629512i	5.03881758517438 - 2.88276568786478i
	-0.944591777095807 + 0.750076020217947i	-2.83060205513939 + 5.01471783948495i	-1.04269687469989 + 0.505789632804352i	-2.82867291576292 + 5.01115445753581i
	-1.13257300374899 - 3.42268333939448i	-1.27906493839717 + 1.53590033251577i	-1.24130477551768 - 2.97607419090389i	-1.27789109722563 + 1.53486938217064i
	2.94767318276914 - 0.861588129568252i	-0.903631894144141 - 5.10635412774162i	3.54108189303392 - 0.889313314784050i	-0.903217295814635 - 5.10292973483739i
	-2.76250486587674 - 0.844370052339112i	7.09667896315559 - 6.99170927015295i	-2.70051029335458 - 1.03040262528063i	7.09167166205249 - 6.98595375374991i
	-0.834655563045661 - 2.99311550653906i	-7.26296162425418 + 5.10437234369003i	-0.854403431105054 - 3.16535229693575i	-7.25779659015675 + 5.09987109012663i
	2.79222963117588 - 1.32381331943736i	4.84887099393630 - 3.31608818256467i	2.88598585073963 - 1.14126396166933i	4.84543242159723 - 3.31285565282625i
	2.72317047827757 + 1.22841702390124i	-0.673812405914495 + 1.17216975834952i	2.68348511177243 + 0.686865715386589i	-0.673384534336751 + 1.17056650299021i
	-0.991418229427599 - 1.26941878939526i	-3.00872687953027 + 0.598599747600464i	-1.49296310161075 - 0.973160666463070i	-3.00651990182500 + 0.598756380249626i
	-1.43376919636769 - 3.41798520335436i	-1.21993721081162 - 1.09162416244077i	-1.31029619326190 - 3.28242251540678i	-1.21891619512225 - 1.09120230997728i
	0.927425298571322 - 0.654351982214456i	1.35788710976895 + 5.39484521797778i	1.09228892610962 - 0.577672101014704i	1.35668307640594 + 5.39096711575748i
	3.43820927813385 - 0.629092134079434i	5.11242758061880 + 6.83211162926392i	3.56852909008503 - 1.14745023854157i	5.10889311060787 + 6.82721465882802i
	2.55823249927804 + 2.29780032815343i	0.676933756645268 + 7.16005156589218i	2.84506402891730 + 2.61945547715472i	0.676150959569697 + 7.15430484613982i
	2.79538579387505 - 2.59605292055996i	3.10873040767252 - 2.99292413698345i	2.67046132269571 - 2.94371196027742i	3.10669823612662 - 2.99004343403985i
	-3.49920555936997 - 3.21011266433126i	2.95157368843291 + 2.99799971249563i	-3.08825003402011 - 3.24788171444194i	2.94915766674404 + 2.99497175242040i
	-1.00747777346739 + 0.990226811149480i	6.63200510920767 - 0.995498143233634i	-1.11558695986316 + 0.764084296587444i	6.62724405818294 - 0.993910021708557i
	0.512281557949850 - 2.97757222883859i	-2.99240838465114 - 1.33661095464558i	0.959995514786771 - 2.95311667822420i	-2.99025020541757 - 1.33640812639727i
	1.62417440969847 + 2.83821479756845i	-1.39591611425278 - 0.884521889166776i	1.04927083567125 + 2.70390679432838i	-1.39492602005618 - 0.883241942379345i
	2.95841181908546 - 2.76247368841116i	-7.12608914484339 + 3.16689344395818i	2.46615893023220 - 2.38870675845020i	-7.12066178872610 + 3.16416792882770i
	-1.27244376671411 - 3.24372933053341i	-3.13403499744770 - 7.36055414232831i	-1.15556653539427 - 3.55490361212503i	-3.13194194833361 - 7.35501955772634i
	3.49353687237523 + 1.25976641890651i	6.77816464806416 - 2.78118981887728i	2.88045363365152 + 0.432004038667824i	6.77342752894264 - 2.77889160641294i
	-3.04341912104269 + 0.892808239657010i	-0.921649328151962 + 2.81414124272582i	-2.39220149594740 + 1.24674816385350i	-0.921274774577554 + 2.81152624068970i
	-2.49322414131087 - 2.61543191028007i	4.74207584387348 + 0.610619335596883i	-3.03940942742127 - 2.15252109045798i	4.73885242511504 + 0.610927401838002i
	2.88607612394766 - 3.24679843026321i	6.89163404947385 + 3.07210243503642i	3.15669492062318 - 2.97508870111960i	6.88628906211628 + 3.06892466509198i
	0.692431613500109 + 2.56196360802854i	-5.02479825165201 + 0.632952644789264i	1.11614543958211 + 2.53243097620839i	-5.02092285203900 + 0.633413073658505i
	2.94480335455611 + 3.04396988332062i	-3.24851574026350 + 2.77078639827763i	3.07649139867228 + 3.02650244902503i	-3.24615200258337 + 2.76789141362648i
	0.911622054782890 - 1.80996715980855i	-1.30957565628378 - 1.10786942801489i	0.492217497570385 - 1.19709725328969i	-1.30867565637407 - 1.10640382233005i
	0.867443355906907 - 1.07949145838981i	2.89807080266915 - 7.11290422309361i	1.08177808384875 - 0.817616191596929i	2.89610156133872 - 7.10799386113199i
	-1.12190539362622 + 3.20413414286322i	1.05796295524478 + 7.05259928717164i	-0.957253436997339 + 3.14397632752900i	1.05691230073668 + 7.04739909311027i
	-3.33957036720083 + 1.11005852082281i	4.55158703845579 + 0.713492502777441i	-3.18734567767849 + 0.851832440200750i	4.54853539473951 + 0.713281511172098i
	1.40916388646590 - 2.60756919494513i	-3.11363470178517 - 1.03162849965669i	0.642998207550404 - 2.92194910304096i	-3.11166454165676 - 1.03149385894540i
	0.928945530860714 + 2.79195320640496i	-6.80799944238800 + 6.99341900099610i	1.71551156953740 + 3.30101291549757i	-6.80264268147040 + 6.98910438942697i
	-0.720353040708441 - 2.47462366715025i	2.85451412136037 - 1.43273121984843i	-1.55491917415566 - 2.31477192490632i	2.85215497511905 - 1.43267213721636i
	-0.714815051211216 - 2.65822781942968i	-1.09355277691793 + 0.915029249426304i	-1.08223210330996 - 3.39908783064997i	-1.09259861297178 + 0.915363544578557i
	2.72698454257773 - 1.76366035976742i	-0.777701162876272 - 5.08578390537736i	2.70182145085927 - 0.678922136399688i	-0.777148136625227 - 5.08290833528673i
	-1.09599178362336 + 1.73207019281230i	-5.04779075614844 + 0.866681165281044i	-0.763184060651435 + 1.58049928955344i	-5.04415164969039 + 0.866698511315580i
	-2.79349352750492 + 2.84130065342011i	0.817552365072753 + 3.16542835585218i	-2.87267679008727 + 2.88858218038690i	0.817164134373878 + 3.16274531176576i
	-1.49061902565917 + 3.15253167559653i	2.66087681288638 + 6.99327331409818i	-1.45899695737149 + 3.43666925741833i	2.65859674725101 + 6.98805414200126i
	1.29256434987758 - 1.09536973564480i	3.00897733929054 + 1.38358257016699i	1.66991424012748 - 1.33919023026460i	3.00710753706886 + 1.38296869678669i
	3.07385458662447 - 1.17258247333428i	4.62065232809915 - 0.738497497038324i	2.08919155592329 - 1.05615521085627i	4.61685926227043 - 0.738693563099143i
	2.97883138005937 + 1.26780386657732i	4.66704638077572 - 3.10869613994832i	3.55267371458170 + 1.01184132002056i	4.66391615313729 - 3.10540384736490i
	1.19762843000571 + 2.57872147952749i	2.84867031802202 - 0.774386819367378i	1.02017075352215 + 2.09043178407943i	2.84631196367576 - 0.774925588472320i
	0.918388123832566 - 1.39136550767911i	-5.21349779464069 - 1.06789143241376i	1.14944418640603 - 0.494795613196084i	-5.20950212032868 - 1.06600088885753i
	-3.17055688993429 - 0.724144599405246i	1.00433892753361 + 5.07456305494564i	-3.11014922741358 - 0.330201657489838i	1.00359796805326 + 5.06985608063866i
	-0.985800580116928 + 0.464269362349204i	0.506837759558455 - 0.745810300146957i	-1.24277891070040 + 0.893280000040887i	0.506321249187184 - 0.744588340861785i
	-2.49743532767142 - 0.897009387187119i	-1.15149703140076 - 7.16868430733739i	-2.99097118205968 - 1.16939962838849i	-1.15038033386775 - 7.16367270625353i
	2.60207228948604 - 2.77173104896434i	-5.13412038205057 - 6.53789338818079i	2.71182008312641 - 2.36784719069807i	-5.13066947173125 - 6.53315902049628i
	2.77271146784325 - 2.92282154239049i	4.73209849390206 - 6.93548246894908i	2.79694721774390 - 2.64282444577409i	4.72899347702203 - 6.92982206746582i
	0.895117666622914 + 0.849307899880142i	7.02777288148526 - 2.96143653118704i	1.17124501359237 + 1.50284005748354i	7.02216403358191 - 2.96011237370994i
	3.20671666773837 - 0.850779187998696i	4.75479517864186 + 1.08517403245316i	3.34163217871651 - 0.684153566060666i	4.75161670377249 + 1.08548885277322i
	2.79399628568465 + 0.845259223718635i	-6.78216888447059 + 0.877420309322896i	3.28403938430430 + 1.05282817051361i	-6.77738810429137 + 0.875539045465283i
	1.14508722473231 + 3.27160469369212i	7.10725954914261 + 3.02763037473356i	1.18366898269772 + 2.66430604598153i	7.10210434298785 + 3.02657529715586i
	2.56380456581956 + 0.844698749074164i	-5.29027502719580 + 4.90286970171227i	2.75061149035091 + 1.23496044962753i	-5.28631560975561 + 4.89824018667466i
	3.13428878981975 - 3.22621184620698i	7.23367840735935 + 2.96845638764429i	3.03057822406708 - 3.46727381883769i	7.22812903437109 + 2.96692764780414i
	-1.26429036269346 + 3.06049488598920i	-6.94260833433769 - 5.35080703948562i	-1.40934512236002 + 3.33836336596359i	-6.93714594408222 - 5.34709632793615i
	-2.69181313565034 + 3.13780037058661i	-5.42970027576418 - 3.03534056714160i	-2.56343711527376 + 3.22567129829835i	-5.42608321030667 - 3.03329299933797i
	-1.54784043663010 - 3.34169201378618i	0.976809216535722 - 5.21491284787990i	-1.01420568129030 - 3.02766787414432i	0.976533293594531 - 5.21040333918150i
	-0.933453094591403 + 2.95983735156192i	6.91169340843262 - 5.03736238030067i	-1.20230630658418 + 2.75451456932105i	6.90613846827802 - 5.03464272414540i
	2.89034453355416 - 3.05539879058463i	-7.29179276595017 - 4.77219076718138i	2.95578196358229 - 3.52664061178036i	-7.28602829215715 - 4.76739011612024i
	1.06456623557110 + 0.392344564536425i	0.896525882359412 + 4.90689811173332i	1.37862327192105 + 0.960955246115416i	0.895621905457127 + 4.90190298031493i
	-3.29985560263149 + 3.55451066612653i	4.88015521919261 - 2.67694982746340i	-3.03048588306481 + 3.59695024777580i	4.87662347389115 - 2.67368307285444i
	-3.01433979884096 + 0.394935841108604i	6.77027661251090 + 4.91369979783500i	-3.41648588265282 + 0.643415863351699i	6.76534164914221 + 4.90901499789198i
	-2.96960176353315 + 3.38593732340132i	-0.892673926488875 + 3.25889230007844i	-3.14888322251491 + 3.07605995351155i	-0.892257417785940 + 3.25714212266512i
	-1.07602196210324 + 0.696427983381696i	6.89435265486735 - 4.98612773890830i	-0.996556788289098 + 0.798277018809500i	6.88962176768606 - 4.98262719552266i
	-3.42502214492649 + 2.55347931106148i	-5.18387569581854 - 1.24933093526352i	-3.34141849256143 + 3.68467891314767i	-5.18050089741011 - 1.24871501787488i
	-1.18472987853184 - 3.16643192396952i	-0.819112879202064 - 1.00681845748986i	-1.28528052995973 - 3.34164961244107i	-0.818008336375680 - 1.00528490345839i
	2.46974480838960 + 0.766087301667904i	2.88226003811749 - 2.86070763614332i	3.27371712380138 + 0.874265866813323i	2.87966010349844 - 2.85976250440273i
	0.756903164745635 + 3.00536591760427i	-4.84637242193752 + 7.00088406049825i	1.10351264725653 + 2.88983607160382i	-4.84241142860198 + 6.99711772328635i
	0.616778066981249 + 0.620178635001967i	0.987189871304688 - 3.26166903716014i	0.965536386648122 + 0.412741482138193i	0.986234275307619 - 3.26074679838910i
	1.33436941813967 - 2.69095377204007i	0.596713728796265 + 1.20527390188233i	1.15693311584015 - 2.33388630756903i	0.596317714036064 + 1.20576035762770i
	0.888728551809892 - 1.48326056159252i	5.17220155662295 - 3.03168961775810i	0.549810583878232 - 1.48901645888703i	5.16850967126383 - 3.03052913320803i
	-0.890547147100719 + 3.32427657283882i	-3.04713606266531 + 2.78746412270543i	-1.15226664559384 + 3.49346372763280i	-3.04519364709023 + 2.78604697883071i
	-1.06723578640621 - 1.05824116572459i	0.707303117719218 - 3.02356297711540i	-0.979481371950383 - 1.67045570938274i	0.707232628182602 - 3.02144090026037i
	-1.41942077913354 - 1.33577888992551i	0.855306752704029 + 4.92164872070521i	-1.65244571152324 - 1.56684168053024i	0.854137004259552 + 4.91756269877852i
	-3.02611897939445 - 0.457989852559571i	-6.98434395647025 - 5.10751527179363i	-2.30898182939330 - 0.104619873905385i	-6.97861706281637 - 5.10277731759262i
	3.00445434072331 + 0.706706831266201i	-2.99187893856250 - 2.82505458921550i	2.87822740197909 + 0.655126465778287i	-2.99015420603883 - 2.82431793122312i
	-1.49322693988210 + 1.07831889676058i	6.94956823567392 - 7.01376563410196i	-1.00526144811809 + 1.01594924061916i	6.94478695296483 - 7.00696760111646i
	-2.40299538072491 - 3.25879987101642i	1.11332508625018 - 7.06907058005367i	-2.88359929088387 - 2.83767214677352i	1.11230480313689 - 7.06547495973377i
	0.981687451676181 - 1.40414299808726i	1.43192273010094 - 4.54419267704115i	0.567593206335023 - 1.16344750670329i	1.43085153938046 - 4.53934347280639i
	1.02910291711966 + 0.573780938811896i	-2.83158430972429 - 1.30053340974614i	0.898597235462395 + 1.46642193276520i	-2.82926653362978 - 1.30069566057415i
	-3.36258403157596 - 1.18308121845932i	2.93589257962161 - 0.815740916162644i	-3.17325396844842 - 1.15202792543513i	2.93331140113402 - 0.814516101488691i
	0.984314468435876 - 2.86821436712687i	-2.89431836314512 - 2.61633866462222i	0.354903221553542 - 2.51414866499091i	-2.89163003786617 - 2.61442300264407i
	-1.30902952646936 + 2.82025172937068i	2.93766743223251 + 2.75265429105063i	-0.573995023324029 + 2.93536921811751i	2.93487664746193 + 2.75002401238241i
	2.66199024002525 + 0.873002467662165i	0.750350553153689 - 0.899936569893987i	2.23577708268597 + 0.851753523941105i	0.750399228198265 - 0.898126433013521i
	-3.12318732701657 + 0.886909284023898i	-5.43388972855165 - 0.948866308363238i	-2.58166305346100 + 1.11667415837206i	-5.43037835027409 - 0.949727116560221i
	3.08442147351119 + 0.958833575877480i	-2.91805748427452 + 6.76625344513972i	3.19153946655914 + 1.56959538738372i	-2.91553768526144 + 6.76303472796494i
	-0.897620306164188 + 2.80855133915093i	6.98670169013355 + 5.07906942622859i	-1.18985063262241 + 2.20924076459845i	6.98137739642219 + 5.07349858053429i
	0.757637831450560 + 0.764667311048986i	6.78972093060855 - 1.10517882206827i	1.13742147885019 + 1.17494391147872i	6.78459729911084 - 1.10277293842589i
	-2.81118738226076 - 2.53419564594358i	1.12997113880108 + 0.884267509686410i	-3.11475611339005 - 2.72469916100135i	1.12945634008687 + 0.882451717703439i
	-1.16274283191634 - 3.70605697483096i	7.01770155339640 + 5.33468111526772i	-0.543143374651140 - 3.04745226583535i	7.01198147056830 + 5.33130327869312i
	1.31804743699834 + 3.95229753771804i	-6.84239729203498 - 6.91221519298233i	0.852751441153377 + 3.75941208540272i	-6.83667448460898 - 6.90699654546251i
	2.85071124113215 - 3.32018028395703i	-5.33481271843051 + 4.94970794851516i	2.85363542043170 - 2.92234591716273i	-5.33155952722213 + 4.94526807983965i
	-1.23934452459029 - 3.40450401811174i	-6.92497970263457 + 7.02334443169172i	-0.555127061919611 - 2.97859089007459i	-6.91918822111599 + 7.01950424409620i
	-2.87877265000091 - 3.05722341212068i	-0.772169272241692 - 4.92783772018920i	-3.06851851702938 - 2.80979534070150i	-0.772123539186760 - 4.92598631411978i
	-3.25763994281522 + 2.70193775270186i	6.56181656078951 + 2.61711414425603i	-2.98885242738671 + 2.68633506509343i	6.55727241714943 + 2.61719289937837i
	-2.77709646577142 - 2.76554636603152i	2.94001919269290 - 7.39917414935999i	-2.92533851927607 - 2.49759857823672i	2.93777746920144 - 7.39567463781294i
	2.95264074664122 - 3.22926221822772i	0.943788079721884 - 0.877285142022288i	3.04758935589928 - 3.04642285695941i	0.942877039121832 - 0.874937080050383i
	-1.01609544890536 + 3.22395707000635i	4.46463426237144 + 0.880602251148015i	-0.434390573649289 + 3.07163038609807i	4.46179136568342 + 0.878761908088077i
	-3.30090452598502 - 0.885946997910003i	5.01484200867294 + 2.64649123300824i	-3.11683599686385 - 0.836573114422373i	5.01045821035229 + 2.64504304089167i
	-2.88341857859610 - 3.26365521456006i	-1.24501884359587 - 6.53471600427434i	-3.16210690831251 - 2.93504100521722i	-1.24331243529815 - 6.52962900789966i
	0.586844116401928 + 1.13295805602812i	-5.18920305660013 - 1.18121003650671i	1.41872795779968 + 1.52952164739348i	-5.18615448224266 - 1.18132332113528i
	-0.548746879182190 + 1.24582692041136i	-0.967466787797357 + 3.05242566594746i	-1.32777648551642 + 1.45179288849518i	-0.966046600500352 + 3.05179092998793i
	-3.56647367338341 + 3.24817256520339i	-7.15072740242063 - 5.02491883800856i	-3.36997359786114 + 2.99878143627259i	-7.14593551616767 - 5.02327057718206i
	3.11131749216008 + 2.44461327324498i	2.99625301729579 + 5.05033005520604i	3.37885594917481 + 3.11455443562365i	2.99426798589700 + 5.04885900149047i
	1.14075678311221 + 1.24266025454681i	-7.19111512566444 + 6.88251446018210i	0.729188481746716 + 1.34744270691098i	-7.18570486542297 + 6.87522884129594i
	0.709907455828958 + 2.89431767524820i	6.99282964884838 + 5.04789876481470i	1.24426463220178 + 3.43538446434324i	6.98724861829140 + 5.04597294755954i
	3.24392278780576 - 3.14868009839530i	0.493666763937425 + 1.17464195930471i	3.43036581070561 - 3.00889801439801i	0.493974299396760 + 1.17256530407322i
	-3.39500803740549 - 2.83847620249443i	3.07406810674244 + 2.95916925654190i	-3.08593230744774 - 3.00748141565456i	3.07092309819653 + 2.95740196621009i
	-0.598161142394415 + 0.875674966894665i	-3.13450193669129 - 6.97214747718140i	-1.02507945540523 + 0.890908009136978i	-3.13123255450580 - 6.96655011985267i
	2.75595483839513 - 3.15615203749069i	6.47936470599129 - 6.47000838916995i	3.12999300987352 - 2.44521247757652i	6.47366678743365 - 6.46646687641831i
	3.41544706481469 - 1.51348200427984i	5.18424026475828 - 1.18700246367980i	2.94495011396167 - 1.05312234083429i	5.18111249976571 - 1.18418082770756i
	-3.67567958372278 + 3.39273976004447i	-5.22491382499101 + 0.691049342617052i	-3.27064713383477 + 3.77539259763501i	-5.22146421670638 + 0.688135796592123i
	-1.23101479853897 + 0.719874151017339i	6.94394543776274 + 1.50153821074961i	-0.605952372333007 + 0.605065908543410i	6.93885424480917 + 1.50299293587670i
	-0.557063277731772 + 2.49687209007486i	-0.966159926124984 - 1.28499398470248i	-1.10665377342500 + 2.69989186119642i	-0.965104682981895 - 1.28645278931232i
	0.960521065607282 + 2.10777544044372i	6.93973527073774 + 4.63197694760399i	1.12615084526136 + 2.01077810601198i	6.93388546435824 + 4.63048630690480i
	2.58284162555376 + 1.12746934515436i	-3.13758221007096 - 6.63789207792018i	2.79142564777482 + 1.00132847920155i	-3.13426664470318 - 6.63418431593377i
	-0.826304674742742 + 1.05559867417137i	-5.11146728629957 + 6.76182202299672i	-0.934987914694748 + 1.02752085801535i	-5.10882260587449 + 6.75711566572363i
	-1.20597559141794 - 2.90918715002736i	2.81129893631857 + 1.02008722976891i	-0.950956143283756 - 3.18536543887306i	2.81035160964232 + 1.01999849701641i
	3.03181371657435 - 0.745202425767818i	2.49509738857829 - 2.87350392152422i	2.87785618311568 - 0.882959783296497i	2.49229122313227 - 2.87295854708574i
	2.85613618243223 + 3.15818023051504i	0.937246232161832 + 4.71109583952715i	2.85965127327358 + 2.93306896014020i	0.937170409123109 + 4.70993115213531i
	-0.811069415313550 - 3.20177450964363i	2.81819781270105 - 0.548844071660374i	-0.875252346197407 - 3.00028613249376i	2.81594783931399 - 0.551232695390361i
	2.82648059919723 + 1.47521911667181i	0.682618652114756 + 6.96787460251776i	3.46740459360242 + 1.65106456225626i	0.681755922043702 + 6.96563077377025i
	1.55651523313013 + 0.768724548560267i	-4.71322172684670 - 3.31958979902587i	0.578734483638904 + 0.357290493611579i	-4.70886805322617 - 3.31980573951793i
	2.29283889512967 - 1.20382475721207i	6.54275303730248 + 1.66795796359695i	3.66603000024149 - 0.775020094754205i	6.53663434253428 + 1.66880325031978i
	1.01537808408176 - 0.892561350205581i	6.74064283449036 - 1.33545949715652i	1.07400058540578 - 1.16498730205616i	6.73715589153948 - 1.33567036024805i
	2.89474559192858 + 0.850306542001794i	3.08278541708608 + 7.02079151851095i	2.91305998151528 + 1.36532924560474i	3.07897693928549 + 7.01572447247812i
	1.03691847467898 + 2.95447050149726i	4.62027104606799 - 4.94580238801810i	0.846952221758870 + 2.84389635939992i	4.61812932333234 - 4.94115615253894i
	-1.11531500656842 + 1.09139723943538i	0.960544475510738 - 3.10413719899509i	-1.23425569071228 + 1.66461586292425i	0.959037811907976 - 3.10384629567652i
	-1.05849476260681 + 1.30259685222380i	-5.04639794473525 + 3.04284001692969i	-0.713438470134020 + 0.984703881962266i	-5.04255045084063 + 3.04340177549391i
	1.06921453439166 - 1.52644690420698i	-0.860930354427901 - 1.10373225491409i	1.19755343550518 - 0.889721376965659i	-0.859600280083956 - 1.10620513070224i
	1.25212186727362 - 2.89091031878366i	-4.90839203165117 - 3.28772412042680i	0.805868168348206 - 3.41779067854773i	-4.90623436058981 - 3.28192841422947i
	-1.26169398879351 - 1.32135934282384i	-3.43615451714238 + 1.22513062016992i	-1.15085343368054 - 1.02287527081969i	-3.43149269469054 + 1.22122536993307i
	1.21649745891378 - 3.21813213917040i	5.27644389708878 + 2.96302336948975i	1.13047627775894 - 2.51780728799161i	5.27008549315227 + 2.96306353673314i
	-2.65348974031210 - 2.77084095415720i	4.65151517580643 - 3.11196253434471i	-2.83903402030594 - 2.91543361289034i	4.65041519544743 - 3.11081474673553i
	-3.44672798665790 - 1.53638653577278i	-7.08710902652857 - 0.749744635883309i	-3.55535637286144 - 2.29443508661881i	-7.08358371840092 - 0.749298481863730i
	1.42003065082761 - 2.94263656233766i	1.15708502050356 - 3.20559404730890i	1.28444663803812 - 2.93430623057598i	1.15679511626163 - 3.20180450184502i
	1.03485510343772 - 1.09577691772819i	6.88307822833153 - 6.63363231019213i	0.598335626745833 - 1.04459025622641i	6.87903309791993 - 6.63130250301598i
	-3.17065091223115 - 1.23738506871788i	-2.83652202512458 - 7.21928755332606i	-2.39491320657932 - 0.772782939838132i	-2.83736680711795 - 7.21046251894225i
	3.12753817064464 + 0.474209384513405i	6.81737263914491 - 1.23969255540971i	2.81027735649691 + 0.925088927825444i	6.81707533137602 - 1.24272195115384i
	-0.956539435996142 - 2.52414222182789i	-1.00890868749168 + 5.21259724621091i	-0.305429043039080 - 3.32651294888363i	-1.01411172559499 + 5.21266454287432i
	2.70154968818622 - 1.17421387211043i	-3.03203409766843 - 3.51361569769318i	2.28661206011350 - 0.686752718367607i	-3.02410023737620 - 3.51441388530564i
	-2.80791147035555 - 1.11092359813825i	-1.10336820051234 + 2.66402671703784i	-2.62385981235577 - 0.917388426282904i	-1.10506797875805 + 2.66446015594587i
	2.60268812047641 - 2.85748752453379i	-1.12814650657631 - 0.879858767828673i	2.98250036187775 - 3.79571232270497i	-1.13519472864453 - 0.880260825869974i
	-2.26136368002227 + 2.65311562505762i	-2.91338629008362 - 3.53652664799986i	-2.10330461357633 + 3.16820792837660i	-2.88525511792883 - 3.53440647264417i
	2.38793345601962 - 2.80557870942313i	-5.05876833647236 - 3.18939107373476i	2.44609996263095 - 2.65023333270870i	-5.08003567364388 - 3.18496052020985i
	1.21894602150292 - 3.26333832496249i	0.712932118152199 + 2.63365532945510i	1.22032226987183 - 3.36569334571373i	0.760789154546887 + 2.62826364234113i
	0.731624652103819 - 1.14909763710851i	3.23349148417411 - 7.16529471586047i	0.446679952284620 - 0.762240465211101i	3.15187220440602 - 7.15555191800986i
	-2.98912964721839 + 1.25705179773794i	-1.18500312477413 - 7.40984377630489i	-2.27060765823887 + 1.20049687727632i	-1.06152215775756 - 7.40924497118779i
	2.63789475290732 + 0.517843382289999i	-7.11456842971552 - 3.08759923123997i	2.78922570598319 + 0.149872987814191i	-7.29335723036823 - 3.08057636816353i
	0.931828693511639 - 2.89041860818494i	-0.702320908107357 - 6.97073951818972i	1.33752907920442 - 2.86418662300992i	-0.429237213668098 - 6.96951172294811i
	2.79332125754391 + 2.59364334654971i	-4.91259158438170 + 7.08366371863959i	2.64207334783476 + 2.40441404707062i	-5.33520357322843 + 7.08098611107836i
	2.92040406202236 - 0.474649477547744i	1.05598685314686 + 1.34666595727764i	2.67488683125562 - 0.438684309357746i	1.78626129743661 + 1.34488858167707i
	-1.22147351101677 + 0.831928334033615i	3.18169938773513 + 5.00679919216444i	-1.28781908113607 + 0.804200461056642i	1.41053678516743 + 5.00185419870002i
	-1.05476867617667 - 1.23932157866375i	7.27513101911664 - 0.991309338264207i	-0.607305363046762 - 1.10037154210042i	8.83913239609907 - 0.987359072327291i
	3.02090066008841 + 1.40320269968910i	-4.67085833460101 - 0.864341808731097i	2.95066683817944 + 1.70028898526864i	2.52250575351482 - 0.868601106411655i
	0.995037868064278 + 2.63943021401402i	-1.00652889991720 + 1.04531403926840i	1.05865903825759 + 2.39166408901455i	-0.300840420888026 + 1.05057865904495i
	1.01048495578808 - 3.45044790810452i	3.35328959029863 - 0.949163661187100i	1.23997463590587 - 2.93855994047292i	3.47101377971107 - 0.954896332774961i
	3.08697385534407 - 2.85032846573784i	-6.48216985464743 - 4.86304252097565i	3.03536832307303 - 2.86891680551809i	-6.62656522705638 - 4.85346620255565i
	1.29730135984136 + 1.00382239222952i	-1.29509747781793 + 2.84930031665656i	1.48247441938885 + 1.03477322961799i	-1.17417552326246 + 2.84255951800013i
	2.79398129146037 - 2.84536198586055i	5.19913756038643 - 1.05553511610870i	2.77237240185488 - 2.87554851012645i	5.10361520003189 - 1.05224928634711i
	-1.06748542133104 - 3.41689692055283i	4.76385192491888 - 5.02938636241335i	-1.04868862674019 - 3.10603733070015i	4.82243544752468 - 5.02546386287982i
	-2.74855475242410 - 1.26414922843070i	4.99849876731273 + 6.86305625327178i	-3.14038374960261 - 1.42492725458858i	4.95301378519114 + 6.85481521853364i
	0.974271067143720 + 1.87212518237385i	0.627405275808360 - 1.06318184443079i	0.759254698789687 + 1.44795765497091i	0.653736962395893 - 1.05640822667439i
	-0.779677455575723 - 1.66090933480987i	0.796127119702824 + 4.95358671005864i	-1.08736569375447 - 1.50001660625095i	0.777141642698635 + 4.94165875797165i
	0.894887412907543 - 3.13880051451925i	6.87984685936922 - 1.13975493284886i	0.673032896178857 - 3.15753233056577i	6.88714668499488 - 1.12937901210414i
	-0.856939465571028 - 3.13771526295084i	-3.27584918772799 + 6.92078009569414i	-0.537514155499499 - 2.16552507007086i	-3.26403742312608 + 6.90623269298242i
	3.23986551397115 - 3.12821407819752i	-5.14592380993108 + 2.80228722785505i	3.03511587786708 - 3.33475624737252i	-5.14757532491388 + 2.80781980683441i
	-2.68515958715020 + 2.77216705595780i	4.99263061628833 + 6.78587101210919i	-2.91203624040228 + 3.90076731980548i	4.99356704105674 + 6.77691226584132i
	-3.42133879909928 + 3.38868811717249i	-2.84271429761349 - 7.28456623615528i	-3.14769377143073 + 2.76760832788416i	-2.84418854201926 - 7.28077888693172i
	-1.19851467552662 + 0.706600712555714i	7.10916276376667 + 0.981604422742505i	-1.11332451211015 + 0.789217309655439i	7.10618694186080 + 0.989691318766444i
	-0.714263091135118 + 0.962853140157384i	3.00428629796158 + 4.82614559490895i	-1.18855908167645 + 1.11459454310931i	3.00106500107981 + 4.80531216778705i
	3.13169892459712 + 0.776508867329027i	-6.79780540930899 - 3.19067543268695i	3.62466965166889 + 0.583854136536041i	-6.79291178461636 - 3.15645257247085i
	-1.40369773652862 - 0.856543921939324i	6.78694162614863 + 4.99022682038908i	-1.65675398707630 - 0.634213109508474i	6.78290411670255 + 4.92336846595981i
	-2.35043863264862 - 3.29544766759199i	2.85958526603859 + 7.06977670176996i	-2.53475181874476 - 3.13016602411546i	2.85596704522933 + 7.13594657092099i
	0.551012095748432 - 0.968480725838977i	-4.99149394052908 - 0.960031422872731i	0.484924810708465 - 0.615701292928818i	-4.98612575132326 - 1.04954513999680i
	-2.81465292427873 + 2.99892699761255i	2.94307570964182 - 3.19653729897625i	-3.21343390628675 + 3.01353195730339i	2.93934080171389 - 3.08242867669218i
	0.819636185403458 - 2.70553869414971i	0.915230655789131 - 4.71656146570011i	1.31726705979834 - 2.90972356358893i	0.915785230888072 - 4.85023859119429i
	1.09127128758157 - 3.47552208667289i	-5.10244040338354 - 1.18167865356515i	1.08780235964956 - 2.97176666967074i	-5.09945612750602 - 1.01181838365268i
	1.11441960936148 + 3.26126953599326i	4.80524462877001 + 2.70890532746943i	1.30007445930798 + 2.77754246079858i	4.80201845864285 + 2.50106923151502i
	-1.09349157784441 - 2.69775485125877i	4.60195623647624 - 2.77485570851059i	-1.01476859836981 - 2.58865465049988i	4.59862538898574 - 2.50217591863976i
	-0.916069502898965 - 1.40003984390247i	-1.12040348636700 + 2.76949976346610i	-1.11154127196923 - 1.01812297572893i	-1.11997069068116 + 2.35247689342060i
	-1.09010579714069 + 1.68991996970484i	-1.34448154937905 - 2.78685614056409i	-0.499378548895497 + 0.892309135849768i	-1.34289477789577 - 0.541732068271443i
	0.851678910749910 + 0.760044812278609i	-3.41120390491911 - 1.05055721375698i	0.540895595807882 + 1.16253148151628i	-3.40933071387157 - 7.12389925473046i
	3.05366092345327 + 0.993810826609618i	-6.89542036979641 - 0.984910401477128i	3.59136189297794 + 0.563696286698556i	-6.88969945128077 - 5.22818828950111i
	2.98952489138757 - 3.08050922377043i	-1.04865379892506 + 2.89952156209214i	2.41391422226461 - 2.72506257812098i	-1.04836220076362 + 3.08108293654693i
	0.770540159740901 + 0.808493452624360i	0.753960303716956 - 7.02857864496024i	0.583421971338860 + 0.561957613577350i	0.753721390761368 - 7.09762348286122i
	-3.47333400429401 - 0.700670023807668i	1.01898563379810 + 2.45541767319946i	-3.21846874103136 - 1.12126877325320i	1.01808060158613 + 2.47205005641656i
	1.19765285029756 + 0.865183231552005i	3.20995249576530 + 6.59370809596325i	1.03577474106841 + 0.960506052640894i	3.20757878673551 + 6.60843121263899i
	0.744092097329182 - 0.716772404314741i	-1.18336087997264 - 2.92996105477098i	1.33257008391548 - 0.819430346941829i	-1.18239072547526 - 3.00155157696538i
	0.553288394177974 + 2.60495678005457i	2.97337698488659 - 3.57360707859227i	0.999114289109426 + 2.66271305101388i	2.97103437274440 - 3.48380632549908i
	1.46998599283950 - 0.932411439920298i	-6.78582572353479 - 3.38574313437216i	0.679133062338217 - 0.753376135808687i	-6.78065980722861 - 3.50353474581035i
	-1.60792377135632 - 3.02757905224557i	4.71282638019420 - 4.66247029892056i	-1.00906689059645 - 2.72059861072715i	4.70923360939202 - 4.51090821972689i
	-1.39603627545890 + 0.506182594460755i	5.25134748081547 - 5.40909177552895i	-1.42611091629254 + 1.09972379831430i	5.24750354890069 - 5.57788070650770i
	3.14602106782769 + 3.00971023805424i	-4.97723088690953 - 4.83479259820330i	3.38781180885059 + 2.54350291838688i	-4.97354485540563 - 4.63381983159522i
	1.10129971044586 - 1.23717740596936i	4.97911137023140 - 2.67042216660137i	0.544117189311431 - 1.05172270039234i	4.97540159188563 - 2.91235255734777i
	-1.19972995481989 - 0.889652209391395i	-4.74447805420085 + 6.66425393313992i	-0.778500801785766 - 0.897953037973583i	-4.74095287139250 + 6.95826040583577i
	-1.25636928171043 + 2.98364505696445i	-7.05620995070430 - 4.64375265058098i	-1.35393091711478 + 2.32312361948770i	-7.05094343045923 - 5.01774225788847i
	1.29478178416585 + 2.37044160406637i	1.25233269933826 - 5.14471053155410i	0.736205015036272 + 2.91565371452991i	1.25129672650294 - 4.55537352833281i
	-3.21613866855875 - 2.70085652677051i	-3.02959350503974 + 6.99316625845300i	-3.09833327049021 - 2.81191348864027i	-3.02715795889506 - 2.91856622622777i
	1.10310735868442 + 2.39416751106958i	5.22703981483971 - 0.688275625420334i	0.917100622409384 + 2.11356058711900i	5.22290235640892 - 7.58350568192390i
	-1.20378654862621 - 2.15704544360426i	-0.904516081581398 + 0.976721239858014i	-1.17203528928319 - 2.27824042889968i	-0.903539136971070 - 1.99230494379032i
	0.799066962021674 + 0.341564109476274i	-7.12547745293430 - 2.77015945150488i	0.962798158072948 + 0.287169212671432i	-7.12049898632560 - 2.37712447517767i
	-3.13192914037831 - 2.78127944385948i	-1.08075938989501 + 3.15751543982219i	-2.24267679655760 - 2.88293691439467i	-1.07971558480141 + 2.89701650771879i
	-1.02412533740466 + 3.01625645902541i	-7.27310885122011 + 3.35589168752397i	-0.789394545070345 + 3.06915074746295i	-7.26784377339665 + 3.57222831297504i
	3.27680245609380 - 0.821781154708292i	-0.981085922729827 + 6.97693940317993i	2.84722787024857 - 1.11551883853037i	-0.980395637613021 + 6.75952851548043i
	-3.25717996721185 + 0.924931230490301i	4.95851535066618 - 0.847292466882714i	-2.69742338712602 + 1.09804500323213i	4.95506453759181 - 0.617481543841044i
	-1.06736983584456 + 1.00195797239253i	4.60664360530015 + 5.17653240243330i	-1.14572838043085 + 0.762678543096019i	4.60282043856864 + 4.91708543524192i
	1.00768716739176 - 1.00890573330773i	3.23645670824146 - 3.17274098315832i	1.27124263907151 - 0.606962064187840i	3.23461597153349 - 2.86808939438427i
	0.613027625048355 - 1.20632335777832i	3.08689810885282 - 1.24360188451283i	0.819042662490880 - 0.890583582059289i	3.08396677723728 - 1.61968469249367i
	-2.52312632021908 + 0.855642134107302i	-7.17573184964017 + 6.95276076809436i	-2.51403306448480 + 0.881961465729520i	-7.16977157643357 + 7.44958720947090i
	2.87494749098223 - 2.66948623789610i	-3.02346236195399 + 0.727173922927502i	3.10669992358516 - 3.48216853520816i	-3.02176314581286 - 0.110573453053013i
	2.59089069045439 + 0.808096894171935i	1.04722749458146 - 3.62567606418816i	2.68218927300049 + 1.44432314249721i	1.04679851565133 - 1.59904719154423i
	2.91830651538867 + 1.82982838308748i	3.21018525735676 - 0.944292963522883i	3.39003465447575 + 1.21900621496444i	3.20772934647532 - 3.20869896874997i
	1.08353408631321 + 2.42855314377650i	0.889011351489799 + 2.83928600130345i	0.465971258001566 + 2.93146847455380i	0.888114612314666 - 4.10148800138575i
	0.725127169207928 - 2.21210773001389i	-1.26949643209255 + 4.75661137064556i	0.897571339391976 - 2.60422217534116i	-1.26800275478003 + 4.32170105351590i
	2.83791210076837 + 2.90455597329913i	7.13402516885356 + 7.06003571991265i	3.45655952315803 + 2.68568382440463i	7.12791677649862 + 6.89174448652783i
	3.02602497108769 + 0.953347018395312i	3.01153456410068 + 3.13956418337863i	2.97216341189555 + 0.922790685418591i	3.01029828553872 + 3.30603951277401i
	-1.11638678089742 + 3.12385628537941i	-6.99244615113807 - 4.83237299577041i	-0.591708017796595 + 3.21080271040799i	-6.98830558171716 - 4.95844481753421i
	2.95754121576072 - 2.58853667877566i	5.00322603214485 + 6.90925750814357i	3.07351114891963 - 3.04366851995302i	5.00045671849818 + 6.99777558053647i
	1.06530938637187 + 0.711781416903595i	-7.02414860116226 - 4.75250523301243i	1.02769182486573 + 0.683060009601485i	-7.01962830246095 - 4.80574796131667i
	0.534262764659258 + 0.857254523277209i	-4.81641063261663 - 5.14230692158420i	0.947076300333808 + 1.58489997328508i	-4.81253550862889 - 5.10912322235804i
	-2.87759215851477 + 0.722315435692400i	4.88737428291925 + 3.18692277635267i	-2.94542667554842 + 0.574825357838148i	4.88391182811926 + 3.17592152531814i
	1.24621221758808 - 2.69835531854823i	-3.02187539074682 + 7.06950212729549i	0.971415830764919 - 3.14010056368665i	-3.02028477369592 + 7.06111832972322i
	1.35864404313727 + 0.363227503728109i	-4.78443335521232 + 0.866400297623574i	1.24877282486672 + 1.04164402721195i	-4.77979533068707 + 0.874597369884391i
	-3.12251590243830 - 2.02670705919542i	6.91535047111962 - 4.44801240104960i	-3.45916153888595 - 2.54553140342589i	6.90880794293330 - 4.47277696201659i
	1.22180539493173 - 3.16297583073618i	-0.886617683124191 - 1.08334548490058i	1.31075587239421 - 3.80132833141096i	-0.884397181812552 - 1.06428604313278i
	1.08014896393569 - 3.02423508531280i	-4.70453439784038 + 7.35353625213725i	0.529713483390192 - 2.64168661355358i	-4.70253755792816 + 7.34266098033484i
	-3.31750750292651 + 0.774024925191192i	-7.10281923169801 - 6.78372112105819i	-2.65570441099785 + 0.818379254968594i	-7.09637012928232 - 6.79627000963296i
	-2.55070240174187 - 0.916980535616852i	-6.79047494804937 + 7.03218662496392i	-2.38199521499788 - 0.875515014373265i	-6.78610810476597 + 7.08118761356599i
	2.75676763071445 + 2.83901685745114i	-2.80233389862470 + 3.15396056832490i	2.09242420685886 + 2.72433207937680i	-2.80026673296694 + 3.08112982120002i
	1.15320482238941 + 3.10632672621527i	0.565688860966503 - 3.24923363021467i	1.53980207682588 + 3.19590027190989i	0.566029554134809 - 3.14108906900064i
	0.834278313875302 - 1.67956124750710i	-4.83918704043860 - 0.915794263770989i	1.06865253182177 - 0.973557047953152i	-4.83707837439821 - 1.06195717908613i
	1.60320077856891 + 1.46881310391701i	4.92542342612110 + 4.88653676094682i	1.20818333443081 + 1.99547452791128i	4.92382308258970 + 5.07975891722008i
	2.31619637010847 + 2.11270003550731i	4.21001434651113 - 3.24377297455827i	2.69449793478926 + 2.49800535389424i	4.20452398900947 - 3.50222814831533i
	3.12013681350122 - 2.25380399108026i	-4.84745558455225 + 2.90052503192779i	2.95620355136557 - 3.14790086509888i	-4.84150895928297 + 3.24538443496836i
	-3.08237481895610 + 3.05760503022328i	-7.00127252452881 + 0.877310275946987i	-3.11942884888589 + 3.26228959799761i	-6.99804166586708 + 0.379090087290434i
	-1.13305288934928 - 3.12476833718189i	0.526879297659732 - 0.888754854967896i	-0.171552040962583 - 2.77061085746350i	0.527681875371764 - 0.0668831323905363i
	-0.857267455228901 - 0.938679263718292i	1.30500788169188 + 4.64410513436956i	-1.35883455110501 - 0.903434355497872i	1.30391600862193 + 2.31859270142943i
	-1.18545487687838 - 2.38832025341789i	-6.74900007224204 + 2.78567967914031i	-1.09695412397754 - 2.55467893222268i	-6.74511919946821 + 6.38989613104269i
	-2.88043057654560 - 2.93945721474575i	-5.19312670803456 + 1.31270513762785i	-3.49094299878793 - 3.28469945441755i	-5.18690736905174 + 7.58974340925569i
	2.82032572146548 + 3.34407319083133i	-0.830916203040396 + 4.45198999973661i	2.90417637159367 + 3.71300371997419i	-0.833713788754499 + 4.42503806170000i
	0.963688546343950 + 0.545853174676089i	1.08313874562378 - 7.25936180586198i	1.67008532911657 + 0.826572950236527i	1.08637153738825 - 6.97940814784199i
	-3.06383179452426 - 3.04812562041640i	-5.35157258656661 - 5.09222075087445i	-3.13167970022983 - 2.84284758912476i	-5.35164935005233 - 5.33994856720877i
	-0.712048716817160 + 1.12437351189976i	-1.25943174356860 - 3.22879461684465i	-1.01513850191439 + 0.959248149937726i	-1.25519783339145 - 3.01992990310449i
	2.46762581582467 + 3.10205980587039i	-7.15994516886615 - 5.41797948704831i	2.97829250472217 + 3.01364763209564i	-7.15640029316840 - 5.57747607254966i
	-2.86027531144683 + 0.683772469775825i	6.69670623250304 - 3.22008278461099i	-2.90753552158164 + 0.695978330498122i	6.69125083682314 - 3.10298409153775i
	-2.91086601360162 - 2.19853974040345i	6.82340674919021 - 4.84775393616711i	-3.31662714510208 - 2.95024407419821i	6.82157909652816 - 4.91473366413396i
	-0.610401855327535 - 3.73314483654735i	0.940747216823073 - 5.18317063281979i	-0.666213872015490 - 3.42027769884488i	0.934001441864892 - 5.07264371349133i
	-1.37757275583142 - 0.752060820746859i	0.913661025720661 + 1.07728916069969i	-1.19089420401091 - 1.05494200590723i	0.921333595406973 - 0.0622927452677255i
	-1.00027599587084 + 3.27532792566968i	-4.90549715981750 - 2.80390918538398i	-0.686960587341568 + 3.30045332717496i	-4.91122521301049 - 1.85228030650445i
	-0.862258785904878 - 3.02069987411587i	7.05955181774053 + 5.24962263225317i	-1.16857635802324 - 2.97299611218412i	7.06234750591199 + 1.21253937694952i
	2.81173193800508 - 3.04853535950654i	-0.987784345460835 - 0.953267917343357i	3.55853733386498 - 3.01934394380236i	-0.989976366099028 + 1.09277901700815i
	-3.10193848020190 + 2.65672420312572i	-6.88389378128712 + 6.82937690127743i	-3.59073264704559 + 3.25180158166966i	-6.88752616516225 + 5.81769975960758i
	-3.04585235427920 + 2.89979399924802i	-7.01386478940607 - 4.78072932076911i	-2.92629535276139 + 3.27522179092610i	-6.96256827234494 - 4.09956241648315i
	0.966645193695060 - 3.08927882110232i	4.64309174115073 - 3.33935619576797i	0.643840090924207 - 2.95068731256249i	4.59060289287514 - 3.82950359266442i
	-0.908454632488100 - 1.55913540293489i	2.76940657550952 + 6.95729774282382i	-0.734110467959660 - 1.42991401467342i	2.86021285249334 + 6.88972718488070i
	3.09467711147522 - 2.60240280360596i	1.02648899981207 + 3.22012700132805i	3.22864888001358 - 2.88314161498592i	0.886134381786681 + 4.28084371912632i
	-1.08533268331435 + 0.662593338992013i	-5.37920312657534 - 5.21833019743019i	-1.43116408873974 + 0.604971446832908i	-5.17236209264487 - 2.21995054900179i
	-0.942552686878227 - 0.938426927591192i	-3.14363965238229 - 6.71146170109519i	-0.636179099920511 - 0.894821482373834i	-3.43145837208898 + 1.70668233043575i
	2.56501220020404 + 0.711983867894696i	-0.901117315591710 + 5.48319710454250i	3.10083217931468 + 0.522951531927723i	-0.497668007038210 + 3.55299228158457i
	3.58268736852477 - 2.62428008086177i	-3.24240813783498 - 5.25081525377345i	3.16116864364877 - 2.55097513594676i	-3.82473103673806 - 4.13399751135021i
	-2.99052421704972 - 3.46016901066213i	0.844031720893489 - 0.518945953822730i	-2.72001268244682 - 2.81317515473877i	1.73074224774042 - 1.31288787057771i
	-1.30316718949075 + 1.13092022982604i	6.98340852875043 - 6.86108462956793i	-1.23889051951592 + 1.21300967209142i	5.34942354264794 - 6.25525885328125i
	-0.910332626923104 + 0.440697210902860i	2.49290999828886 + 6.67162112622818i	-0.837250092648638 + 0.914653000625640i	9.22024151156015 + 6.19883597596608i
	1.10133452847233 - 3.00813115109396i	-6.91575688160554 + 4.97949024253419i	1.06484526932303 - 3.33462689822525i	2.40618189551323 + 5.33412066646774i
	-1.58798808266049 + 2.81629401562137i	-4.97263019057657 - 5.06535257924118i	-0.710591583717552 + 2.80282805380178i	-1.27865487307106 - 5.33190293411902i
	2.90061349242454 + 2.46008541453450i	-5.00369872822011 - 7.16172716787213i	2.79027562155318 + 2.88076797222535i	-4.25999131544724 - 6.96046916345133i
	-2.70932199834503 + 1.05042888157157i	-4.59412035489276 - 5.23433861437836i	-2.86536235401289 + 0.885020400823898i	-4.98166271887725 - 5.36310168424668i
	-3.32012693453559 + 3.38109504860042i	5.14089910731130 - 3.14810794898090i	-2.91751589541755 + 2.97348561678296i	5.37313402787770 - 3.05534780258485i
	-2.60742743191716 - 1.74069479831212i	5.09033041419290 + 7.08215004302030i	-2.97326586310019 - 1.01744676465308i	4.93636504988432 + 7.04468542266615i
	1.12192454825118 - 3.00765793886731i	-5.01291329490406 + 3.17647396170206i	0.842855820869866 - 3.90344349560970i	-4.92522322606814 + 3.17960870574634i
	-2.99824802846735 - 1.43290908447442i	3.18469004241528 + 0.671221172557563i	-3.15747521934568 - 0.396220582774273i	3.13803885635151 + 0.682446225447439i
	-3.18004768059187 - 0.696384203875950i	0.982553367223156 + 2.99585120962380i	-2.95446492730064 - 1.85106757300370i	0.998885276225002 + 2.97219295091935i
	1.16195480910967 - 3.67632380850918i	-7.17790064483267 + 7.30977216490353i	0.742737568756372 - 2.91526034503118i	-7.17443662347403 + 7.32926686874102i
	2.79525688295826 - 2.43194082026143i	-6.80310640704417 + 2.80194053035637i	3.00328964982605 - 2.87653385829518i	-6.79354861312877 + 2.77636152433689i
	1.02143596654314 + 0.739547364735913i	-5.30789380745773 - 1.12448462878392i	0.261242014659049 + 1.04776006181122i	-5.27866613208587 - 1.10502366417842i
	3.30704470210764 + 2.97535010245213i	2.81129743992050 + 5.10470097554369i	3.45537476246071 + 2.64065365712380i	2.79613510924138 + 5.08917248065308i
	-1.36125883377077 - 0.986914819088236i	6.92586846243280 - 3.23011695053843i	-1.98330163415746 - 1.12580703968986i	6.93358767436746 - 3.22352069159953i
	-1.48370353758873 - 2.86972454229324i	2.86798257924850 - 3.15445722117659i	-0.743539406650112 - 3.00388523543819i	2.85635400463647 - 3.14926753427009i
	-2.82115425579659 + 0.723451445981638i	0.986093319573901 + 5.15434062433613i	-3.15483672252053 + 0.570853955680939i	0.990646516166823 + 5.14198102274857i
	-3.12502253017079 - 2.71212479297882i	3.32062022447972 - 3.42469383835847i	-2.96129074442967 - 2.87295683518148i	3.31688055056903 - 3.40985641279561i
	-1.06590635260580 + 3.01311245956857i	-4.72989588860952 - 7.01170710267768i	-1.29730597127347 + 2.86047643601468i	-4.72834239273898 - 7.02040412366230i
	-0.897627352843349 - 0.947524011248477i	4.91284885120779 + 5.14987407596224i	-0.843669409550468 - 0.625580719969146i	4.91330791240826 + 5.15944667420160i
	1.05917150301779 - 3.11304822357704i	-4.83049305804497 - 3.43011199649404i	0.702918957779362 - 3.26394085137716i	-4.83202274476496 - 3.43867288997266i
	-0.897953151629324 - 1.24682960954226i	-4.71065785997278 + 3.02479221514851i	-0.601147544598745 - 0.582211310192134i	-4.70208232899978 + 3.03008548211773i
	1.17900544886239 + 0.860989623600163i	2.51813354559879 - 4.99090269186214i	0.878261707410253 + 0.333006284536136i	2.51202892759300 - 4.99049116636415i
	1.27429546015991 + 3.13929508998347i	-2.81249549602846 + 4.92452229586499i	0.594441869503020 + 3.33957573203388i	-2.80755922287118 + 4.91985428124209i
	-1.21887253340342 + 0.884751220556511i	1.22923950482175 - 3.02469152258556i	-1.09789454699070 + 0.652619446150895i	1.22710744172418 - 3.01763212331544i
	-1.50394241571891 - 1.55924023206567i	-7.54640309861917 - 6.84960434648465i	-0.928269569536420 - 1.15677209953689i	-7.54118768263736 - 6.85219252964431i
	1.29627796902281 - 0.742055333132249i	1.27756900845052 - 1.05818449092523i	0.615370143479478 - 0.758366228471163i	1.27834159546877 - 1.04812428814893i
	-2.93436622623717 - 0.860118226219125i	-5.05386177537897 - 5.07455104863798i	-2.87877671350743 - 1.53102919978132i	-5.05276291838753 - 5.08033437894184i
	0.740767552191062 + 2.60384935691800i	2.74708975642842 + 6.86503427214679i	1.17029214787732 + 2.84168262320176i	2.74813578717454 + 6.86848918645292i
	2.71476519186194 + 2.73886530901896i	6.80345451955029 - 2.94631472271250i	3.12393455934807 + 2.88503981171429i	6.79538908552911 - 2.95062791482171i
	-0.344598007695325 - 3.02105876619069i	0.897314137685921 + 4.63247626608669i	-0.968398056137592 - 3.10597938594058i	0.899181740447994 + 4.63278667345773i
	1.11059297286339 + 3.31327846472149i	-5.22572189242532 + 6.98705700637167i	1.27743383336719 + 3.49250246508235i	-5.22357481702214 + 6.98119233500184i
	1.30159060604147 - 1.04670484994127i	4.51228149754519 + 5.41997495858640i	1.03775625518438 - 1.15627122025101i	4.50968368022751 + 5.41369073180999i
	-3.84550877220124 - 3.25686826541791i	7.20276405188990 + 6.79130119444000i	-2.81087418159311 - 3.43017654829135i	7.19768007372105 + 6.79101253499223i
	1.47881050112515 + 1.59380837154237i	6.88512325408956 + 1.17394529975243i	1.15334551964172 + 1.42900637930365i	6.87888070893898 + 1.16661128976211i
	2.68973236153141 - 3.28088958519662i	-3.44391385199622 - 6.78020682404013i	2.40475010561166 - 2.84156073151082i	-3.43956469771979 - 6.76792953881350i
	-1.20331716882313 - 2.84413940976761i	7.39892045913264 - 3.00122904879799i	-0.994325468236237 - 3.04112795006908i	7.39127999581408 - 3.00606893622627i
	0.905639751245754 - 1.04571773504235i	6.88496200250566 - 0.977522710878187i	1.19358343053562 - 0.897321856608263i	6.88205261627632 - 0.970815950615571i
	2.91613461527197 - 3.02969798812561i	4.68110981787906 - 7.05860902560964i	2.76642835276281 - 3.64778217168760i	4.67571170791851 - 7.05756970379072i
	-0.871699686054377 - 1.11818925633043i	-0.841097344179057 - 3.00549756513519i	-1.40347611837279 - 1.14876032388736i	-0.839055936363851 - 3.00130925453425i
	1.34758406096894 - 1.20041651135004i	-5.18206278784752 + 0.886852951424360i	1.11304322434649 - 1.39154118627983i	-5.17896967952868 + 0.886603642691137i
	-3.19291483601795 - 1.11932124349486i	4.84580494448516 - 5.06790291055712i	-3.40020235946739 - 0.825478750068155i	4.84223138701526 - 5.06675377410256i
	0.592748348894536 - 0.937294594533634i	3.01973425711243 + 3.19097515049732i	1.08490102828657 - 1.52524525588538i	3.01816629360875 + 3.19297813118950i
	-3.14660744898214 + 2.69763682699731i	0.958823041445021 - 3.18344002730877i	-3.22671416962597 + 3.39980184086855i	0.956883373542321 - 3.18657098087032i
	2.95887386337579 + 1.23290851007189i	5.13330725623172 - 1.07163328747574i	2.61856335149549 + 1.20751942005049i	5.13109444779954 - 1.06497508099674i
	3.05058848631252 + 0.683936143656256i	2.99263295926407 + 3.12856565399241i	3.05075379026821 + 0.532374259050165i	2.98869160573446 + 3.12077007042031i
	1.05830580811598 - 3.02733850110799i	5.03830444096617 - 4.82473800421638i	0.993023964634047 - 2.88521955369705i	5.03618852131426 - 4.81674912485576i
	1.15905520362394 - 3.03016943486407i	-2.83151191267982 - 5.13682346098054i	0.919598352931568 - 3.08233329635853i	-2.83071801564846 - 5.13585258422175i
	0.692544913787660 - 2.70916085894948i	3.23011014707107 - 3.09645680793009i	1.04052479826362 - 3.31263677966613i	3.22855050458537 - 3.09319273532818i
	1.16604538497149 + 3.01489943146245i	6.90623140535162 - 2.37225142410370i	0.587749454828082 + 3.34458374446709i	6.90083518732048 - 2.36955025618195i
	-2.86364088794607 + 2.93197277326245i	-0.932339996523890 - 7.19214747893718i	-2.47193566466666 + 2.46806458977523i	-0.931938804091913 - 7.18947349407006i
	1.02821470712323 - 1.37841383622897i	-2.78266269543714 + 2.81266429379053i	0.822258262043938 - 1.38963974535129i	-2.77980760378820 + 2.81454587371707i
	-3.13586778261374 - 0.934845203874231i	-1.36614377900961 - 2.63460367519115i	-2.77133923101662 - 0.662642198760030i	-1.36629982475521 - 2.63737444479247i
	3.02161742045086 - 0.922587893990390i	-3.16927241333168 - 7.05945326746446i	3.27219552662342 - 1.22567398279652i	-3.16554800033870 - 7.04936491956085i
	1.06502970620609 + 0.547157815752814i	-3.04858105689598 + 2.84086812753568i	0.689777150783353 + 0.891569602116948i	-3.04771511300832 + 2.83439111433254i
	2.87410609529712 + 0.953875459984148i	0.982822171860861 - 6.70753876114971i	2.95526713478555 + 0.961822518760892i	0.983323566954112 - 6.69921226671166i
	1.06277463779559 - 0.883921969194237i	-7.01330808760205 + 5.11744605955698i	1.08341584218019 - 0.908668916315820i	-7.00902286064643 + 5.11169900439521i
	2.92781870785153 - 0.887301014690994i	2.83680452696945 - 0.914304028366940i	3.09261078702479 - 1.20065742972137i	2.83519268205319 - 0.913267652195236i
	-3.14872395331847 - 3.06554577612255i	-0.960784114018063 - 2.90925885573239i	-3.12764352666347 - 3.26526688295845i	-0.960093884728023 - 2.90587838784848i
	-0.950364766132603 + 0.952631805287783i	0.927896567008360 + 1.09403323459758i	-1.05866536677585 + 1.30777175457552i	0.926777435047166 + 1.09062555018601i
	3.24767107162628 + 0.734252232080474i	-5.22250956920277 + 1.04193507766721i	2.84210119190661 + 0.634341800809139i	-5.21782718976443 + 1.04475794571192i
	2.87826036701848 + 2.89320501683657i	1.04620114302174 + 6.79245120619511i	3.08350120648033 + 2.85947092123971i	1.04435330675283 + 6.78330895511144i
	3.00043676907102 + 2.54068420668335i	-4.99718896886475 - 3.04417425043895i	2.92416998587100 + 3.06254456240519i	-4.99229953497089 - 3.03783076905760i
	-1.01632791405038 - 3.08156121238121i	2.89273578193961 - 7.38444508902695i	-0.829860977387807 - 3.17973094595014i	2.88944974936460 - 7.38252622515863i
	2.45459993878383 + 3.40248440841806i	1.26544043882346 - 3.13300974024783i	2.64205211424527 + 2.62507272910656i	1.26545567437661 - 3.12809364043656i
	-0.719394345566142 - 1.03364150713954i	-4.96188363760001 + 6.97549161318627i	-0.465374217106777 - 0.472265691395537i	-4.95885467781606 + 6.96898174690652i
	-1.08516817555084 + 2.94402436257667i	0.834788466100048 - 3.24498903911868i	-1.35122118564487 + 2.93263729521386i	0.834441637516800 - 3.24262577215913i
	3.02851193550963 + 2.76753032521840i	-2.90435136171153 + 3.12192548406535i	3.26706212935663 + 2.66777123137750i	-2.90207182257988 + 3.12098543438952i
	-3.17670493338675 - 0.972499380312152i	3.09356198375690 + 6.79507578422767i	-2.94741228008137 - 1.00567056951278i	3.09077324073909 + 6.78754755488283i
	-0.685686737848405 - 1.37058120477272i	6.48150232767139 + 7.09161111715823i	-0.829683110717611 - 1.22006861808749i	6.47748718437110 + 7.08961715692515i
	0.992962329096750 - 0.836183648526560i	6.54595123037124 - 5.01788842840897i	1.00667233567473 - 1.25018204143551i	6.54012756787825 - 5.01776997998953i
	3.32940210624112 + 0.838930828281626i	3.28356565031352 + 1.06152854964049i	2.94134479212998 + 0.855784214106268i	3.28215640197833 + 1.06422000777701i
	-1.11476159005469 + 0.673766549427554i	6.31657071561527 - 7.10748782032701i	-1.44830562972941 + 1.19635562587724i	6.31094380638326 - 7.10514388828013i
	-2.91924212613436 - 2.93089871915642i	4.75946096948187 - 0.461919542245899i	-3.17406213357418 - 3.41331510747201i	4.75668084035514 - 0.459556245084141i
	-3.28362675713726 - 1.86409646902599i	-4.75459550497054 + 6.85238353718028i	-3.41444107754465 - 1.19205809507279i	-4.75153260036629 + 6.84641279241407i
	-1.48930372356982 + 1.57423897503284i	2.81080648651116 - 1.25453434540742i	-0.888913739894157 + 1.18250656664702i	2.80884815612369 - 1.25392029073805i
	-3.02071639662881 + 0.527405044205938i	-7.01208246030073 - 6.64373858917367i	-3.22125672906720 + 0.920831500161521i	-7.00666833880664 - 6.63736549038294i
	-0.996639274261489 - 3.12207626689763i	1.09799999117894 + 4.52049612613920i	-1.53279028034211 - 2.88986039052206i	1.09666553499553 + 4.51477763100646i
	-1.43320502449519 - 3.11758601813140i	2.89453719599680 + 4.80297954787785i	-0.334842180452367 - 2.70752963061542i	2.89314106199639 + 4.80238441333501i
	3.16700590776943 + 1.41298853297184i	-1.18470045946911 + 0.999207640838734i	3.03247007755569 + 1.05225451550803i	-1.18469854235108 + 0.995292496533371i
	-1.19773078514357 + 3.16312915243415i	0.968745271221040 + 6.86748686624002i	-0.993243186274099 + 3.30514509481256i	0.968915490522872 + 6.86537836081395i
	-2.77086953437459 - 0.965903788571677i	2.82295330371084 + 2.89781742022837i	-2.66106529149723 - 1.05222213079247i	2.82007347997485 + 2.89324767079743i
	-1.68218312374006 - 2.93963970759903i	1.05864955886829 + 0.725295529844574i	-0.956575023547880 - 2.99941307166853i	1.05845465961640 + 0.726332935198664i
	3.23219747477102 - 2.73686173369584i	3.08522617943364 - 4.95294969250170i	2.82886911050720 - 2.68442690909902i	3.08261628372769 - 4.94983316901502i
	-0.903465981058389 + 3.10853645871599i	-6.99738616917426 - 5.18178381270430i	-1.03712031912994 + 3.03895789782870i	-6.99217659062456 - 5.17845031840027i
	-3.06383864836887 - 2.48500278743419i	-6.92283360366509 - 6.96786782346788i	-2.84003054850178 - 2.43248372813561i	-6.91743082717095 - 6.96122589085915i
	-2.81252893203666 - 3.08376212173995i	4.79111876420644 + 1.04299205297119i	-3.07837026843526 - 3.26390589394017i	4.78704389601383 + 1.03998195178452i
	2.69742744883292 + 2.84522839562930i	0.948282257222301 + 0.982572146816834i	3.04600865386892 + 2.90966919692292i	0.948282127832722 + 0.984541313885861i
	-2.65665346712891 + 0.926610226178080i	2.92657225500898 - 0.881996757399577i	-2.72123962718705 + 1.34696790617284i	2.92361480596471 - 0.884152208872508i
	0.487480385323548 - 0.964493792252227i	-1.28045396651434 - 2.90700057765624i	0.379535566486195 - 1.24086868617502i	-1.27873289356262 - 2.90227835001625i
	-2.79659209159311 + 0.590322630060205i	-4.93714665657988 + 2.97325397875255i	-3.08837515839184 + 0.670096590627447i	-4.93414599942750 + 2.96903831803983i
	-3.12557730413838 - 2.40862756544235i	3.02884316112317 + 2.87774949438794i	-2.41466744933027 - 1.95416305438387i	3.02706369243533 + 2.87683604874905i
	2.59689400126366 - 3.54789688762767i	3.22127624676498 - 4.66666342737663i	2.61626560840134 - 3.42203913202894i	3.21866993286456 - 4.66349989808992i
	3.13760677786611 + 1.47265343454730i	4.69760760182764 + 0.839462484970000i	2.87283485673104 + 1.28816710739602i	4.69407641623381 + 0.838198223434227i
	1.49347987008855 - 1.53650532794692i	1.37510794336313 - 7.24338841317210i	1.28568295186735 - 1.50636070674973i	1.37439281419825 - 7.23654376352404i
	-2.96856400422058 + 1.03499698220427i	-4.70576693829427 - 2.67040170335191i	-3.32851491955392 + 1.02383045992180i	-4.70279310190333 - 2.67052701125107i
	-1.01335512346905 + 0.874928077061435i	0.623778503512248 + 4.81365898253320i	-0.904057696214793 + 0.787560911205586i	0.623970222857925 + 4.81254646953383i
	2.71369222416154 - 1.25728044278382i	-1.09155298394082 - 5.21662734144132i	3.45093907356450 - 0.629969607145616i	-1.09145212591651 - 5.21525215547849i
	1.40033476639044 + 0.503261314086988i	-4.62306503454531 - 0.702198284586752i	0.852272728811020 + 0.918370196730186i	-4.61896644808467 - 0.699461801725940i
	1.11409723440941 - 1.40001663036916i	4.46476417977986 - 4.94483205298207i	1.68739450305397 - 1.77261037450794i	4.46090275514526 - 4.94283807698039i
	2.98286906318153 - 1.47198562117809i	-5.04454998933040 + 4.90877847771621i	3.37432748995353 - 0.904122337915892i	-5.04044505512250 + 4.90607140191079i
	-1.19866121948316 + 0.996532493234989i	-6.91837283541349 - 0.500214446780789i	-1.29109019263058 + 0.849171708717660i	-6.91338316236288 - 0.499937079723716i
	-1.29629085847965 + 0.700544847254920i	-6.91907037881104 - 2.81361271447577i	-0.598202493137469 + 0.916009964945302i	-6.91404302771500 - 2.81226324280548i
	0.777126012627517 - 3.39829426060080i	-3.04147231866940 + 0.837208761438643i	0.905853933258110 - 3.05781549125513i	-3.03889597650862 + 0.838042029693001i
	-3.04607948954553 + 3.12050085890617i	-6.94546506802442 + 5.29267157376602i	-3.51614583336422 + 3.03392830505829i	-6.94081412928669 + 5.28677521099883i
	-1.07937062106595 + 1.04674062005438i	0.852627205877092 - 2.66609315400141i	-0.571713745644883 + 1.16909268028562i	0.852600850061407 - 2.66188219926551i
	0.887632671319688 + 2.72057526725513i	-1.04437546084265 + 6.78502502526969i	0.509273384551526 + 2.95493799636778i	-1.04423694565810 + 6.77778419710033i
	1.22095083583977 + 1.18533499995940i	-3.17197646529045 - 4.71578869250864i	1.56322548216739 + 0.921784295939007i	-3.16904023815624 - 4.71037963180897i
	2.88328549214571 - 2.96352689937076i	0.886735545047218 + 1.31987507022789i	2.77139286547182 - 3.47322924595988i	0.885615765429809 + 1.31751248106530i
	3.00803522718482 + 3.57904926017604i	-2.98377389915212 - 0.903949970448811i	3.37016295476702 + 3.61225451103939i	-2.98127747270061 - 0.902585126711385i
	-3.32969146378115 - 1.55418649786657i	-5.17348964100999 + 5.28302891914080i	-3.30009528827223 - 1.52553091382994i	-5.16973062320813 + 5.27917827033447i
	3.30559299905717 + 1.26128392134368i	2.98471940948636 - 2.92575153693980i	2.75294104551045 + 0.903996260804815i	2.98236890756904 - 2.92438246427397i
	1.06290174822212 + 1.05700144978323i	-3.14655685261362 - 0.910529254389992i	1.64054213954872 + 1.17063346929031i	-3.14389484672809 - 0.908436924995348i
	0.462284267679787 + 0.654529558332745i	6.62864146355125 - 6.70362522526628i	0.530841064743385 + 0.544635186180848i	6.62325267208717 - 6.70050119802208i
	3.26871326848751 + 1.18563001532480i	-4.96710964791566 - 4.98104504131907i	3.23890575276123 + 1.22346366024232i	-4.96286944306343 - 4.97532039223272i
	-3.41449098512904 + 1.28256672951353i	4.34607743279040 + 4.83977816372495i	-3.26062561956832 + 0.593729574160249i	4.34228639017784 + 4.83422761191066i
	-0.632110352797129 + 3.26187462298549i	2.88073808721955 + 1.25064473087157i	-1.21746722550802 + 3.34154321618583i	2.87911217410673 + 1.25136881162029i
	1.01859005594400 - 1.35107287885737i	-1.13741338424290 - 3.10551938497257i	1.14054406038801 - 2.11366477950191i	-1.13695690255539 - 3.10435793682206i
	-2.90748807976742 - 0.842010592440929i	-3.24352871111302 + 0.985731339975038i	-3.46670576183526 - 0.583084959932303i	-3.24090632062209 + 0.985499937733945i
	-0.884270914872046 - 2.97500104629903i	-5.28080899352913 - 7.01591583254170i	-0.746959762847589 - 3.87010454363426i	-5.27692125868279 - 7.01052586479649i
	2.48583652267612 - 1.17164741366827i	2.86935555838986 - 0.758239407111838i	3.08275285543915 - 1.31445861294167i	2.86706437554078 - 0.758517097025581i
	-0.486334153827467 - 0.828582237418072i	1.37163725385042 - 1.26134336472444i	-1.28094302885991 - 0.686929323002157i	1.37095101185873 - 1.25903769542994i
	-3.02835292494626 - 1.19102967529444i	0.265880246954742 + 6.91856326462738i	-2.97749156313923 - 1.34138047294654i	0.265231702399257 + 6.91171570229172i
	-1.10914267663901 + 3.58731189445027i	-5.01898602491745 + 5.06469048798588i	-1.65707300784428 + 3.07358946271355i	-5.01475248852066 + 5.06278304353120i
	-0.880175022935692 - 3.16256558940820i	-4.88760014830424 + 0.574740942974664i	-0.775794539010352 - 3.52138625437439i	-4.88448729737787 + 0.572573883985354i
	-0.960321022154224 + 1.36543349424764i	4.61900143822996 - 7.09565438775368i	-1.00769481493706 + 1.02967144385482i	4.61602051253932 - 7.08897377347944i
	-3.44316396831142 - 2.88336543332119i	2.83648587822807 - 4.93079900574616i	-3.38978838153717 - 2.65735384928637i	2.83406172163237 - 4.92807589850477i
	-2.29087641279111 - 0.970627456403761i	5.05586404209625 - 7.09458838404927i	-2.47948660145060 - 1.47090181758146i	5.05227981978630 - 7.08899304212072i
	-1.75813837081510 - 1.05742288213610i	-7.01551965154961 + 2.88210595195346i	-1.60328212675195 - 1.20296368037719i	-7.01030747788313 + 2.88025675447841i
	3.21637151092947 - 0.807864487728787i	6.56498322167516 + 3.13558764023916i	2.95328827021273 - 1.10356807528992i	6.55993487787926 + 3.13240188648775i
	-1.13582307930081 - 3.28578221772808i	1.08436002740285 - 5.18097477935654i	-1.39212345101437 - 2.67159001527314i	1.08388230091121 - 5.17581797819724i
	-2.69794193250048 - 1.00489302175669i	6.99906298677115 + 2.91893382181411i	-2.39246105572531 - 1.54134740881683i	6.99344931884482 + 2.91517225069965i
	2.92858650541362 - 3.05173528419283i	6.75251319087054 - 0.803555179083343i	2.92255934099678 - 2.91884921022248i	6.74797870788903 - 0.801284948350805i
	-0.570257753255917 + 3.07674416129933i	-6.74133534883120 - 1.24280964786228i	-0.582325952979049 + 2.81303646501140i	-6.73679411733243 - 1.24342976557539i
	2.44587220079428 - 0.799430878692481i	6.86690065092903 + 7.12297146872486i	2.48341245470812 - 0.707308623380434i	6.86219482573420 + 7.11891099743291i
	3.61842679371982 - 3.27302202898214i	-6.91882418582143 + 3.03372511595091i	3.57943261752594 - 3.13164405993262i	-6.91396199132251 + 3.03072427720207i
	-3.00290940719527 - 2.73978517689834i	-2.78253081012844 - 1.36924325588183i	-3.55440345566122 - 3.29826381316002i	-2.78035084540732 - 1.36802665017024i
	1.11840944269023 - 2.47404172149724i	4.89115709885232 + 5.11693107611193i	1.24787964666458 - 2.88287585797887i	4.88757426463153 + 5.11350054620004i
	-0.889089014811948 + 2.65644562330781i	0.994318580587533 - 0.902564771576973i	-1.19972809630743 + 3.15924259351996i	0.993387683331314 - 0.902764852509361i
	0.784412633378047 - 2.90011618339947i	-6.90436878070531 - 3.15916553864090i	0.836171261345879 - 3.44372758778710i	-6.89893329759947 - 3.15556677662056i
	-0.723766218583487 - 1.02294273121462i	-4.94528488184101 - 1.00969345673754i	-0.279133832455819 - 1.25065510360435i	-4.94201910025682 - 1.01042581089944i
	1.06077563553536 - 2.61725768857687i	1.03965608956863 + 7.06965693133907i	1.08662218860315 - 2.76827041205788i	1.03931545265396 + 7.06593235277256i
	-2.94466677109657 - 3.45815736271711i	-6.83362722699532 - 3.10838709658274i	-3.00069029222808 - 3.17414583895265i	-6.82896811874919 - 3.10744424054297i
	-3.13128364018041 - 2.81919509382120i	-6.73414621956927 - 5.14900673424448i	-3.05613988992633 - 2.92061503570436i	-6.72882281109277 - 5.14414952764283i
	1.44702360864273 + 1.08533719776796i	3.15159695560477 + 1.05487452679832i	0.991590274038569 + 1.95344304506580i	3.14904278411526 + 1.05349496670629i
	0.624013720739213 - 1.10208002742405i	7.17214276352833 + 4.96497406387345i	0.997593634908246 - 1.85942117907693i	7.16690627576967 + 4.96138359382623i
	-0.597870557246081 - 3.20982451004305i	-4.65788977137107 - 7.06270726184115i	-1.30502541440925 - 2.86174015563676i	-4.65437121245705 - 7.05705334097719i
	-1.68308532169786 - 0.773502884199330i	-6.93876404461336 - 5.21652260167415i	-0.702877954797499 - 1.14160883990544i	-6.93382148179217 - 5.21352096660088i
	2.93247573728024 + 2.69237717604474i	-2.98443780058713 + 6.90487089431019i	2.65606795881683 + 2.71044429999118i	-2.98191855511014 + 6.90094694210813i
	1.05736665228645 - 2.33355279628439i	5.31257926965222 - 3.25707451954326i	1.22850626709242 - 2.70583628818619i	5.30826816974185 - 3.25602817997942i
	3.09266895692397 - 0.973217603923501i	2.48647396949219 + 0.946952523721458i	3.12349701843030 - 1.06176853445571i	2.48502273406125 + 0.947618675678423i
	3.16837149554834 - 1.54245160243675i	0.968458065878353 - 6.91411715319527i	2.97732625647875 - 0.905265726588105i	0.967379234232841 - 6.91019057020786i
	-1.04087442281029 + 3.06194645532359i	7.21131418437348 + 5.16550932408699i	-0.881796124346101 + 2.97308846315245i	7.20625506508151 + 5.16256358750076i
	-1.16458355265871 - 2.49607670372328i	-5.49859485297986 + 1.05851117825300i	-1.23383962187926 - 2.70541400695864i	-5.49469613027531 + 1.05726207800420i
	-0.377072182219815 - 3.41039411896722i	5.35967955895643 + 7.44889193395552i	-1.00897354855351 - 3.60827185631733i	5.35575494926318 + 7.44336774857543i
	-1.46205133563572 - 0.655161157492827i	1.00086411163330 - 3.07203855970034i	-1.07918586843465 - 0.279565512425037i	1.00020642743758 - 3.06930101877979i
	-1.22082239938006 + 0.544706998738992i	-0.994423641496894 - 5.17280983631506i	-0.946077612144546 + 0.514941053397537i	-0.993889746677928 - 5.16982708333507i
	0.720420289164070 + 3.20188248296593i	-7.01765245229149 + 3.30292944802258i	0.698926191901535 + 3.37704872335355i	-7.01215642255703 + 3.30160966410256i
	3.14854479121098 + 2.54372100510774i	0.532714539207065 + 2.85579457121000i	2.99143585454443 + 3.39998356845797i	0.531972363272709 + 2.85241837885838i
	2.82103128229297 + 1.19102656702717i	5.12802763662963 + 2.92735046218785i	2.95569907236287 + 0.601012824211887i	5.12458259359404 + 2.92641203560405i
	-3.06145936508613 - 3.51650372363166i	4.67086001042710 - 7.07996066091483i	-3.45143570269425 - 2.73413428837472i	4.66707790572020 - 7.07576375400452i
	-0.981639453265529 - 0.225742637280319i	0.888197761493521 - 1.07857461197384i	-0.778074013948413 - 1.09228190290974i	0.887784534504480 - 1.07703175048702i
	2.72973932830831 - 1.97069331163841i	-0.739888546064365 + 6.65553108311125i	2.61029921484816 - 0.987555250136480i	-0.739481380597819 + 6.65024800473982i
	2.86653747626347 + 1.58234145494423i	2.74686316614040 + 4.93150680856708i	2.95211090265858 + 1.33331485971073i	2.74484910036539 + 4.92777260638022i
	3.33330757450416 - 3.39745071153248i	-1.02822071905318 - 1.19492406673308i	3.12788158811682 - 3.87250049240190i	-1.02736089995432 - 1.19354914891519i
	-3.10684693752379 - 3.40831011525017i	6.80890902873794 - 5.09845653108410i	-3.26319134009596 - 2.66888798064879i	6.80365946053333 - 5.09550787459654i
	-2.92073820709463 - 0.820025641066318i	7.11650326508242 - 6.85685398418709i	-2.95228866526965 - 1.25342810568575i	7.11150895625840 - 6.85071028254675i
	-3.31339832319490 - 1.64486360859957i	2.65051621621210 + 2.81019721531468i	-2.85975510541538 - 1.68758940466357i	2.64822982250079 + 2.80695850076251i
	-3.19803419556576 - 1.16183156343760i	0.881301648427459 - 2.77052242832038i	-2.71017032686510 - 1.04429907862909i	0.880970732149456 - 2.76736420220217i
	-0.478478782650193 - 0.839203205703377i	-4.67337709583056 + 1.09327232715576i	-1.10491797796898 - 0.171385883633043i	-4.67019591347366 + 1.09154455809641i
	-3.31390497502788 - 0.971038810465369i	4.76743463003790 + 1.13613979403913i	-3.34094350268758 - 1.41061794330390i	4.76410985273031 + 1.13591769706162i
	0.896382264292901 - 3.27922376071156i	-0.934433987750150 + 4.92093680023825i	1.42705036741831 - 2.75440741963745i	-0.933851923818942 + 4.91703770998412i
	3.31267487659423 + 1.25554953456789i	-6.80487562856957 - 2.88976782246102i	2.63637358013240 + 0.613273770450738i	-6.79983134333008 - 2.88776636433625i
	-1.68169347125924 - 0.988643965962305i	6.83605063951409 + 2.91384793700898i	-1.74378072596128 - 0.334896662302290i	6.83109117205160 + 2.91219531281037i
	3.01071051715812 - 1.11918112627243i	7.04528409315089 + 2.73234047869815i	3.53829106363175 - 1.60437681343114i	7.03986220517160 + 2.72951187968219i
	0.925309589334586 + 0.972064286433849i	-0.759162809379699 + 0.843331018349123i	0.716941741350617 + 1.27669203328166i	-0.758334507882863 + 0.843699721833042i
	-0.776465673218623 + 2.70313017785638i	-1.03847068182177 - 1.19968830834784i	-1.08256584827769 + 2.50011245751111i	-1.03799799830087 - 1.19985599473327i
	0.936214219594707 - 2.99932426953090i	4.91760641545416 + 7.23843822251918i	1.43649241335087 - 2.71130437496276i	4.91425241376312 + 7.23406051587439i
	0.636009034004523 + 2.71295985607441i	1.30220754676242 + 4.98896599316521i	0.414187823648083 + 2.57513096275369i	1.30099344913112 + 4.98447130852585i
	-2.42069131775994 - 2.85797293142620i	6.86085131281601 - 6.74550700573728i	-2.80587251779095 - 3.04533675057543i	6.85594276970297 - 6.73999608770392i
	-1.37291144709647 + 2.23973309538379i	-3.31740995794855 - 4.79588148825546i	-0.823175904110915 + 2.83996544723097i	-3.31503522480043 - 4.79249445749042i
	-3.16321792660501 - 0.851529996212692i	-0.715308502442885 + 3.09031285801939i	-3.17433886236465 - 1.38726344374528i	-0.714795355694839 + 3.08783277507884i
	-3.42124435017674 + 2.34872708144763i	4.88659583875532 + 0.946750497778448i	-3.00850139863985 + 3.07974624882770i	4.88308795796476 + 0.946564715153591i
	0.788189087539329 + 2.93114968564665i	4.91136340730290 + 6.91336747007536i	0.613048829847306 + 3.02566442028590i	4.90752802041245 + 6.90747154507538i
	-3.16400123443814 + 0.798423278799492i	7.31056010272240 - 4.80085615637954i	-3.01021396557431 + 0.928159855305807i	7.30539163377241 - 4.79637132853833i
	1.07834672487727 + 1.39649686817585i	6.96597932840581 - 5.37439346399050i	0.777075100386291 + 1.41289089259727i	6.96054294387391 - 5.37137286175068i
	0.873240058222511 + 2.21779831646151i	-0.561817356957421 + 3.04554906139123i	0.953355639763513 + 2.46385270491730i	-0.561139154358172 + 3.04417085161556i
	-1.09956274023602 - 2.70858053611536i	-6.98505308183047 + 4.92552659799667i	-1.18245024691546 - 2.75705522767666i	-6.98009387192643 + 4.92118780590434i
	3.30666536706352 + 2.50978908384156i	7.11300484652032 - 3.25434413547243i	3.12805050249263 + 2.53645685416648i	7.10788099348761 - 3.25151677825457i
	-3.31031762815686 - 0.887243345064152i	-2.65258426633494 + 0.931945154964076i	-2.97506287021499 - 0.767123199881416i	-2.65067970329041 + 0.931157921122244i
	2.82109750943177 - 1.31056670588298i	2.74698296249715 + 2.89347915447499i	2.88652164446044 - 0.972265776228402i	2.74491573097730 + 2.89110671980058i
	1.58809820522629 + 0.821179135865691i	-6.96861553091538 - 3.20567822262938i	0.657982417771292 + 0.621281046965309i	-6.96333221731551 - 3.20278502196632i
	-3.66199477565726 - 1.24259230624039i	7.05789033474732 + 7.08360491552600i	-2.88947877568447 - 1.47583917962711i	7.05247026628047 + 7.07761809270611i
	-1.14447157085887 + 0.897028034427215i	-5.13934929480563 + 4.93529100373342i	-1.27004148498225 + 1.63968811144216i	-5.13530549546513 + 4.93249272754410i
	2.99743210731737 - 1.59482504970128i	-6.99149596675537 - 5.12896881787597i	2.77428059794216 - 1.49609181877721i	-6.98656407077478 - 5.12604113690203i
	-0.921203651622230 + 0.964036115715006i	-6.88892704202953 + 2.84770770617654i	-0.960449572542498 + 1.60828475213554i	-6.88358623538271 + 2.84637629053704i
	-3.32516594631422 + 0.634120797567590i	-0.940883061875421 - 2.91654099043395i	-3.12949312507430 + 0.405285344376061i	-0.940376005137758 - 2.91496912500608i
	-2.99828733700567 + 1.09071715459350i	-1.24127767108486 + 3.02219370323525i	-2.98030260793731 + 1.35204411374216i	-1.24023434995013 + 3.02028473844209i
	1.36863938424230 + 1.15442801075649i	-3.00944878433195 - 6.95082175186964i	1.68227790037292 + 0.885322072183877i	-3.00726044594120 - 6.94570625154330i
	-1.20506363163942 + 2.50357159631970i	7.01191656489215 + 7.27420562697343i	-1.06662296338721 + 3.20180425143709i	7.00667696402786 + 7.26855730622975i
	1.13504780315585 - 2.97746906023213i	-5.06304175311127 - 0.846232510246970i	0.427686849888314 - 3.34193610182685i	-5.05916901393621 - 0.845093359797108i
	2.88913098601710 + 0.642291089379036i	-4.95013351122290 + 5.27700657173040i	2.99912057605301 + 1.44224902023871i	-4.94664563951994 + 5.27239675791012i
	2.48917024940557 - 1.00748054151521i	5.06588315043991 - 0.920536495637599i	3.37332211385347 - 1.37527221113855i	5.06234702420724 - 0.919059684205523i
	-2.54290106124819 - 3.33742457948560i	-2.55699511615518 + 1.24292786348945i	-3.19457283284657 - 2.80606609222081i	-2.55532827384230 + 1.24121661349129i
	-1.62998545599902 + 2.94228440276006i	-5.08339488464931 - 6.95746418809522i	-1.60327505153651 + 3.28737106963109i	-5.07941743535979 - 6.95161974781666i
	-2.83151838261444 - 1.29962482105073i	3.13773840483296 - 3.01931495020637i	-2.61218477126765 - 1.29849539837538i	3.13524750278440 - 3.01757884128966i
	-3.04391178144738 + 1.09284621271338i	-4.94257673997841 + 3.06828581524628i	-3.26624663163308 + 1.22142578968175i	-4.93881206199952 + 3.06626925066010i
	-2.99172067336377 + 2.87616434647964i	-4.92170134604276 + 4.76553318132649i	-2.43943941645779 + 2.97246853537612i	-4.91807931800431 + 4.76201438994196i
	-3.07161106393949 + 0.566781974754379i	-5.24259953756703 - 3.19144166115226i	-3.54904108565586 + 0.953783044983134i	-5.23876464219684 - 3.18935349461685i
	-1.11712558309708 + 3.25318427134372i	2.69025705722222 + 6.64791220265785i	-0.310139181229729 + 3.29509726033454i	2.68838304186047 + 6.64348613989695i
	1.00210270209553 + 0.114379560702194i	6.95745319384331 + 6.87452961405683i	1.08313972653682 + 0.897917566785463i	6.95212345282378 + 6.86877549804935i
	-2.58025435979323 + 2.92389504983067i	-5.23330227161019 + 6.80384371948554i	-2.93258349791671 + 3.19237387708821i	-5.22922015419916 + 6.79953161352320i
	-3.11444969821591 + 0.550642548463176i	-1.33390634852747 + 0.779237716160849i	-3.18902737614277 + 1.05456551415240i	-1.33312535792317 + 0.777949078375760i
	-2.56677625154889 + 3.31489713763999i	-7.17586280274000 - 6.97219207189307i	-2.54605769623578 + 3.43901325144179i	-7.17035755128781 - 6.96642087541259i
	0.633496727610492 + 2.62067537821308i	5.09687519117709 - 2.94882516328124i	0.965041787081128 + 2.83404461748751i	5.09295482004953 - 2.94706248722575i
	-2.98919197910965 + 2.85504359971640i	0.872432900856832 + 2.89527954729804i	-2.77626168573602 + 3.24747326618963i	0.871868098728928 + 2.89332745556846i
	-2.65686508912073 - 2.91807594580403i	-7.17761793866635 - 7.11642827119680i	-3.29219170923501 - 2.90331448743156i	-7.17231010485100 - 7.11109900085552i
	0.814889077163151 + 2.74879083246297i	-6.88826724982077 + 1.02400325793027i	1.32404945022918 + 2.10607271434430i	-6.88321903569167 + 1.02295320061036i
	0.954339707051772 + 1.06237552143239i	0.779852376247290 - 3.10107489365531i	0.201015173531222 + 1.93310630627552i	0.779392927565303 - 3.09828975627331i
	-1.27844951080823 + 2.73379890480620i	-5.17860836207227 - 5.03111418753141i	-0.690928564031563 + 3.25813053025755i	-5.17493376241062 - 5.02800281676415i
	0.803736869858774 - 3.12363856458922i	1.46429023214882 + 1.00001568418368i	0.702825519753018 - 2.56696823427020i	1.46339275018889 + 0.999943978754169i
	-3.46978857594924 + 0.594232892621485i	0.512071612662043 - 4.83890351024142i	-2.70802445008997 + 0.972494356842688i	0.511503907174191 - 4.83595405568343i
	0.831213281044441 - 3.04802209098959i	-3.27681226968013 + 5.03080364999056i	0.992714668766721 - 2.49593845741093i	-3.27421832024770 + 5.02760125544722i
	1.36918075251301 + 1.19291643562843i	1.36883324612689 - 1.02847506076059i	0.965031005056995 + 1.07351574103098i	1.36769647855401 - 1.02806551648065i
	0.619338355665069 - 1.86091806056965i	-3.07091410001740 - 2.70334906175024i	1.25502366185816 - 1.63009970128635i	-3.06857295521806 - 2.70120639894487i
	-3.24741011889109 + 0.806288176184918i	2.79067465368193 - 5.40527929279774i	-3.51884053704831 + 1.21218363427213i	2.78860531151208 - 5.40118515378026i
	-3.25783197161112 - 1.14464503986032i	-2.42989523357406 + 3.11319401516521i	-2.93789480875478 - 0.691295883871099i	-2.42815618726760 + 3.11058775977186i
	1.06120483582650 - 3.40675886544576i	-7.00668075805494 + 4.86548123589036i	1.31585952320700 - 3.23303343864549i	-7.00137142365855 + 4.86234321310714i
	-0.788290593294956 - 0.907062196783439i	2.64304219929744 + 2.97298139859921i	-0.806024718892476 - 1.42012877438411i	2.64092875510695 + 2.97020154293997i
	3.33900598312354 + 0.831729282213183i	-6.83177486773211 + 4.97911436138508i	3.37481668603837 + 1.85585157693109i	-6.82653812801962 + 4.97603429490827i
	3.03248687774875 + 0.871344656311193i	4.75484357206491 + 2.84336987166504i	2.73325078805577 + 0.476798494255841i	4.75114947623564 + 2.84069405220552i
	-3.62526781914302 + 1.05643095023862i	0.778878821184741 - 4.84830008613722i	-3.20582205851810 + 0.915889754223850i	0.778447136502687 - 4.84424998456800i
	-0.889687580445295 - 2.84844122407534i	-4.78957425071289 + 5.09568110491159i	-0.445171872951582 - 2.22792161077538i	-4.78612814581989 + 5.09161369479321i
	-0.888042094139270 + 3.27285064233598i	-2.75780067558289 - 4.50982312991293i	-1.24974739810199 + 3.30510638839554i	-2.75570627625125 - 4.50638854422932i
	-3.12667883384725 - 1.02032799247177i	-0.978152407439461 - 7.14706560213420i	-3.12616255328418 - 0.501036404753468i	-0.977418911972374 - 7.14165421816562i
	2.89896992696935 + 3.08380155163824i	-4.91269388455606 + 6.93723121912086i	3.10481017956262 + 2.70375715302686i	-4.90911755690473 + 6.93178802696335i
	-0.824750598459537 + 0.860730722234746i	-2.98581361264259 + 3.34547650965019i	-1.20438904728070 + 1.17630604420031i	-2.98348820227201 + 3.34344411830200i
	0.904245103252435 - 2.71516279136626i	7.05631221231846 + 4.78984148314465i	0.755112018464104 - 2.76434416682582i	7.05093728163696 + 4.78575642624465i
	1.20717963870601 + 0.852256502941390i	2.96068716153294 + 2.93642622360439i	0.993996319578310 + 0.826520026888894i	2.95865128297685 + 2.93480384925161i
	2.42442627125763 - 3.06295435412285i	-7.03685711235783 - 3.05507532361920i	2.89472281304809 - 2.71819284617838i	-7.03179390877946 - 3.05331522839883i
	1.03044990291127 - 1.66019544995302i	7.06390179296306 - 6.86808947989260i	0.926830381601063 - 1.15974433545223i	7.05879376471373 - 6.86260570540761i
	2.67780270253108 - 1.22327791814520i	-6.93855620052762 + 1.12967812607133i	2.73573240537547 - 0.932267865590205i	-6.93350101479325 + 1.12860533165389i
	3.22707252753813 + 1.07034800428413i	-6.96724677463841 - 1.20812176583183i	3.42232031380899 + 1.12985751398725i	-6.96204495383164 - 1.20717429972115i
	0.694950964894617 + 3.24833470028050i	-1.15338973753467 + 4.89278516330963i	1.35802543666219 + 3.23670263835641i	-1.15251879760895 + 4.88929261243214i
	-1.40106488714806 - 3.54651530770093i	1.04533449412592 + 3.33707222570728i	-0.594117752150386 - 2.77081800311518i	1.04449306478233 + 3.33429930760100i
	1.53107536760034 - 0.809727084387528i	-6.87668855767865 - 1.23891718516532i	1.62530078285498 - 0.943631860835915i	-6.87148359987050 - 1.23757464677294i
	0.725581209148087 + 2.91638906577648i	-1.20868887873517 - 4.94786296114097i	1.21350428429070 + 2.78304250933514i	-1.20792797736153 - 4.94468934605849i
	0.835750671758760 - 1.36750639301141i	4.98895989446989 - 0.721622657067644i	0.772465720192039 - 0.872620229372935i	4.98540685535163 - 0.720587169602101i
	-2.92455849147163 - 0.362286621645916i	2.97823450743692 + 4.84646995208023i	-3.20160083430779 - 0.654518359139621i	2.97589048416543 + 4.84243245936652i
	1.07909530427711 + 2.34717439458627i	2.84903765091746 + 7.41152744529264i	1.02557609651489 + 2.88160322302353i	2.84703747529991 + 7.40636985685113i
	-2.76009636398097 - 2.18879646309170i	-3.14785198689472 - 3.33156918241867i	-2.87211515578308 - 2.97963642151807i	-3.14559208449959 - 3.32928704133345i
	2.87028788906945 - 1.57455716788547i	4.71863506800714 + 1.21322247279604i	2.69055156938790 - 1.61836248514326i	4.71516439293345 + 1.21234180851701i
	-3.13601626903072 + 1.34060076657975i	-0.800548325860978 - 2.72906540348387i	-3.02472774205767 + 1.75614519243965i	-0.799932937392776 - 2.72689385825033i
	2.51257772361300 + 2.72313469771429i	-3.12658301371630 + 2.62588379515943i	3.60103747420686 + 2.66936184693165i	-3.12433265777492 + 2.62364344666549i
	2.79866144423198 - 2.87815858477735i	-6.97430722280004 - 4.78091995895111i	2.36611157191311 - 2.59873653990833i	-6.96903489681591 - 4.77697657865311i
	-0.682210221892360 - 1.53552668327777i	3.09437013443632 - 0.989930687571115i	-1.10546871275148 - 0.913442030956992i	3.09195129553286 - 0.989650548267678i
	-1.16490600794345 - 2.46580962917427i	1.20289781188424 - 3.26587081634785i	-0.545310589046347 - 2.15265175807347i	1.20213788154665 - 3.26300002953450i
	-2.89960800893333 - 3.65445546470584i	-7.09568330638342 - 6.91026170257523i	-3.00434920041047 - 3.52238639185490i	-7.09054559329629 - 6.90553065832811i
	-3.31339536522014 + 3.68067622967082i	-0.880155261842789 + 6.67750448852136i	-3.30854320023164 + 3.60123141038971i	-0.879406049837481 + 6.67283960580480i
	1.14948666136000 + 0.454230283199308i	5.27339516292798 - 7.11094004617041i	0.938239605056197 + 0.561976526781191i	5.26942590733890 - 7.10581459558820i
	0.724483858083250 - 0.733267426438449i	6.77446437048448 + 4.91525236271251i	1.49669613625606 - 0.762674368055579i	6.76946069854542 + 4.91160011167170i
	1.34257506750858 + 1.16275826680810i	-0.839232835102269 - 5.39467148566044i	0.663510601383626 + 1.31301795782902i	-0.838584178720873 - 5.39051411402374i
	3.30943733598341 - 1.19665451994819i	-3.02529934897414 + 6.85157236710404i	3.25982704665424 - 0.933458294554917i	-3.02312357160057 + 6.84620831192843i
	0.284064397988271 + 2.59635795585811i	0.731034137238233 + 7.11676590273756i	0.890994636623004 + 3.21442849536403i	0.730589786614330 + 7.11186517272233i
	-0.812176511442355 + 2.67763206759608i	6.97868087983183 + 2.84675636205815i	-0.386473684096091 + 2.66006011217800i	6.97339254001651 + 2.84423172588308i
	-3.27410173000653 + 0.669365603338252i	0.901694976585962 + 6.72656440578556i	-3.59692687450326 + 1.21699520906281i	0.901145836796528 + 6.72198130269652i
	0.763474958192327 - 2.84075571046883i	-1.12015252996084 + 7.06678295465086i	0.952697672314984 - 2.86053135498043i	-1.11943018268112 + 7.06120387858943i
	-2.96640060583351 - 1.39633357127103i	4.92855994111836 + 6.64460594761093i	-2.80529688537114 - 0.894982918075448i	4.92499040586303 + 6.63991958703770i
	-1.10738423022945 - 0.913471532816130i	-4.71599298143451 + 4.89287568806140i	-0.863091449777843 - 0.835387523886874i	-4.71254684399449 + 4.88914014245094i
	3.48943312233844 + 3.54537463257693i	-5.15185222769578 - 7.14316226315762i	2.68303616221694 + 3.25698773014314i	-5.14802376257683 - 7.13789916843831i
	-1.01364551419128 + 0.647087817856902i	6.94680806160737 + 6.78431984679447i	-0.847683275484221 + 0.428546974289455i	6.94168903900986 + 6.77945609748396i
	-1.06458206955747 - 1.21058598338705i	3.21356549220827 + 5.06140879893977i	-1.54784338101729 - 0.959873489537006i	3.21111826745589 + 5.05738242092786i
	-1.22956314627332 - 3.06828915596953i	-3.13858146132122 - 7.14167606152655i	-0.612035646846968 - 2.66930559607029i	-3.13616334412710 - 7.13603427841985i
	1.06201393132251 + 0.645032479107736i	-3.17098337794394 - 3.34850768721663i	1.04211655779481 + 0.700157088532987i	-3.16873936147223 - 3.34640278041732i
	-0.747839825809641 - 1.01198839055356i	4.91709317522376 + 6.87759232029169i	-0.824964978572615 - 0.973337093996476i	4.91355604435938 + 6.87285299801054i
	0.924825531856875 + 0.711778258059299i	-5.01532151465229 + 2.88373686223315i	1.08208667043575 + 0.00128402862384232i	-5.01169940139061 + 2.88130362448634i
	-0.595327918108832 - 2.87855708586582i	3.01262493932113 + 0.785675086949545i	-0.552973767475542 - 2.38008844129032i	3.01046357004853 + 0.785290686947588i
	2.99614638546665 + 0.460070948397755i	7.13307877504841 + 4.98479406366890i	2.42413363550567 + 0.416912435570547i	7.12775206291572 + 4.98102151415695i
	-2.78770653778294 + 3.42179480003476i	5.03480695010120 - 3.03292579695454i	-2.24292922876626 + 3.39040655921168i	5.03107856242407 - 3.03072708280857i
	-2.93975774707160 - 3.25799639134652i	5.01101529520351 + 0.695474059538713i	-2.75435232372638 - 3.02328919201335i	5.00733344714926 + 0.695126007591502i
	1.03355420017107 - 2.99986981333075i	-5.01834940889702 + 2.94327281871906i	1.04226299692532 - 2.26273598488767i	-5.01469314092719 + 2.94082908171771i
	-2.95934988655232 + 0.593570854603241i	1.27467756222340 + 6.86039591213931i	-2.85570423609019 + 0.972594413229863i	1.27381863931895 + 6.85563321267595i
	-2.78719836237217 + 0.773693480718217i	-4.79298154169863 + 0.732850980156160i	-3.02715365524838 + 0.546205072529463i	-4.78952623650864 + 0.731966667874407i
	0.653535529846705 + 0.731957015787182i	0.846166876953438 - 5.28625444286222i	0.793410031038573 + 1.58026176401536i	0.845636130287325 - 5.28201894395938i
	-2.90550066942254 + 3.01682380349041i	1.38372092925027 + 4.76439465242280i	-3.01531095526207 + 2.20558918014845i	1.38261159778128 + 4.76060853890718i
	-1.18001736436961 - 1.27885015991468i	-6.78162003865486 - 1.15840495824915i	-0.493598575758531 - 0.922664920258570i	-6.77653252091085 - 1.15738432571444i
	-2.75451994639502 - 3.21594913642053i	-3.46304397062888 + 6.88949850254100i	-3.30171478860420 - 3.11629686166881i	-3.46050828365060 + 6.88434058362017i
	3.01879629102334 + 0.929920405757905i	-6.97652400966611 - 5.17524279117434i	2.40503410750720 + 0.991117732825509i	-6.97135477327269 - 5.17146996482782i
	0.773875384316110 + 0.546601373775328i	3.17676999542738 - 2.70374250814113i	2.09764335829333 + 1.05269119022029i	3.17444916141358 - 2.70157133464881i
	-3.18142301028024 - 1.37804160445034i	-7.11353514444402 - 4.86003963899132i	-3.26750350159878 - 1.03837350821728i	-7.10832345737662 - 4.85668543789982i
	3.11036563135975 + 2.98575100863991i	4.88815038665375 - 6.94846469037173i	3.25610864757609 + 3.01369017479747i	4.88460715107220 - 6.94301796525512i
	-3.10942432734079 + 1.84744359561901i	-0.499113815764779 - 1.10498943363967i	-2.73064163053579 + 2.51818411942813i	-0.498832461375853 - 1.10447743499972i
	-0.944701585009138 - 3.47558015007702i	-1.08860971841271 + 5.17030865040951i	-1.39900436618555 - 3.04261962402547i	-1.08771667050316 + 5.16675570618955i
	1.19762670091087 - 1.41167368084376i	6.88947466550589 + 6.74837582601839i	1.35199425176704 - 1.01180155276152i	6.88429497736159 + 6.74315619732448i
	1.12377880108624 - 3.00045717766804i	3.05612939595483 - 3.34776952805401i	0.843521884276320 - 3.50364608005473i	3.05391559790142 - 3.34515761809665i
	-2.91633514867452 - 3.10048356644065i	-7.03138600980495 - 0.883776472350457i	-3.54699490950258 - 2.74711712747246i	-7.02619814206066 - 0.883150630499555i
	-1.10415435298717 + 0.432888072625811i	5.01352411076840 - 2.92410023417597i	-0.634016699813096 + 1.36100691920776i	5.00980200415857 - 2.92200620995534i
	3.55497634555947 - 1.02901845301555i	-0.909269337728069 - 7.12288816039854i	2.55214789881314 - 1.29510688770014i	-0.908560870398950 - 7.11744419286598i
	-3.30180313856818 - 1.24606316486447i	-1.00292061672126 + 3.10500787692897i	-2.86556515353151 - 0.452631674079390i	-1.00223531167329 + 3.10247338313228i
	-0.941834823863308 - 3.11871365097639i	5.34545583069586 + 3.10445389471637i	-0.734833080084704 - 2.89336793373894i	5.34156766245547 + 3.10242404590469i
	3.26291365729265 - 2.68627086405948i	1.26672150613820 + 3.32311460245621i	2.69640007830892 - 3.08040718829608i	1.26570230485029 + 3.32037659902479i
	1.33486543943734 - 1.56585191553440i	6.84340849124000 + 0.842896323970662i	1.84940289879341 - 1.21387063496282i	6.83841273201796 + 0.842516028845254i
	-2.98665196223224 + 1.13137772827336i	-4.94721258568863 - 4.90391658205413i	-3.05053951287697 + 0.805672492666897i	-4.94360926435169 - 4.90046626508381i
	-1.13361420587606 - 0.842968647423733i	4.84042914841872 - 6.74640383950546i	-1.26780547954168 - 0.578744695766494i	4.83688440046831 - 6.74130023987416i
	2.88284655707305 + 0.888096680094028i	-3.33311699091214 - 3.09710740861563i	2.79805561969582 + 0.572806332780046i	-3.33066407201810 - 3.09482270089871i
	3.34669209401005 - 1.05850294996858i	6.57928875787986 - 4.75597362412220i	2.64867186656604 - 1.15971287670077i	6.57440276966349 - 4.75252895936554i
	-3.24621724691679 + 0.837519666306316i	-1.47367780544082 - 4.98348790314418i	-2.92145613907530 + 1.22948185172330i	-1.47255093358659 - 4.97963435121829i
	-3.20444578458813 + 2.74944814872591i	-7.07997351706188 + 3.03636049261517i	-3.10636276700463 + 2.83596159412005i	-7.07478071018941 + 3.03389256559968i
	-3.02848531196296 - 0.975498368146015i	2.67795982385195 - 4.89786427092916i	-2.75516684554851 - 0.222196894823914i	2.67604292572973 - 4.89398725595391i
	-1.20136499641449 + 0.937180736752504i	-1.26990653377485 + 0.839292937977021i	-0.999738759282140 + 0.944020352097657i	-1.26903770677781 + 0.838426066710224i
	-1.19342683732696 + 2.65696693467188i	1.56021071853878 + 4.77534971554858i	-1.21383914165176 + 2.82768161037297i	1.55912209536786 + 4.77202282489667i
	-1.26019932377684 - 3.35487465108310i	-3.10734759402888 - 6.92545212473694i	-0.689459591295798 - 3.01159183180489i	-3.10509935100012 - 6.92047387242779i
	2.53561237718064 + 1.15950865272520i	-6.96433631630014 + 6.74702599523844i	2.46740087692525 + 1.08446172267601i	-6.95913869299564 + 6.74210451635654i
	-2.75623635509376 + 2.65111659997720i	-6.71291127492074 - 2.96843524429818i	-2.55599493970342 + 2.89104161341828i	-6.70794795194868 - 2.96623099143110i
	0.883230437380951 - 1.20443211580916i	-4.54836627246812 - 4.96373651475108i	0.252372608873312 - 1.11310426698879i	-4.54500689367109 - 4.96014236366682i
	0.972247398804417 - 0.752353761315311i	-7.18504645761207 - 5.24220961225970i	0.764628045853939 - 0.637222658042592i	-7.17968674857994 - 5.23817053904923i
	3.01923335185535 - 3.14265462281984i	7.18302834011907 - 0.902165085560082i	2.87956905864207 - 2.54790328839363i	7.17765266099175 - 0.901697751090991i
	-3.12002356445098 + 3.27220657190739i	-2.56517734279380 - 7.26541021105987i	-3.11990699450858 + 2.99460918931201i	-2.56321375370966 - 7.25980190781108i
	-0.504251354819497 + 0.770163213326765i	-7.52440151070508 + 6.90206987459738i	-0.143978505722030 + 1.44082485638893i	-7.51888939752270 + 6.89673724786571i
	-2.90954466395041 + 2.94867905270453i	1.05369580904999 + 5.20658420349796i	-3.73596243718628 + 2.84701519042907i	1.05297451886216 + 5.20290877765656i
	0.887917295535528 + 1.20387724614093i	4.87899812526865 + 0.800894266368128i	1.06016262596795 + 1.49124812498671i	4.87533460017827 + 0.800171859551405i
	3.15090203855733 - 3.00834674935809i	2.57561738266653 + 7.05815927388304i	2.43841123692067 - 3.44043740296044i	2.57373744245164 + 7.05298695245412i
	3.14640196169121 - 3.00451022115577i	-7.11845612078200 - 4.90293304064573i	3.05318163022041 - 2.94608884729274i	-7.11318779476520 - 4.89928302695867i
	1.08003355717386 + 1.00171483868782i	6.73712526464610 + 0.717384098267870i	0.826116568559915 + 1.04955446575410i	6.73211792245239 + 0.716765101909940i
	-0.870030253309661 + 3.58286556514903i	-2.98945430171204 + 2.60227561826411i	-0.856028652288771 + 3.50260450310986i	-2.98720531959099 + 2.60049284549106i
	0.942234388350085 + 2.80322006091727i	7.30012889883958 - 1.26971285119150i	0.797423045638126 + 2.89243927560735i	7.29466993420665 - 1.26895704962620i
	3.16727596376409 + 0.871735546725383i	-7.28328794756064 - 5.22585346777155i	2.93169291275442 + 0.857993151742256i	-7.27783286917452 - 5.22177933983150i
	-1.51194138900527 - 0.788387481490146i	7.09383144017046 - 6.96798464945198i	-0.835891144949882 - 1.13742888718346i	7.08851537563114 - 6.96301077670117i
	-0.884976893923396 + 2.80927175576636i	3.48266279151184 - 1.19826357373542i	-1.02387153833830 + 3.42889495464732i	3.48013371951106 - 1.19721776587551i
	-1.27653245966167 - 2.86311556570143i	-3.30595814598013 - 6.71572543044803i	-1.39448237769574 - 2.25728658892931i	-3.30354799790732 - 6.71085345697117i
	-3.50748858510057 + 2.86505096947313i	-1.28824910859045 - 5.04883427890193i	-2.84661773397806 + 3.15248855627441i	-1.28727069063902 - 5.04504993682091i
	-2.87615164765966 - 1.32753387189993i	-2.95098677139613 + 4.99726502367187i	-3.12382821285450 - 1.10890131027560i	-2.94880390100971 + 4.99358618121694i
	1.29235292971264 - 2.57702449004129i	-3.05312432723065 + 2.65421617175935i	1.19973241190037 - 3.21692617383524i	-3.05087604608486 + 2.65216120600577i
	-1.22382914350720 + 2.53511806616234i	1.00413714558881 + 0.897034397100955i	-0.289737844311417 + 2.83571387802232i	1.00342434115574 + 0.896507212667394i
	3.04439605374538 - 2.55241855883373i	2.56077640399021 + 2.92018984869459i	2.63611398388602 - 3.17263216789930i	2.55883455428108 + 2.91785591018340i
	-0.973542932962313 - 1.73880441113098i	1.19658102520228 + 2.97294045074580i	-0.856134553043350 - 1.51717329878729i	1.19574428805913 + 2.97091636286641i
	2.26071135652051 - 0.773690815054155i	1.19964119641703 + 6.87419541936665i	2.68898960879238 - 1.28357605478920i	1.19870213760889 + 6.86893318472569i
	-3.06969498759770 + 0.742503380112937i	4.63238796257187 - 1.22662158735097i	-2.45708562867281 + 1.40658703424670i	4.62899718694855 - 1.22557816432745i
	2.90677457838700 + 3.06926434806302i	-2.99861660867507 - 3.06571269007805i	2.79116150029100 + 2.65001622727271i	-2.99642436585122 - 3.06352604659864i
	2.76133063276779 - 3.03092449497935i	7.11223663669492 + 6.57891970026577i	2.81046228973027 - 2.96046760926973i	7.10698288972288 + 6.57407112627148i
	3.12202765216452 + 2.75637496330471i	-5.21296692575546 - 3.32193813677115i	3.28027360553916 + 2.75112512183904i	-5.20910734496237 - 3.31944379128959i
	3.04307797158432 - 0.698896793204384i	7.02773059830277 - 3.03506431416093i	2.60337849079990 - 0.515395032577759i	7.02250659961075 - 3.03290116968373i
	-3.49791356724371 + 2.75303221567477i	2.98946537665203 + 1.25988918803562i	-2.89227638370665 + 2.65593051599924i	2.98727978906366 + 1.25908409410760i
	-0.266717939497784 + 2.80758902708764i	5.06469154232008 - 7.34759383001788i	-1.41429411727561 + 2.69177341647913i	5.06089643526746 - 7.34230175351899i
	-1.11377839231740 - 2.42449083457657i	-1.02222151082426 - 2.85050839134538i	-0.684918288287380 - 2.96028774671889i	-1.02141723397314 - 2.84823598920297i
	-2.62035068336941 + 0.701671474817846i	7.13954172401604 - 4.77785960957003i	-2.97706965374343 + 0.849738971550686i	7.13420366963326 - 4.77446350164997i
	2.84087855619089 + 0.841977772764855i	-4.87997025877493 + 0.642598950382007i	3.11389464047468 + 1.07921084878069i	-4.87631311266064 + 0.642236025149200i
	-0.872845151029528 + 2.94256507838252i	0.908486238140972 + 6.90116033806070i	-0.753247346722801 + 3.17390460406057i	0.907783647370178 + 6.89597686843780i
	1.40694104141620 + 0.808354427444602i	-1.07705933467520 + 6.96835714683227i	0.767958048493976 + 0.642195641461892i	-1.07624595598500 + 6.96320806376940i
	1.08519253541709 - 1.13686139891217i	-2.83276586635444 - 3.12044499220762i	1.38121236134546 - 1.56773221782011i	-2.83066562938714 - 3.11809504178261i
	3.20103627407843 - 2.57260408606060i	5.06872067254046 - 3.22781210164277i	2.80232926314785 - 2.48250255367299i	5.06494800984109 - 3.22550367951908i
	-2.85499966635817 - 1.44237372789777i	-3.14434617822059 - 3.12335227946785i	-3.26953503569203 - 1.19256195023792i	-3.14198710714044 - 3.12091779560982i
	0.250374589229933 - 3.40544163164217i	-4.81665408484779 + 0.853303880248108i	1.27211515752183 - 3.21705320325828i	-4.81312132810012 + 0.852532294651000i
	1.25859004725349 - 1.05670361310393i	7.30578639577478 - 0.955426721393076i	0.323728468166617 - 0.742350443305983i	7.30041275324116 - 0.954577485719205i
	-0.695943476798411 + 3.16151821518933i	0.719856137792373 + 0.948331282782714i	-0.414142375404485 + 2.76152364342785i	0.719282256146267 + 0.947502850903103i
	-3.10562088575467 - 3.06538146878722i	3.47586904295693 - 5.16455552020174i	-3.42386266176092 - 2.92377349571178i	3.47332694541884 - 5.16063265653228i
	1.02419522183761 - 3.25499077028305i	-4.99260558739807 - 0.597906848835428i	1.20910279217124 - 3.28112255227397i	-4.98892914216289 - 0.597516934706325i
	3.01018850393414 - 0.972878023060673i	-2.97652326405763 + 6.83149529863020i	2.83308817948001 - 1.28873115319520i	-2.97430576120488 + 6.82643789147997i
	2.66843741540867 - 2.74889297534648i	-6.56143779716283 + 1.05750923618221i	3.06497701245167 - 2.54670300801499i	-6.55657182147721 + 1.05676591141618i
	1.28854388635151 + 0.658808248469339i	-1.11050491453942 + 5.24913262114850i	1.28197507471213 + 1.06008169464029i	-1.10969756909641 + 5.24516097719540i
	0.525063161860968 - 2.99983794249114i	-4.92206761971193 - 1.39088454817924i	1.16608010158442 - 3.19359952490303i	-4.91839269763671 - 1.38974325654335i
	1.81137698572243 + 0.879358629559813i	-3.06928167909900 - 6.98775980337066i	0.894195466279065 + 1.15398609640376i	-3.06704065908112 - 6.98270583425972i
	0.460581688416293 + 1.46014373854255i	5.09567968700732 + 3.23560924398922i	1.15946781146969 + 0.906545615669944i	5.09193961094827 + 3.23333563393607i
	3.13351335306743 + 0.647965238827028i	-3.18508582903035 - 1.49090243508454i	3.27736181692026 + 0.864317153838120i	-3.18276020297083 - 1.48990598604098i
	3.37291310187186 - 2.46275125463728i	-0.894662647075730 - 4.96942251061505i	3.09982235520447 - 3.02350344616635i	-0.893970316683946 - 4.96565936487847i
	2.79835891789620 - 1.35508760287351i	1.28114066620579 - 0.661337677875793i	3.15309558841229 - 1.21500769031089i	1.28017129171069 - 0.660889665083871i
	-2.91571541428476 + 3.45123948890140i	1.01411288746969 - 5.50938187879821i	-3.08055042463580 + 3.58755126507595i	1.01336940710047 - 5.50529680274096i
	0.794788498255204 + 2.82822650876581i	-2.98509814987956 + 6.82297034706808i	1.07314913550405 + 2.92167499530748i	-2.98288147262739 + 6.81794911171080i
	1.20402758465434 + 2.97059607678511i	-6.40517150902542 + 4.93809130548701i	1.32999760420352 + 2.41300105002697i	-6.40043949748554 + 4.93436083334619i
	-3.07799434293084 + 1.09645216963337i	-3.09308662458228 + 0.898748011505536i	-3.04295104070044 + 1.48219044630044i	-3.09076923798693 + 0.898180640911484i
	2.66211848519887 + 3.24718205932071i	5.17298823948116 + 0.617518469001974i	2.99053341377457 + 2.60359603399379i	5.16912329728563 + 0.616951043612359i
	-2.46950339094510 + 0.592080682510711i	1.31319845622055 - 2.76431513028066i	-3.07912138925475 + 1.38938769865173i	1.31225776596125 - 2.76215946284356i
	2.49634123724973 + 2.95202377425382i	-7.26969501467114 + 3.25982739619721i	3.00133832425598 + 2.82397098815994i	-7.26433722611654 + 3.25732071180990i
	2.84952430868152 - 3.29177239492623i	4.97944216504684 + 3.07113133494149i	2.45033360639816 - 2.77873567835477i	4.97577612387857 + 3.06891829540773i
	-0.725481218142007 + 3.52864286031107i	3.04432301120563 - 6.25911406705126i	-0.742795299137489 + 3.27224964560804i	3.04205047173419 - 6.25450366717297i
	-3.21347494480139 + 0.481465268979626i	-3.29361433900034 - 7.28177115866254i	-3.09967328400784 + 1.00760856588107i	-3.29116745303121 - 7.27638211251860i
	0.941304853822592 + 3.14522749152828i	1.13230023962417 + 7.05752521565383i	1.40728737578082 + 3.28126261519564i	1.13146617001251 + 7.05233762858476i
	-3.34356265950762 - 1.02107907260249i	5.04481551418837 - 4.59496031171070i	-3.36436248908134 - 0.803310774605092i	5.04106116719443 - 4.59162701644300i
	3.04559330201622 - 1.12416888481981i	2.83855273481864 - 1.53158699927474i	3.34023221197807 - 0.999976793985222i	2.83647163133484 - 1.53035987150862i
	-2.71316217508945 - 2.82606857498422i	1.13239072511532 - 2.56129694656579i	-3.58893337483776 - 2.89339342344849i	1.13152380669939 - 2.55949803300718i
	2.29788328897765 + 0.948406378497805i	-5.19008988623902 + 6.86175904686608i	2.69685645016958 + 0.984622823420515i	-5.18621416991587 + 6.85676791118606i
	-2.56438698257819 + 0.964097740149715i	-6.88100268953156 + 5.13809778694355i	-2.03033821306641 + 1.25767941021259i	-6.87592884834758 + 5.13421054512647i
	-0.996113361350286 + 0.393476644929899i	4.91121778463518 + 3.50916916836797i	-1.64959663145180 + 0.713551167008187i	4.90759840255428 + 3.50662229252711i
	-1.23996044202918 + 0.799745728263908i	-0.738612670984660 - 1.55863758240486i	-0.235406500136874 + 1.21254258726271i	-0.738078084440613 - 1.55750932954746i
	3.01571284788289 - 3.04984912273223i	4.99741540096322 + 0.950438102943303i	2.49422358775753 - 3.03675407634300i	4.99371482841691 + 0.949729204461869i
	1.11973945207367 + 1.52651255139630i	4.78099052026996 - 0.804563952040794i	1.61175236689471 + 1.07484381489757i	4.77745277019474 - 0.803927473216608i
	1.19954805365743 - 1.57757612837074i	1.26391714670512 + 2.32148824070630i	0.565730674767309 - 1.17775426612338i	1.26296586628628 + 2.31970515873156i
	0.592617584383217 + 3.41700927644695i	2.63132569244522 - 5.24164611086929i	0.798626421205022 + 3.55409998147376i	2.62939627022995 - 5.23768249300540i
	2.98790643259752 + 1.01622217734869i	3.00276343795152 - 6.79493598136020i	3.62321933814234 + 0.420758055644180i	3.00051311398853 - 6.78998334401031i
	0.651315126979118 + 2.95933849630459i	-5.12311639319569 - 5.35366534438836i	0.151650237038915 + 2.96072433088116i	-5.11929387082207 - 5.34961896581756i
	-0.890693752145604 + 1.88128055070691i	4.78718767317411 + 1.05111999621684i	-0.509952044270438 + 1.64469360580679i	4.78361668856081 + 1.05027819015545i
	-3.21818864334399 + 2.27098237790222i	7.09059520019694 + 7.16913177262939i	-2.94764694044160 + 1.68571970808592i	7.08535702103290 + 7.16385754500693i
	-3.29798598281304 - 2.13255615745634i	-4.99659802252046 + 3.00971279612869i	-3.20659809498106 - 2.04696717660961i	-4.99290467188035 + 3.00747003217049i
	-2.97975642074730 + 2.60655427603045i	4.85396553159785 - 0.816377952745790i	-2.67977305275657 + 2.24061377767173i	4.85036960177579 - 0.815789517350998i
	0.760662894404946 + 2.86999219937150i	-3.15229787956714 + 1.22603033949259i	0.731583234764804 + 2.83251647030198i	-3.14995494902670 + 1.22516431687250i
	-0.631349601426909 - 2.90660307362314i	-0.559821704385480 + 6.93777220942271i	-1.12800746134210 - 3.11982141370739i	-0.559420443197705 + 6.93256669491863i
	0.511822793525686 + 0.784764161928196i	0.792079855212511 - 0.610262894772373i	1.45284365492240 + 0.695589694059146i	0.791511806147578 - 0.609734497861405i
	-0.821695770385465 + 1.33717959977155i	5.14943715751539 - 1.02858118359518i	-0.678980983926873 + 1.53458582082098i	5.14559844760174 - 1.02789848380107i
	-1.02846922829067 - 1.17593788901669i	-7.01874878389520 - 1.15030228869239i	-1.16951302207026 - 1.86089460119723i	-7.01352444356479 - 1.14937968941001i
	2.83400586948795 + 3.38294461543136i	-6.92808845145188 + 7.31296706830441i	2.40334713598671 + 3.00990537869533i	-6.92297266789673 + 7.30749598116866i
	-0.897297348911822 - 3.02336978745675i	0.783859248801199 + 6.98863811721598i	-0.840869457712054 - 3.56400483048719i	0.783292679881893 + 6.98348921370934i
	2.87750860158820 + 2.66973103981332i	-1.14190581445261 + 5.12253494192092i	2.77583508911696 + 2.87699142420176i	-1.14106729443878 + 5.11873118634643i
	3.02060402026828 + 1.13620774422147i	-5.28036003014810 - 4.77661000979147i	2.87645934051826 + 0.957762636429350i	-5.27644565925188 - 4.77308722237749i
	-3.22470338288662 - 1.50129773316816i	6.65709350469020 + 5.03018949312606i	-2.99437312715998 - 0.960532415349984i	6.65216587663274 + 5.02650046289919i
	-2.56942094618989 + 3.04395730232620i	-6.76017771408062 - 6.79786295132427i	-3.19316752788636 + 2.99910733930469i	-6.75517983458388 - 6.79287991676910i
	0.738615409433887 - 1.01327112393296i	-5.06142327683972 - 1.00763141867579i	0.845092322196966 - 1.32350848208839i	-5.05765450394167 - 1.00682012996838i
	2.98927053679728 + 2.71286294371064i	6.87773611355272 + 6.95402175551402i	3.37203700404170 + 2.98040722856175i	6.87261892985748 + 6.94880238590522i
	0.907737547518022 + 3.15693634377070i	-2.46550413994977 + 5.28425481502569i	1.16874601575843 + 3.28270537828012i	-2.46365763472233 + 5.28039556383675i
	1.48817198958064 - 1.19721312397157i	-1.04575839919885 - 6.83833206078324i	0.393137450558611 - 0.904766822177812i	-1.04499969465048 - 6.83330647112488i
	0.854174596360672 + 2.92602706765060i	2.72993138838299 + 0.548357897091711i	1.25218116362589 + 3.00497909971452i	2.72791978435192 + 0.547975101901534i
	0.974495759112826 + 2.92174288189061i	6.95504445148871 - 6.83053052816290i	0.580682675919578 + 2.72647384786946i	6.94988337857700 - 6.82546957821879i
	-3.37710977074197 - 0.962951247626324i	2.73273644563638 + 3.16324642640193i	-3.15289148910685 - 0.386240355932808i	2.73071041318653 + 3.16088233956371i
	-0.924982190428380 + 2.69785812597208i	-5.35526077083660 + 0.508445911433225i	-0.968802081248999 + 2.49987167333702i	-5.35128471052224 + 0.508106818388419i
	-3.37486420895306 - 1.21686970808180i	-7.41129058936605 - 1.14357077501510i	-2.58596845323930 - 1.19543584355236i	-7.40580916944895 - 1.14277398349985i
	2.18593686531917 - 3.29486596644134i	-2.95593932382790 + 1.18381800674728i	2.12915440380413 - 3.10537570531335i	-2.95373291670234 + 1.18299772866436i
	1.50898176268481 - 0.606775726301347i	2.86968852990045 - 7.32079097343586i	1.45034089823041 - 0.567863458499399i	2.86754450160837 - 7.31542095923266i
	0.335621266450152 + 2.98675508795624i	7.16813417314399 + 7.07539717285112i	1.32217764030238 + 2.75649660741643i	7.16283750538025 + 7.07020107162487i
	0.965656663412230 - 3.22023213979060i	1.29126945196633 - 1.07111992975521i	0.785215424255040 - 3.14536562617967i	1.29029853817145 - 1.07036043264678i
	0.989799199814932 - 2.82354643711223i	-0.972034751523001 + 6.98058311894299i	1.41361862548582 - 2.70659562234402i	-0.971304668142183 + 6.97542569042698i
	-1.11097313760647 - 3.15709907068523i	-4.64453553112521 + 7.27234756545837i	-1.17224559438259 - 2.77910413486041i	-4.64109730779685 + 7.26696012033116i
	1.05157416315080 - 2.77928418907072i	-7.24563118292897 + 0.881772632772734i	1.02027811322088 - 3.29680785183535i	-7.24026196317593 + 0.881097357621964i
	3.25988293980736 + 1.08669047368960i	7.17587925065625 - 6.87548631772692i	3.02280509425545 + 1.04606109626760i	7.17056703244607 - 6.87035244487472i
	-1.21585645118361 + 2.76719614007192i	-1.09283246293838 - 0.573218801322839i	-1.12908362701095 + 2.84986958657001i	-1.09203336701248 - 0.572843468573301i
	0.997443769876160 + 0.766719571341384i	2.91263362598451 + 3.21847237929883i	1.04689735246018 + 0.701296811448696i	2.91048852390005 + 3.21614280334756i
	1.30911342880597 + 2.76158649322288i	-6.85875571449542 + 1.32342947154859i	0.779809254887421 + 2.66006204781217i	-6.85368677736743 + 1.32239644940040i
	-1.19708478391684 + 2.30401194344872i	-6.98726359216219 + 5.07530816465383i	-1.04361853172049 + 2.47714687684179i	-6.98207055839761 + 5.07158599687499i
	-0.878197346991759 - 2.84843165161418i	-1.04198166428956 - 4.84202437285336i	-0.804416727653892 - 3.10379973925908i	-1.04122086084171 - 4.83846348820054i
	-2.87002210864211 - 2.90768766296058i	1.45098257908391 + 2.92578744156002i	-3.31937302955223 - 3.00656716073210i	1.44991477894645 + 2.92363129341018i
	-3.15659303823065 - 2.86331592654770i	4.65468294819438 + 3.28473242472151i	-2.86785347541674 - 3.18957817948351i	4.65122985066199 + 3.28230204645099i
	0.781898622225001 - 2.52919270918635i	-5.06498786063496 - 2.91502043140898i	0.378389305152270 - 2.43970870695094i	-5.06123553038360 - 2.91287980309998i
	-1.03950178667107 + 0.898271856973274i	3.05707506639939 + 7.02960460065607i	-0.727595716356182 + 1.41386678715162i	3.05481551560807 + 7.02442694905963i
	2.87601342536500 + 1.95062683632799i	7.01681273447120 - 4.75917513471296i	3.04895209324194 + 1.58557522277758i	7.01160187809208 - 4.75568860904263i
	2.59743465975062 + 0.659953269180040i	-0.981220509290688 - 1.02064222519499i	2.70381566630421 + 0.950516959730225i	-0.980481052950419 - 1.01984172615362i
	1.48310303417834 + 1.39604755102035i	-6.84933789652646 + 4.99787274678536i	1.16892755621341 + 1.14520906968584i	-6.84427393578213 + 4.99412637806119i
	3.01499249248827 + 0.666270930448886i	-6.96198128732593 - 1.06845054549171i	3.35139637408430 + 0.738317807678081i	-6.95680915198834 - 1.06762333764537i
	-3.21589693875302 + 3.36359666819869i	6.95464174420220 - 1.03201218454935i	-2.77788341000740 + 3.48792357584085i	6.94947743724197 - 1.03127266867919i
	-2.36409593451095 - 1.26236167561841i	2.98446242821709 - 6.76014785707240i	-3.57640267859366 - 1.00514146496065i	2.98225632108313 - 6.75512365644398i
	2.47762657109955 - 0.384659811214042i	6.68406887710793 + 3.00559967011530i	3.20172469422308 - 0.914837436822007i	6.67911269342938 + 3.00337333250284i
	-3.21121673491694 + 0.562327934253871i	0.754315872791146 + 5.05344326977622i	-2.66369806584579 + 0.811971186396041i	0.753754500608147 + 5.04968191862612i
	1.07043973143587 - 2.64908528267682i	-6.97754907979961 + 3.15028125360751i	1.29501500168541 - 2.76681659115910i	-6.97237127925652 + 3.14797331915869i
	0.885323645727647 - 3.80322038808941i	-3.07865090314134 + 3.12400520665404i	1.09698789970369 - 3.49047737205105i	-3.07637779674314 + 3.12165515706932i
	2.53305943679692 - 2.62287557368640i	-7.14045084302178 + 0.745022886197744i	2.76524627291387 - 2.41039766886195i	-7.13514792028789 + 0.744508288985926i
	-0.828765179077677 - 0.770060368522008i	7.16977946586376 + 4.92295477429568i	-0.0582587005718531 - 1.25882702266582i	7.16445469092887 + 4.91927100214803i
	2.82763267888819 - 1.19010302180309i	-6.97845225885657 + 3.11707154234270i	2.64513815656198 - 1.04695719508297i	-6.97327064207876 + 3.11479112344690i
	2.66474355652311 + 3.19551922092641i	5.07636347797283 + 0.848493276400779i	3.30187334077385 + 3.44359837455970i	5.07259435668449 + 0.847839143220098i
	-0.530009873098411 - 1.19775596006101i	4.84786009480413 + 4.82016541546975i	-1.20022408999228 - 1.27413155618817i	4.84426962151297 + 4.81660462620254i
	-1.12298941917327 - 0.831678738846773i	-6.98164392372419 + 4.85089058805980i	-1.29211983649717 - 1.16754714171733i	-6.97646747542363 + 4.84729665376004i
	-3.16433160923905 + 1.15817291232264i	2.96532541151252 + 5.13367166102249i	-2.81336882562044 + 1.46306299157431i	2.96312099167273 + 5.12985277613115i
	1.13220832164539 - 0.767760258671980i	1.03577676421177 - 6.91839218423161i	1.33958179873425 - 1.37860227381912i	1.03502168222913 - 6.91324091175689i
	1.10521712379783 + 2.99260179366552i	0.731908211969433 + 6.61569262450589i	1.02179128306120 + 3.57944993213151i	0.731352038368061 + 6.61075978671397i
	-3.05682733216128 + 3.10425604295054i	-5.13182332995116 + 1.71947542154302i	-3.34197126880882 + 3.20959677450365i	-5.12800974058748 + 1.71823198975199i
	-2.87665144428917 + 1.42359530916826i	0.767425735172050 + 2.77116264423249i	-3.13645105144462 + 1.04051579321116i	0.766843758053684 + 2.76907986907665i
	-0.993051057536085 + 2.74186664078029i	-1.15176949000019 - 4.94274308581256i	-1.32574968096416 + 2.85621125312441i	-1.15090471535600 - 4.93905660693414i
	0.634491627893361 - 2.67549827429907i	0.729551815122013 + 3.29657570787622i	0.771602232750309 - 2.61072315552254i	0.729002347952989 + 3.29411795190908i
	-2.95970303517403 + 3.00215919881122i	1.03158105882008 - 1.42893599405280i	-2.34528645325603 + 2.36362805172551i	1.03082223186746 - 1.42787258884909i
	2.97996611258359 - 2.92160344181749i	-2.83140092986828 + 5.37117325084190i	2.67844670431338 - 3.30672763063066i	-2.82930480009281 + 5.36719800185273i
	3.03118487190159 + 0.867128322958032i	0.864549929607366 - 6.92270994848634i	3.24555161026332 + 1.12258233282563i	0.863908404265977 - 6.91759371121976i
	-1.28525258625233 + 1.35428326857939i	-3.03751473353091 + 2.96301489115831i	-1.10791183002647 + 0.643123358428826i	-3.03525973048907 + 2.96084038272011i
	-1.17228910610581 + 1.23004124705159i	-0.948244492732712 + 7.42830702587650i	-1.55526588043233 + 1.51446387532355i	-0.947547391429855 + 7.42277565385242i
	1.02291925591849 + 3.41147658840253i	-3.31407980083382 - 6.83186131663723i	1.64702060211788 + 3.04049576842966i	-3.31161637142414 - 6.82677165239223i
	-1.54876438416265 + 2.55954127809484i	6.82074488488322 - 4.59260971173618i	-0.788270869325496 + 2.89972069124658i	6.81568203912691 - 4.58922856392552i
	3.18535687256737 - 2.42395509715041i	6.85914627459875 - 2.82111632928518i	2.76472898093193 - 2.49754752650696i	6.85406874410926 - 2.81900807941855i
	-1.33267380688065 - 1.24732322428725i	4.67787270061785 + 7.76568081113858i	-1.25815715805889 - 1.52834334346136i	4.67440047243191 + 7.75991529660408i
	-3.03402498091584 + 1.42806090565539i	0.802783197088220 + 0.979144585818095i	-3.27564606588034 + 1.61746090403065i	0.802190965501343 + 0.978419760944354i
	-0.975962166132010 - 1.08336159107328i	-7.09962145223419 + 7.36898670774020i	-1.00504949176584 - 1.19396771738505i	-7.09435951457064 + 7.36353225430568i
	2.94918884873863 - 3.10838910904906i	4.71877716670082 + 7.02740344561455i	2.92436350028780 - 3.33389063259821i	4.71527752552104 + 7.02218002105477i
	2.95321190116628 - 2.65688185362682i	-5.24440945759445 + 4.90185916683617i	2.60972843464461 - 2.71674544966338i	-5.24051815891859 + 4.89824559501669i
	2.80468186379955 + 0.708941184032606i	-5.31237319428738 - 0.919884096970028i	3.70649841522212 + 0.839761287352635i	-5.30844118637286 - 0.919224383779869i
	-1.15097989879613 + 1.22284370655874i	-4.92818119610375 + 4.99812100685850i	-1.19758751077103 + 0.826203769754711i	-4.92452213327352 + 4.99443798850066i
	-0.851077342909662 + 1.29104938609840i	2.66006232023348 - 0.860441522301660i	-1.10536011074676 + 1.62457791016809i	2.65808452784064 - 0.859822184542654i
	-1.06504494340526 + 3.31031509880190i	2.67464267314266 - 4.95369636660824i	-1.16997724081701 + 3.32137949045148i	2.67266544378392 - 4.95001163204304i
	1.13436668556267 - 1.01018610876237i	1.05116137525320 + 6.94172351982639i	0.531461329016728 - 1.13242293726357i	1.05037854382073 + 6.93657210511159i
	1.34041420526434 + 3.11292964916733i	-5.44332790227981 + 6.94996459841985i	1.56756226852998 + 3.29672299044518i	-5.43929151308820 + 6.94481199744483i
	-3.44998721082070 - 3.03767479755525i	0.995502767027254 + 3.24464346691598i	-3.21709432577595 - 3.03596528369356i	0.994765240529772 + 3.24224672922862i
	-0.903511690761291 + 0.899497341837907i	0.723567112695097 - 1.08854476183881i	-1.16209518261886 + 0.661490846985297i	0.723028467263931 - 1.08775183918313i
	-0.790040027964417 - 2.98030027220175i	4.69048999951175 - 1.04905875837277i	-0.851876000457189 - 2.94654141470044i	4.68701732680974 - 1.04826352781440i
	-2.90246297698739 + 1.13876427171067i	-4.79802974208467 + 5.08767331906028i	-3.46101646885363 + 0.541350097174136i	-4.79447842452672 + 5.08388324811782i
	1.04982323408054 + 2.43614591553202i	-7.37451447398051 + 0.643718903417072i	1.16117429625506 + 2.64757081451285i	-7.36904301943550 + 0.643259766079835i
	-0.929370076304482 - 2.69916419932965i	2.91087286635226 - 5.26977336682714i	-0.797201286636192 - 2.54853647881625i	2.90871019905979 - 5.26588207653832i
	2.77199597310848 - 3.13356202522556i	-7.08943451551487 + 2.66718706711831i	3.26544140998314 - 3.07842689308696i	-7.08417560550125 + 2.66521980816231i
	1.18788417384884 - 1.19553336210631i	4.88819807982532 + 6.68309572367815i	0.846641324409727 - 1.59525710467976i	4.88457217367881 + 6.67813855304175i
	3.38734358441779 - 1.57037188669357i	-4.90433561376153 + 5.02801756911876i	3.10544987118068 - 0.962095663062734i	-4.90069947362032 + 5.02428806554417i
	-0.897993104319154 - 0.933653206508412i	-4.84192415900597 - 0.796919979654097i	-1.25783478685724 - 1.75718566372857i	-4.83833450513877 - 0.796320844653711i
	-3.36288357601023 - 0.914929730710521i	2.89207737863264 - 4.97283536718079i	-2.64975100313462 - 1.20583635319459i	2.88993133107549 - 4.96916240516574i
	3.02992939677471 + 1.53716588589696i	5.00640323849409 + 3.33209606611583i	3.19051039096518 + 0.825815934741206i	5.00269614783559 + 3.32964193506773i
	1.05069440789965 - 0.894767447454259i	7.21740568311667 + 5.33594635753665i	0.780061200820697 - 0.509054164403045i	7.21205163299587 + 5.33197503188691i
	-1.31320143417920 + 0.897821989947004i	4.73198994685324 - 3.07018516470769i	-1.25118893669529 + 0.695776308754365i	4.72848719451477 - 3.06789466873885i
	3.08301905300346 + 3.21223490568318i	-3.16930955251358 + 4.81443051049892i	3.07070267050606 + 2.98912111530027i	-3.16696465765455 + 4.81085041716350i
	-2.87635845183231 + 2.78076158679611i	-1.01433296799646 + 6.93928788939949i	-2.89293908547828 + 2.89240916649234i	-1.01357784625232 + 6.93415144402453i
	0.926634630283479 + 0.632398005667144i	7.03900967575983 - 3.09712200851351i	0.989242718312195 + 0.812401321258575i	7.03379033169571 - 3.09482808614229i
	2.75159839085359 - 2.73626110036346i	-3.24844354994398 + 0.585202245970847i	2.55769495487326 - 3.08281094969374i	-3.24603531718885 + 0.584764831073483i
	-3.19543677038645 + 2.43982925439848i	6.76195212868790 + 0.956279673674245i	-2.98864216331335 + 3.11938886204852i	6.75694117996691 + 0.955579230693745i
	2.56182289404978 + 0.987389545346620i	4.92005079870590 - 2.79670419917122i	3.32241604308097 + 0.949634095447692i	4.91640162478593 - 2.79464310519373i
	-2.62673312243368 + 0.224299442302542i	-3.46180054934786 + 7.13522892739999i	-3.50251792968941 + 0.775092381726234i	-3.45923125156784 + 7.12995396160334i
	0.896790970154879 + 2.76331226776623i	-6.98928910478674 + 3.21012861069890i	1.34691614955550 + 2.71781492866025i	-6.98411250853352 + 3.20773543792148i
	-2.73492480148778 - 2.58557446289009i	-5.14340012116005 - 4.96106118396272i	-3.03456992422018 - 2.28893683482393i	-5.13958386013216 - 4.95737186169067i
	-2.87734059703920 + 2.61866374801859i	-7.07128245790852 + 7.25190230305919i	-2.57529261994655 + 2.58848838108168i	-7.06604463112020 + 7.24651811704626i
	3.09766276076876 + 3.20749287481658i	-2.73435799066649 - 4.90591570865218i	2.88248635445086 + 3.06997356894422i	-2.73232869957339 - 4.90227453523943i
	-1.43670448093773 - 0.880723086222902i	1.20795427703284 + 2.76980724768656i	-0.807813352406526 - 1.09745558752440i	1.20705755362577 + 2.76775399182791i
	3.06576753693414 + 2.72496954380477i	-0.778321757183060 + 0.994437772459152i	2.95413662787447 + 2.97103263915120i	-0.777744799266710 + 0.993696452932700i
	1.22614256130125 - 3.16422121453053i	1.15688947397342 - 5.12700093553985i	1.21726847591416 - 3.06441645216226i	1.15603320000047 - 5.12319272937799i
	-3.44409978433236 - 0.755535395125425i	3.15831297019771 + 3.02906446287812i	-3.51703132044723 - 0.448529826883447i	3.15596970079709 + 3.02680860453569i
	-0.820596063249138 + 3.14376310720401i	-7.15210321677348 + 0.966210895242177i	-0.658106970506619 + 2.63006385641810i	-7.14679896371095 + 0.965506647433539i
	0.874493116116008 + 2.73099781672692i	4.76209361727594 - 6.69261348162427i	0.721610918473331 + 2.58054166760811i	4.75856051012009 - 6.68766446331665i
	-1.14574420999942 - 3.04060240203768i	-7.15911394126529 + 4.65287117506418i	-0.338409397560269 - 2.53904177342318i	-7.15380423841926 + 4.64943226329384i
	2.89358887166917 - 2.77602052789988i	6.68738471544052 - 4.60179632118701i	2.31442749255366 - 3.01135836196566i	6.68242516809833 - 4.59839232735269i
	-2.48235171156851 - 2.78020223201612i	-5.18710389551111 + 4.97597669544402i	-2.81867004399085 - 3.26633242606703i	-5.18325720890844 + 4.97229165401988i
	-0.773453422243180 - 1.51829307062338i	-0.954336809476494 + 4.83536657241623i	-0.118224831280308 - 1.39478858296273i	-0.953630355677896 + 4.83178334810213i
	2.72688247889176 - 3.04281708781277i	-6.91292277354695 + 7.22684356328422i	2.27994367303067 - 2.88509820997969i	-6.90779909433844 + 7.22148245361286i
	3.49894055871637 - 1.14887237323268i	-7.28680775779668 - 5.23901186673019i	2.63694148308716 - 1.39169348749064i	-7.28140542373654 - 5.23512111558546i
	-1.22951735440436 + 1.38470156116750i	-2.97349124602464 - 2.79317106743958i	-1.10900507239301 + 1.23757082442630i	-2.97128944109089 - 2.79111028673722i
	-1.00643416322860 - 2.92014745006099i	-5.10757065673320 - 7.20063773532012i	-1.00423742374182 - 3.44387588232247i	-5.10378215208565 - 7.19529031907856i
	-1.34467140214997 - 1.14667299191523i	0.645438046971853 - 5.20126458815349i	-1.02607590665118 - 0.988912847621267i	0.644956702933491 - 5.19741902382668i
	1.10515399501094 + 3.22695759467967i	-1.09418860066101 - 4.88575361725654i	0.847205462199358 + 2.62223411610680i	-1.09337481077683 - 4.88212440139909i
	0.896729888010319 + 0.539135862831299i	4.79780680375034 + 2.68041395386661i	1.01779127430191 + 1.03215071319700i	4.79424837786966 + 2.67842206752004i
	-1.01774230325593 - 1.20115332248701i	-3.17169694875509 - 5.27292778210802i	-1.49511184661241 - 1.25978383427438i	-3.16934458559243 - 5.26901757174216i
	-2.80256801034895 - 2.72900845394281i	-6.67480128627102 + 1.01556967433021i	-2.80595877635818 - 2.89357133474316i	-6.66985441627594 + 1.01481843575499i
	3.09204820462768 + 2.98545372779696i	-1.27601602694114 - 5.19471752061685i	2.82232988480543 + 2.82272059041916i	-1.27507066542424 - 5.19087174496320i
	-1.10037938710541 + 2.38104715395654i	5.36971800267860 - 3.12682058050813i	-1.45037751580322 + 2.90151174111189i	5.36573924404878 - 3.12449597836938i
	-3.12079994956849 + 3.16803870774061i	7.28068738030035 - 7.01647830097137i	-2.80393267543585 + 2.97046920018631i	7.27528887700192 - 7.01128604768796i
	-0.878556207504136 + 3.04605736006080i	6.81914286634678 + 2.86315290597249i	-0.757396281868048 + 3.15419995155314i	6.81409088639383 + 2.86103945248957i
	-3.24194367709037 - 1.34374598276953i	-2.83000685658069 + 1.11876358887387i	-3.15153287722007 - 0.945377877139694i	-2.82791174964847 + 1.11792640071126i
	-2.94533036439765 + 3.45970058035110i	7.27100804056262 + 4.74045735843600i	-3.01218077177747 + 2.64999950356306i	7.26562100878564 + 4.73694989449694i
	2.86114778399224 - 3.08395367502612i	2.67538426819227 + 7.05997372702311i	2.31552011088316 - 2.84187340796107i	2.67339946339021 + 7.05473709598221i
	-0.934230593655845 + 3.29329397283973i	7.05005135317874 - 0.867625815525420i	-0.0898025991219251 + 3.15337150268574i	7.04482688507501 - 0.866981848821655i
	-0.582728895424084 + 2.47080558134786i	2.77800755559221 + 4.73463015037923i	-1.21235533470378 + 2.87133010758754i	2.77594821459479 + 4.73112279125404i
	0.671430620260603 - 0.850509039160259i	2.57940377372758 + 1.22952270229132i	1.08814087991715 - 0.876920007201608i	2.57749133817862 + 1.22860687921925i
	-0.884292212132016 - 1.00812509998354i	0.841066547607402 - 3.05798658173290i	-1.20424021248199 - 1.49384457922852i	0.840444430507764 - 3.05571363272887i
	3.01087087613389 + 0.912380924067529i	-5.71917609535501 - 0.996209827790993i	2.80750993862599 + 1.04567943380257i	-5.71493882613165 - 0.995478768916045i
	-0.739993593953407 - 1.04669207459505i	4.58205507120047 + 5.12092653469556i	-0.963476244960246 - 1.14546966288163i	4.57866093508077 + 5.11713824098953i
	-1.43554395317815 - 1.57225427501459i	-1.07579449516846 - 5.20427323971651i	-1.46274661601420 - 1.44536972115843i	-1.07499924031977 - 5.20042227714638i
	-3.04070341379710 - 2.73998528368849i	-1.24764371694596 - 2.86329309576365i	-3.02799449320130 - 2.97486739259345i	-1.24671707474214 - 2.86116599274546i
	-1.01201411511991 - 3.38614059539890i	6.66179369186952 + 3.05614958974678i	-0.666434175788412 - 2.84711056044829i	6.65685452113607 + 3.05388175719623i
	2.75487906312980 - 0.857864503240672i	-0.958333759855725 - 1.12511748388308i	2.83811341656867 - 0.873646561961271i	-0.957622672899077 - 1.12428340926091i
	-2.91291976989776 + 3.41184529385049i	7.16865228306277 - 4.92192179086385i	-2.94065992377506 + 3.06792825181136i	7.16333877351036 - 4.91827136533036i
	1.18418079484058 - 1.47832044081957i	6.98325969272685 + 4.88785695392483i	1.24193745291454 - 1.57173113305402i	6.97808300940777 + 4.88422975686556i
	0.976589378558925 + 1.37033141117829i	-7.04997041990804 + 7.05847050035922i	0.861324052833228 + 1.81322299535298i	-7.04474370226353 + 7.05324440270665i
	-1.07399492668540 + 0.829415948068584i	3.07657847077714 + 6.67957220857268i	-1.73754531691879 + 1.43412253183528i	3.07429644691774 + 6.67461492350547i
	1.13595060811881 - 3.37763192565014i	-1.06190370167720 - 1.02906099482564i	1.12412409454651 - 3.46421697347137i	-1.06111477626557 - 1.02829208334699i
	-0.932982566830256 - 1.31989968509505i	-5.27884862325303 - 1.01863638221841i	-1.45761054835004 - 1.12668478870866i	-5.27493769338220 - 1.01788658483616i
	-3.26276208994199 - 1.10575889795966i	-0.933931529898894 + 0.788903960576555i	-2.85468020414083 - 1.42527360489992i	-0.933237767897516 + 0.788322880606913i
	-2.67653411352464 - 2.84669517397229i	4.76195166901392 - 1.09562960610576i	-3.17829687803472 - 2.88316202216354i	4.75842099822417 - 1.09481921419326i
	0.992912342381327 + 0.818675424116521i	-6.72913291579583 - 4.93426169192301i	0.894572092053245 + 0.251145802203841i	-6.72414472263409 - 4.93060479052299i
	-1.60477536722830 - 0.936554248692526i	-7.15032031790696 + 0.912222933647203i	-1.42360820925608 - 0.884961135419458i	-7.14502034842778 + 0.911549174870028i
	3.19283483922109 + 1.00679107101386i	6.93650495692289 + 2.58879500238831i	3.38369939026447 + 0.579659540050044i	6.93136289256099 + 2.58687217459850i
	0.806513917617092 + 1.07079407163230i	5.41263863688216 + 0.957278265579500i	0.568453971328161 + 1.30949061788470i	5.40862789709568 + 0.956573764804219i
	-2.77154501252608 - 1.10991274639466i	-3.43934123263890 - 7.19860936030634i	-3.11713165379815 - 0.924170139336545i	-3.43679342612830 - 7.19327911557863i
	2.95165389192192 - 0.977412469446346i	4.95122480288266 + 6.35839718173464i	2.71633613459869 - 1.60322816442576i	4.94755649445251 + 6.35368939134359i
	-2.60297604740704 + 1.37242705594357i	3.26716200594078 + 5.01290365212288i	-3.19410733334014 + 1.92010234445885i	3.26473887022228 + 5.00918389647895i
	-3.21662013926721 + 2.65568620174933i	0.807747569491166 - 5.44282777257120i	-2.42533888372993 + 2.83637800048448i	0.807150084684130 - 5.43879078564677i
	3.06140572913590 + 2.91826512008298i	6.97009635341706 - 1.07763642435990i	3.09057793384927 + 3.09904132375361i	6.96492925486135 - 1.07683867506125i
	-0.951233879450326 - 0.355218577098514i	5.27077434518576 + 5.06210671386232i	-1.81636494269479 - 0.853214106337214i	5.26686792276964 + 5.05835386312058i
	-2.76862911062040 + 0.500336012231671i	-1.01533803609538 + 2.85983602357138i	-3.27654454880425 + 0.0626667831879442i	-1.01458525448673 + 2.85771869190354i
	0.820955148322070 - 0.507096036268912i	-5.12497523255872 - 0.836305139747534i	1.29020613225291 - 0.266361953187770i	-5.12117724439396 - 0.835688922604364i
	1.14640537710241 - 3.36316539148697i	-6.73915308254693 - 5.07448514847678i	0.952106374392290 - 3.87301638283834i	-6.73415691922339 - 5.07071949134671i
	-2.59632584927351 + 2.93079751782400i	3.15666626399779 + 2.94237001803979i	-3.20196745602231 + 3.29450021454604i	3.15432523838102 + 2.94018452796394i
	1.02552993262312 + 0.809171649208270i	7.20570827942934 - 1.26374718268134i	1.12008866968250 + 1.22326337067164i	7.20036869652313 - 1.26280630903580i
	2.91594645666301 + 1.08185072069238i	-3.28014509362934 + 4.73581901742486i	3.01576690664247 + 0.618373911216455i	-3.27771505611458 + 4.73230553601417i
	1.18823960239690 - 1.31433520335759i	-4.79542967630448 + 2.66158771977213i	0.958804704419456 - 0.734604482350231i	-4.79187429938823 + 2.65961689773499i
	-2.65519146349176 - 3.01347962514930i	2.87215023577654 - 1.40990990926542i	-2.85199832222656 - 3.18479937664763i	2.87002077998310 - 1.40886535000670i
	-2.92790209216475 - 1.86159426396488i	-1.36201239096170 - 7.21720131363259i	-3.18107398943379 - 1.11912626048089i	-1.36100269388660 - 7.21185288912235i
	3.32795223934905 - 2.95079887760248i	3.20619016302004 - 7.22812166887519i	3.57532113911861 - 3.07023387411815i	3.20381398613668 - 7.22276180391218i
	-3.03480292027538 + 2.90881287069860i	5.15806757568612 + 2.93182728344771i	-2.95336075872529 + 2.85948434118296i	5.15424371574549 + 2.92965089359000i
	-1.48325007322674 + 3.13490860468889i	-3.36949036746352 - 0.997238655326534i	-1.46760387490982 + 3.08760160394770i	-3.36699192308405 - 0.996495676809528i
	-2.76433958801036 + 0.952194940176272i	-6.80069163278697 + 5.28562048874969i	-3.03956351641727 + 1.00109094383916i	-6.79565202508937 + 5.28169890853205i
	-1.12279058339761 - 1.34163495719938i	-0.923370438219629 + 4.91396854667216i	-0.837417592456391 - 1.54420399041189i	-0.922684898895555 + 4.91032965670704i
	3.37799116754419 + 2.89610573255815i	-7.27470763006897 + 1.17433516904595i	3.03546190840527 + 2.84677956838331i	-7.26931656798507 + 1.17346223038618i
	0.874434360221796 - 2.48920610015112i	1.52560822868176 + 4.91963075566449i	0.964735971450530 - 2.25384292001393i	1.52447819402170 + 4.91598565351793i
	-0.569502782385422 - 1.13860904954950i	-6.90272941139043 + 3.05887038433234i	-0.702366899962416 - 1.92640904496411i	-6.89761348262662 + 3.05660303947830i
	2.66751385341080 + 1.27684796508079i	7.07567825756210 + 0.936555371176115i	2.65965513991551 + 1.91720083770736i	7.07043376437526 + 0.935860038324426i
	1.48784091139400 + 2.87538184353593i	-0.693901658917453 + 2.69825117370624i	0.845750277811664 + 2.64092654530602i	-0.693387019024032 + 2.69625340911909i
	-1.15198241639835 - 1.14577947545682i	-2.85424277748479 + 2.61753043074265i	-0.916953934847166 - 1.39755991408751i	-2.85212782005863 + 2.61558736683403i
	-0.710386971453993 - 1.04864047346239i	-7.12409121843442 - 4.99699114411211i	-1.14197355609486 - 0.628408931264908i	-7.11880993869839 - 4.99328406935978i
	0.803754684754592 + 1.70001453966009i	-5.10360538793805 - 5.09322250631760i	1.07810761188513 + 0.982108687431552i	-5.09982351817278 - 5.08945055585166i
	0.963344015351033 - 3.21385840336777i	7.15403741543813 + 2.42018307536256i	0.802458103106152 - 3.03190472403732i	7.14873573501061 + 2.41839192046566i
	2.75819427308374 - 2.55515898865897i	-3.35482285457058 + 7.26747880388468i	3.03173500363693 - 2.18976478313114i	-3.35233704680781 + 7.26209019402877i
	-1.43209021253971 + 2.67655933216308i	5.04146822268399 + 1.02025268361312i	-1.56495135951960 + 2.94505796080868i	5.03773203170573 + 1.01949735789469i
	-1.04690253628452 - 3.05229696233488i	-1.15455809507700 + 2.90374273742465i	-0.730292751035929 - 3.22721621113375i	-1.15370261672506 + 2.90159065073363i
	-1.08522880257497 - 2.42898154804988i	0.826269846790707 - 0.855137926774023i	-0.952827814833286 - 2.51192421871023i	0.825657379452223 - 0.854505297345194i
	0.916496393595726 + 1.38431920449569i	-1.01223247320939 - 3.06267496043662i	1.27427858180058 + 1.45140289245522i	-1.01148186605381 - 3.06040285203596i
	-2.85200703272050 - 3.18632609290030i	-5.23749563742121 - 6.78532840469033i	-3.26483416329637 - 3.26669815649291i	-5.23361415047982 - 6.78030164107681i
	-3.15266139435320 + 3.43316298285633i	2.94420805946443 - 0.973537052455497i	-2.37894510521016 + 3.03456886971166i	2.94202654181232 - 0.972812691307057i
	3.15058669183403 + 2.59293995844203i	6.78433623494077 - 5.22564345952131i	2.98010615419485 + 2.84508657050621i	6.77930681683727 - 5.22177278549336i
	2.78232437920254 - 2.97964578234286i	6.75458363185331 + 3.00443833382809i	2.68050905047811 - 3.23554243111771i	6.74957786661164 + 3.00221355503071i
	-2.81874512746759 - 3.02035839417896i	-1.15903606363618 + 4.89880832418837i	-2.67084437816549 - 2.39995929970565i	-1.15817762580671 + 4.89517588560221i
	2.88557246513348 + 2.96229121394606i	-6.74064084693120 - 3.18161890198910i	2.15373565958593 + 2.73044024634981i	-6.73564419577377 - 3.17926013126385i
	1.27903738889349 + 3.02464722398610i	4.80907543259569 + 1.09326991691424i	1.32079434155301 + 3.09971248030836i	4.80551072794287 + 1.09245995267530i
	-3.14155519622479 - 2.87944831372927i	-7.04838316754661 - 5.29582380660935i	-2.78833651403452 - 2.60843945563869i	-7.04315894089401 - 5.29189970326153i
	-1.17201778455970 + 3.14618374358267i	-0.548529915605839 + 2.95567117052650i	-1.56716547727912 + 2.97359906256251i	-0.548123006585710 + 2.95348224738683i
	-2.84246496839731 - 2.81817618723006i	-7.25901936673487 + 3.30165297147722i	-3.17814847499397 - 2.56529252957761i	-7.25363946023097 + 3.29920353408912i
	0.744736436364336 - 2.85072169861678i	7.02030549345274 + 2.56886256738307i	1.06240523041406 - 3.06196279723078i	7.01510264653666 + 2.56696082785047i
	-2.89193839984821 - 2.94414639984112i	-2.85318803402642 - 4.88243095138141i	-2.88492730031836 - 3.37245231138999i	-2.85107392167147 - 4.87881417603724i
	2.53332997826452 - 1.53438682067749i	-1.32954720915378 + 2.78795120663806i	2.56670695407569 - 1.28573442955836i	-1.32856109865556 + 2.78588641574679i
	3.18374833607471 + 4.10609396099079i	-2.60855662334299 + 2.83528165460049i	3.45986723634205 + 3.37130746030080i	-2.60662365349310 + 2.83317911297887i
	-2.96482507341039 + 0.470023691415172i	-5.12088416303574 - 0.696670625287020i	-3.52201508059907 + 0.438169322554023i	-5.11708820285889 - 0.696153987271363i
	2.70806647391956 - 1.37751596197450i	6.69462043392552 + 2.88094513388183i	3.10349645014250 - 1.25462069294651i	6.68965823000030 + 2.87881024804235i
	-0.937620218477162 + 3.34327479017716i	5.08394327082822 + 7.13680342529126i	-1.32285019101802 + 3.39178934349863i	5.08017489200995 + 7.13151242182243i
	-1.17564085028023 + 0.669499899765463i	-3.16396235648058 - 1.06026093870861i	-0.780084869679283 + 0.647911180469570i	-3.16161688024023 - 1.05947342254221i
	-1.06990954880428 - 0.925233918903919i	-7.16769864390757 - 3.17453227850458i	-1.60157858287934 - 1.08586465743892i	-7.16238637063269 - 3.17218120018481i
	3.13944694921135 - 0.741652166757346i	1.00185828669174 - 7.07748564512942i	2.90711886227453 - 0.442974328231589i	1.00111626686788 - 7.07223783714809i
	-1.22078668726546 - 3.04645337413490i	0.970879802078615 + 6.28482195099523i	-1.01765103832231 - 3.85261364856398i	0.970159600347129 + 6.28016189675471i
	2.97048013288112 - 0.726354241270892i	3.32797015333889 + 2.76349788290844i	2.98791269732659 - 0.639058694064803i	3.32550395706034 + 2.76145082734418i
	-2.56915165473043 - 1.38046653272313i	4.88850717832024 + 4.77304926867003i	-2.29427015572666 - 1.02559207177944i	4.88488338316754 + 4.76951075110379i
	3.00790730779557 - 2.92247773706099i	1.12096200280863 + 0.807107060659979i	2.68877787799401 - 3.13088488495714i	1.12013136906929 + 0.806508890557078i
	-0.866526255741768 + 3.01175894245612i	-7.01049766559209 - 1.22003814779465i	-0.552989512520148 + 2.85330832701014i	-7.00530147618820 - 1.21913329278619i
	-0.876947610807080 - 2.65386488118167i	-5.52077635949681 - 4.94348921923374i	-0.799509211500147 - 2.45825963696991i	-5.51668446386137 - 4.93982614586697i
	-3.21622126086769 - 2.96535167039420i	-2.99370549929965 - 1.17172692535234i	-3.69161979595367 - 3.06471533263257i	-2.99148623736235 - 1.17085698868371i
	-1.15723771867551 - 0.830988083774838i	4.63657563489404 + 3.00877012512286i	-0.208454060556784 - 1.01144241427330i	4.63313854862223 + 3.00653838700192i
	2.55273615327584 - 3.34058823934870i	4.92093266313817 - 2.74332130971894i	2.54710275271861 - 3.46880025123479i	4.91728571416534 - 2.74128636166933i
	-2.54049930694782 + 1.15344104633666i	4.99433679562761 + 0.695482115799809i	-2.19076602682665 + 1.22232000479665i	4.99063447730065 + 0.694965274465565i
	-1.17079094657466 + 2.98934296378749i	-6.84230199273675 + 3.44646821350816i	-1.22523357234378 + 3.12639749698736i	-6.83723001160517 + 3.44391461898624i
	-0.819474329239568 + 1.13550159297838i	-4.63859904612105 - 2.54589613215398i	-1.15607218280473 + 1.18795171350929i	-4.63516118757300 - 2.54400955307931i
	0.984385972496802 + 3.20042343953094i	-0.867561407318120 - 3.18090334894457i	0.863765745070542 + 3.62832154908235i	-0.866918205123139 - 3.17854571451590i
	-0.862748698458902 + 2.73441989372814i	1.09745464078211 - 0.633778422852102i	-0.401236989287373 + 2.74956488143680i	1.09664119970773 - 0.633308086390597i
	2.86054445556891 - 0.507688341411701i	3.23467100784437 + 7.16557821528281i	2.59306885627713 - 0.743008352151678i	3.23227329249745 + 7.16026605278764i
	-3.17672821712974 + 3.29725430227971i	-1.20451837498070 + 2.84709198803230i	-2.80175521458111 + 3.32701742962507i	-1.20362529559134 + 2.84498295476232i
	2.63251480687735 - 0.953985167250296i	0.879505677685805 + 2.87176740988004i	2.58247238695936 - 1.04163768058379i	0.878853412307137 + 2.86963748198167i
	1.03142658740732 - 2.50799332476326i	7.11202450651557 + 3.02802651669581i	1.71550809384552 - 2.86771991550165i	7.10675342958997 + 3.02578340175840i
	3.06078472790953 + 0.689395689150649i	-1.11833784523538 - 7.08217456049127i	3.04528911715644 + 0.903623691975279i	-1.11750931850042 - 7.07692625185401i
[truncated: 63,792 more rows]
