# Supplementary material for: Device-compatible ultra-high-order quantum noise stream cipher based on delta-sigma modulator and optical chaos
Source: Commun Eng. 2024 Feb 7;3:27. doi: 10.1038/s44172-024-00171-x (PMC10955838; doi:10.1038/s44172-024-00171-x)
Supplement: Supplementary file 4 — Supplementary Data 3 [file 44172_2024_171_MOESM4_ESM.xlsx]

## Sheet: a
Cases	OSR	M-QAM	Capacity (Gbps)	NMS
I	1.964	16	152.3	9.5469e+09
II	2.679	64	167.4	2.27123e+09
III	3.393	256	176.3	5.95138e+08
IV	4.464	1024	167.5	1.64492e+08
V	5.893	4096	152.2	4.29504e+07

## Sheet: b
OSR	2.455	2.679	2.902	3.125	3.3348	3.571
	15448.8	-11420	71549.1	-21708.1	31484.4	-13558.6
	-81078.4	-19342	18936.5	-51022.8	-8956.29	42167.5
	35906.2	-45890.6	-14872.5	-58508	12257.1	-50221.8
	-49329.2	27069.8	-5250.03	25305.5	-7187.14	10332.4
	8521.47	-22024	-2979.43	-25458.9	9418.95	-11520.1
	-143523	-20982.8	29187.1	90181.1	20572.8	56754.7
	22788.4	-13697.7	-33767.4	45221.6	50352.1	-5848.88
	15705.6	70727.4	-52261.9	24063.9	12718.3	-4531.76
	-60422.7	-18026.9	-26255.8	19732.7	25275.1	-8661.61
	-36553.5	2445.36	3231.05	12664.4	-21682.1	-43936
	28341.7	-11010.8	21554.5	10636.8	31207.9	55832.3
	27200.4	-382.296	-34239.6	1916.58	47536.5	29673.2
	30999	-55197.9	8577.11	-4572.47	17118.5	-11518.4
	28501.1	-34855.7	19933.7	-18443.5	-36519.2	8201.41
	116258	-36706.1	134729	-44685.7	-8744.51	38065
	112485	20886.3	-71279.1	-60046.3	-13357.9	-5165.88
	-137891	338.557	94731.1	12974.4	-3329.64	23572.5
	-30222.2	-16991.5	-14219.1	1636.88	23171.6	56801.1
	25355.5	59649.2	105546	-25014.1	-11061.9	-3152.8
	48984	-60913.8	-12757.4	-26040.7	-69372.7	-32540.3
	91982.9	-54037.1	-54658.9	40440.3	865.844	-6208.11
	-46528.4	58037.8	26138.8	4613.74	12598	-10737
	-77755.8	-36360.6	47289.4	-17194.5	-20663.7	4546.44
	-51839.6	-8345.87	49017	2778.65	-20894.5	-45007.1
	-86028.7	14927.2	-27878	35343.2	-10123.8	-4812.05
	61246.4	-8992.48	1265.1	43836.6	33979.7	-2860.52
	35663.7	-38385.5	-77711	13151.6	11157.7	28025.8
	-83067.3	128179	6703.35	26828.3	-14611.7	-9420.49
	-63731.4	71228.6	-79348.4	-16390.9	19521.5	-8414.8
	2823.8	-42871.9	49087.6	35172.8	-18175.4	18809.8
	6758.25	-16469.5	56675.9	37119.4	-21402.8	-3549.28
	4472.9	-37045.4	3853.42	5288.72	-56205.2	-9751
	-110771	93365.1	88973.2	-17335	4030.57	15989.9
	113580	-49998.3	23838.4	-40279.9	50147.8	-20659.1
	14536.2	49358.1	-9914.82	6505.85	-6937.35	-31596.6
	30386.7	-227.468	68331.1	69140.1	30384.3	24729.8
	6725.67	-53639.5	7712.01	64601.7	3848.1	-38549.9
	100363	-40584.2	32126.8	10080	10379.2	12292.3
	-24799.7	39868.9	25073.1	19681.9	39052.1	-12686.4
	39697.1	-13483.9	100964	3214.99	-31435.5	9868.54
	-130769	-28498	19190.1	-6408.96	18716.7	-14772.2
	-18552.7	-50950	-91902.5	24304.2	12418.4	-11621.3
	22567.8	-41114.1	-2083.01	31640.2	-10263.6	1651.78
	103712	34412.9	-63031.4	36115.3	13784.5	9101.58
	-90451.6	-30639.7	68393.7	20081.4	35972.6	45454.7
	-17387.4	-19662.2	29440.5	12174.1	11590.5	-1594.2
	-3228.68	30515.6	16318.1	5016.88	-15472.1	22283.5
	27466.9	43879.9	51271	-55094.4	-28433.7	34123.8
	43941.9	-105629	60466.9	-38013.2	-3050.64	7163.71
	-27208.1	31886.3	-11405.2	-52688.4	38571.8	-14535.9
	-44547.4	-14169.2	24224.7	-31493	12916.9	30796.3
	-61631.2	45113.4	-39146.3	85526.3	4528.94	608.08
	10133.5	-24823.7	-72497	20315.8	6157.31	3982.76
	81917.5	17504.6	44106.7	34790.9	24257.1	30480.5
	-38817.2	-30863	17530.5	16291.4	15438.4	2480.01
	-105717	47739.2	-35163.2	4946.4	62726.9	-27262.6
	21395.7	-41152.1	37366.1	12052.3	7088.89	-6505.05
	77497	39644.9	-23073.1	40047.3	2968.46	25573.6
	43234.9	-107628	-9241.08	33849.2	-1658.18	49591
	9640.5	-21950.7	62899.4	-28748.7	-31470.5	-25245.5
	24364	24899.8	13686.1	-19700.7	17075.5	-27206.2
	61226.7	4296.65	-12498.6	14512.3	-22276.6	5246.62
	5087.6	-69288.5	-104939	39028.6	21277.5	2165.93
	3232.01	12379.8	-10319.5	-13905.7	37486.2	-7454.97
	80620.6	22805.3	27996	-57228.1	-9864.24	26843.6
	53319.8	5914.96	-99869.1	-17293.7	28313.7	-5703.22
	39869.6	-65564.6	49338.1	7143.28	56922.6	-13061.7
	-89880.9	54721	28317.5	-40549	-30862.2	40821.1
	125856	-16676.5	11860.9	-15588.6	-6108.61	-18405.9
	-30176.6	-43836.9	-53937.4	-56310	-19903	-50062.3
	-91239.8	-15398.4	80614.8	-11681.8	-44124.9	50121.5
	75912.1	-17615.9	12086.7	21840.7	-31930.4	-802.864
	2498.02	11837.6	-41565.6	5431.33	5165.18	18232.5
	-56355.9	6669.06	-21730.9	38718.9	14490.1	4286.15
	8030.18	-37535.9	71225.4	-8540.7	-28482.3	24185.7
	-58677.8	-51134.7	50776.6	38883.3	-3486.98	-7626.42
	-77407.7	-8011.35	-46823.6	-37567.7	4253.27	-24923.9
	37528.7	76209.1	-2953.61	-47520.2	57725.9	-9.70914
	-57064.5	63600.1	10929.6	32427.4	30814.2	-26364.9
	29922.4	9766.84	47913.6	10960	-11715.9	-4376.57
	44753.5	-23277.6	37141.3	16597.2	-16913.3	5536.05
	-4669.75	79810	-48044.2	64689.9	32250.3	-4006.1
	82000.8	-10354.4	65526.6	10017.1	6216.37	-1252.94
	-4869.59	-28668.9	4449.09	-43830.9	-54783.7	1674.79
	-38177.9	-68170.8	-63592.9	-32465.5	-46353	-28510.8
	35132.1	-83392.1	-26776.5	-2753.49	-7322.67	-1272.29
	-76564.9	-70994.4	20895.6	-33981.4	2669.3	-7816.38
	-54833.6	35030.3	-5214.54	-9239.14	-8974.77	-40500.3
	-35736.2	47772.6	24335.6	-46323.9	23506.9	-5359.96
	93789.1	7338.4	48608.8	-27048.3	-18798.4	-16627
	-45358.4	-27423.6	37555.8	3410.69	-5278.83	25859.5
	51830.4	-2776.35	-10391.4	46500.1	-40948.2	-7142.58
	-17988.7	7924.78	47346.1	41147.3	5548.74	17833.2
	66173.3	3230.06	41506.3	23691.4	13006.8	24259.8
	75791.2	57632.1	-42615.2	329.643	-7940.17	-15677.6
	25474.6	30833	-15334.2	8601.55	-15923.7	14448.4
	-42328.3	-25351.9	-43100	-34164.8	-13406.3	-15477.6
	-39031.9	-82506.8	30377.5	21522.3	-24347.8	23146.2
	-58602.4	-78426.3	-38503.7	-5123.13	31390.3	8458.9
	-59814.4	-18101.7	30731.2	-303.134	-43205.8	16632.6
	-76882.3	14748.7	-13894	-67807.3	37248.3	-16281.6
	-53831.9	13950.4	-90329	-17473.7	-47672.7	-9535.07
	-81788	79369.8	-27967.5	-7024.47	14745.5	34851.3
	-18291.6	-34600	13848.9	65607.3	15110.2	14433.9
	-66917.3	22323.4	-41667.7	79598.7	-15749.8	31247
	46715.4	4387.01	45897.6	10830.3	-30494	6722.83
	8440.52	-22387	-51946.4	-20629.8	36127.7	-7152.63
	96162.2	-55267.5	9292.33	-572.729	-16117.8	-6304.01
	116444	-8340.82	-55486.6	-83806.9	58057.5	-6990.28
	44975.7	-29261	45545.3	70034.6	23523.9	7177.46
	-66825.2	56673.9	-41238.8	-10060.9	-43386.4	49758.8
	73693	62300.5	7925.4	-2739.42	-20764	-30451.9
	-66223	-58135.2	-13169	-44429.5	-21770.6	13964.4
	-81426.3	18204	-12765.1	-7955.11	-5243.76	29353.5
	-55054.6	-10913.3	89291.8	7590.38	10856.7	39511.7
	-26647.2	22385.1	20625.9	-23880.8	14216.1	-2482.24
	-50756.3	53906.3	25133.2	17103.9	4760.18	8353.44
	-48286.5	3431.94	-18159.4	-46348.5	-9032.19	-11436.9
	82804.8	-41472.8	-33780.4	52292.6	14035.2	-3419.17
	-31154.9	-19795.8	-3936.85	-73387.3	8363.51	19809
	52947.7	-17389.3	-119483	13728.6	7471.68	-12085.3
	63794.8	-46503.1	-33577.1	-23461.5	-29604.5	42221.6
	25526.5	61827.3	-15361.7	20594.5	15075.3	-19443.1
	-4086.84	-59632.6	-24740.3	-57227.3	-10306.5	9306.31
	-33023.1	107152	58992.4	-38385.7	-26978.8	-40212.5
	-6615.58	-4268.71	-39562.4	-25886	-4780.25	-10275.7
	-48748.9	17754	10401.4	5621.62	7432.85	48253.1
	-49578.2	-27792.5	-61303.3	10167	-6804.2	46993.2
	-20294.8	-22470.5	42069.2	-5989.35	-16637.5	64661
	35768	-2136.8	-15061.9	20290.5	7274.52	13295.8
	2537.93	41700.6	48067.1	14616.1	-4032.26	-38677
	-74615.3	-26539.9	-12419.7	-17171	-1975.13	14324.1
	-102577	26606.5	19827.1	-37874.6	8473.31	-18693.3
	103953	9942.06	87190.5	-1298.57	17301.7	6298.05
	45058.8	10461.8	-36603.8	42619.2	9710.55	-42708.9
	58011.5	-60273.1	80798.4	-14372.4	12220.6	-20182.6
	36869.3	28418.2	-17568.5	-51862.1	-56647.7	-19413.7
	69708.4	53915.1	-31609	16607.8	74282.4	-2468.43
	-42853.5	-33708.6	26876.5	-58127.4	-44480.4	35127.1
	33620.2	-41036.6	48965.2	7985.3	-42017.6	14225.7
	-19462.2	3594.37	7125.12	19257	16411.4	10247.3
	4890.91	59464.9	-20062.5	24122.6	25490.9	-17363.7
	-63615.6	-63400.2	6406.89	17770.5	-8232.81	-5699.25
	-14317.8	-12617.3	-64018.6	7707.71	-13241.1	-23609.3
	-25999.4	-50651.7	-7139.3	-7996.51	27032.2	9081.3
	1699.86	-42416.9	17553.1	-40793.1	-18662.4	-9402.58
	99612.4	7629.55	4527.24	-33567.1	-15863.1	-14309.8
	-23281.1	29169.4	-27915.8	-25985.6	-1457.85	-39431.4
	82487.2	125720	-9541.58	1931.8	31373.7	-19322.6
	-27088.9	-42576.8	69109.9	44688.1	-32748	-19027.7
	26550.9	-5142.69	17553.3	71298.6	-18981.7	-21025.5
	77449	45965.4	66952.8	-26095.4	-2609.15	4702.92
	-64129.1	12625.5	-63068	72520.1	44495.1	-22162.6
	32626.5	14873.5	12772.6	45225.9	519.062	16315.6
	40130	-71943.1	129844	-1105.54	58324.1	4561.19
	30160.8	46694.7	-4238.05	10225.1	-14653.9	-9373.24
	32136.5	-20956.4	-35449.6	16867.3	-3655.12	31715.2
	-6735.39	-39073.5	-25364	53720.1	4385.8	-30453
	61571.3	12157.6	-19751.4	19320.6	-75736.7	6298.75
	31046.5	-29759.1	-40054.4	-10130.3	40937.6	-43088.7
	-29537.1	-2191.63	-51496.7	19698.2	-43276.2	3045.86
	24983.1	67418.3	-22890.5	18461	9684.79	7368.4
	-25944.7	86735.4	42723	923.545	11051.4	34395.7
	-94390.3	-25644.8	-73912.2	-1278.68	-17431.7	-14764.4
	-5196.62	-11402.4	51720.5	53643.5	-22051.3	-32111.3
	-1650.94	-26071	35605.8	48206.5	-26682.7	-1954.01
	45605.7	3118.29	2849.97	62687.2	-7159.02	5059.21
	-71718.5	22594.9	45267.7	60677.3	43159.6	-12708.8
	89748.4	-59519.4	-69263.2	-16736.8	589.748	-33848.5
	-13121.7	-11471.5	46831.4	-76761.7	34516.5	632.626
	35091.1	-64818.3	8800.58	-18176.3	-14744.6	-22070.6
	113830	-20747.3	-23086.3	29700.2	-33795.5	-32647.5
	24117.2	-76271.1	-19006.7	-24326.2	35647.8	-8049.93
	-42659.3	56492.3	-53690.3	-783.324	-12471.4	-2868.31
	118914	-29592.7	1830.82	-14467.8	207.875	-36613.6
	5158.39	-34662.1	-71004.3	-56447.6	-11446.7	24897.6
	-38467.9	-47213	55971.7	14352.9	14889.3	26651.7
	-15721.5	-99567.6	-59394.1	-20928.9	-47869.3	-22605
	-41464.3	-51403	19044.3	12446.6	14183.2	-25479.8
	1000.87	63124.4	-41399.9	-65078.7	1597.58	-56638
	47599.2	-48436.4	39402	-65696.6	48972.2	-6033.36
	-21067.5	-67673.1	-48981.4	-3173.76	-44454.4	-1190.19
	-47352.3	107332	-151.846	36707.6	-67248.5	-52524.5
	-43085.4	-57770.7	47104.9	-21813.5	9438.5	-2224.84
	5226.88	12723.2	-12892.8	-33741.4	-756.224	-13425.5
	-55370.6	45281.7	-72137.4	-7213.78	-59106.7	-21285.3
	96521.2	70748.4	-39206.7	-17599.1	8226.86	-30635.1
	22234.1	-64218.6	23226.1	49701.5	31837	-11943
	66929	95946.3	-19548	-14823.8	-47504.6	4151.02
	-22320.1	50151.5	7346.26	-25508.1	20998.4	-45649.8
	-13551.7	100442	5761.73	-21986.2	18212.5	62831.4
	-5319.55	68666.2	10822.8	-25027.8	-1409.08	-47439.6
	-112310	-73089.6	45720.4	61652.3	5088.13	13032.8
	-73124.2	-108258	56834.8	392.075	20013.7	-45225.8
	78899.6	-40909.5	8605.76	-26022.6	35372.9	-37578.3
	31334.9	-6318.52	20854.8	-46502	-5775.35	-20210.6
	54819.6	50406.6	-95626.1	16733.6	19126.1	21248.8
	-6839.74	2557.44	15323.3	7765.26	-31545.2	38641.3
	44666.5	-20788.7	18497.8	-17745.4	27360.5	-12030.3
	101799	-6102.92	-3305.22	28503	-29692.3	44716.1
	-22501.1	20184.6	-52920.4	-17224.1	30052.2	41034.3
	23423.3	-9585.97	7354.09	-82127.9	281.754	23698.3
	-5459.43	90317.7	39417.6	101523	5481.31	33610.3
	-88917.8	85236.9	-119845	-16633	51126.8	9694.55
	-28289.8	35952.9	-46571.4	40510.3	-8661.71	9387.96
	-15384.8	39131.9	-25657.3	-13766	10493.2	39054.9
	53285	-47885.6	-28690.7	24129.3	2625.78	42049.6
	22945.9	-94149.5	25261.9	60769.9	2006.81	15433.7
	-49951	57563.2	48943.5	24564.6	-232.27	-7054.34
	113526	-58925.9	123249	69306.2	-25281.6	-22364.5
	-33646.9	-34271.7	6779.83	27720.5	-32394.6	8232.6
	16447.6	41608.6	36158.1	-26729	-26110.3	-676.071
	2305.25	5574.02	-21455.9	-50284.2	-20735.6	-25492.8
	106902	57671.2	9338.84	-11284.7	-8354.27	37364.9
	46114	-20776.9	-52198.4	5930.17	-49055	-26060.9
	31907.1	124348	-1946.96	-12537.1	-33378.6	-50990.9
	74326.9	8771.79	-4243.65	-53973.8	716.166	34395.2
	28717.2	107834	-62394.6	-54581.8	11756.5	-3776.95
	-33734.3	16915.2	59024.9	24676.5	-6698.87	-3594.28
	-1699.46	-8606.69	51549.5	-82518	-31346.8	1595.52
	55735.7	-12005.4	-2306.28	-29044.1	-23724.9	27515.8
	13176.9	-56349.4	35815.1	-6695.07	-33454.6	-36852.5
	-60367.3	-28594.7	47877.2	-48404.3	-70884.2	17951.8
	20020.3	96290	2546.97	-40251.6	23837.8	-7011.06
	-54919.7	-37757.4	-69032.1	-30040.5	-12652.4	-41993.1
	48226	23265.1	1493.56	-20753.8	-32306.9	17527.3
	-96799.4	-81758.8	-44772.7	52482.5	32029.7	-18046
	84768.7	42362.6	29072.2	-22698.8	6723.53	13794.7
	-15858.8	-39198.5	-6004.55	-7145.33	35221.5	26097
	19267.5	-3975.11	-72989.3	-19259.8	7632.27	7778.82
	51142.8	-30164.4	-42722.7	32300.2	-35747.2	-20605
	-60781.5	11791.1	24494.3	-18675.3	5572.99	-3858.44
	-130460	-74970.6	40224.3	-36424.7	-7594.82	43982
	48285.9	21664.2	-13777.4	68779.5	-4546.72	-21511.3
	-39452.9	6331.26	-1439.6	28707.9	-17722.6	-9270.03
	79976.4	-53564.7	-24101.8	13533.3	31150	23606.9
	-38927.8	59255.4	-16952.5	-14800.1	20599	-3216.03
	49730.3	-18938.2	-8346.75	-42450.8	30860.7	-21743.4
	41404	-31965.9	21281.5	79310.4	-16859.9	-31405.4
	62211.2	87393.2	-72030.6	-21762.4	28371.6	-21511.6
	-4327.28	-41709.4	-2061.54	25172.9	-11744.1	-19640
	62825.6	-40502.6	65548.4	15897.4	-56571.3	28886.3
	-52086.7	121408	-17281.4	30823.1	-73826.8	56198.6
	-45469.5	-64572.6	70833.7	17766.1	-26469.1	24057.1
	47521.6	61467.3	-13635.5	44072.2	26489.6	77846
	3100.46	7417.86	5501.06	40260.3	4285.08	-8429.45
	18456.4	-4093.78	-42353.6	-10305.1	-32516.3	-20629.7
	-977.401	-11894.8	-64518.5	-16941.4	34219.8	23201.7
	-114832	-80696.6	-59068.9	-10906.8	-18803.2	-25237
	17932.6	-59492.7	-12539	-26225.6	4286.13	57445.1
	12447.3	-13131.4	54139.8	-1015.12	34725	640.45
	-91666.2	-48071.6	4720.84	-30341.4	7474.03	-14576.2
	-66346.2	53512.1	-59630.3	8954.78	25064.7	-8064.86
	24809.5	23781.5	-20280.3	2318.67	-3624.09	-25236.9
	-20834.5	-22637.9	-37178.2	30554.8	-972.999	-42839.5
	26168.8	20709.5	-66558.3	-31995.6	-858.65	-23666.4
	15468.6	-38473.7	-117298	5923.41	6953.41	-37915.6
	36843.7	-14752.8	-66924.3	-54632.9	35575.3	-13802.7
	26656.5	-41667.4	-11015.6	-37204.6	-40097.1	3205.68
	-63397.1	-21099	41741.3	-28477.4	-24243	28107.7
	-62186.5	21014.4	-22249.3	-41929.2	29917.8	25025.7
	-33385.2	32260	117941	-21087.3	53788.2	14472.1
	5207.29	-21205.8	-34012.5	10160.7	34020	27773.5
	-683.976	57183.4	38765.1	7730.88	25234.1	-5525.51
	-15090.5	75501.4	-39588.4	-3674.12	-20829.2	37531.9
	-48942.4	87561.1	-4054.29	-8987.5	7814.22	-18250.7
	-68315.6	-92232.7	132121	-57684.8	18164.4	15525.2
	-26278.3	111180	-3669.4	18211.4	-1107.61	-22353.8
	27649.9	12316.6	19475.6	-8976.31	-26926.2	-15056.7
	-53299.3	-103810	-49092.4	-50787.2	9467.97	-59748.2
	-80250.3	-44171.1	-10399.1	2603.48	33443.8	-15770.3
	3528.2	-30593.7	-61748.6	26245.2	16552	18041.4
	-37471.2	-36808.2	65007.7	-8991.32	-81905.5	22951.2
	-5950.65	-32767.6	-44592.9	-6970.21	65787.7	4354.29
	88494.1	-44063.5	24443.3	-38600.3	-34618.6	-14805.8
	37948.5	-20482.7	6895.56	23491.3	1183.04	-10798.1
	-42173.3	-52191.1	-36637.4	-47512.3	9681.1	8669.56
	11356.3	4399.11	-40874.5	-30190.7	-32810.1	18402.1
	83377.6	62856.8	51918.8	934.597	23592.7	-5010.74
	13264.6	-5012.22	14433.5	60715.1	8486.18	92.6379
	-72435	73391.8	-50254.1	33959.7	50991.9	-16861.6
	-109993	-51979.6	-14904.7	-27977.1	-5772.43	44014.9
	96526.7	-40776.7	54296.4	35107.6	7106.53	30653.8
	-66147.7	10765.5	-59088.5	58780.1	5592.31	12653.9
	23709	-41877.6	-41187.7	-27145.1	-648.57	45305.4
	43589.3	-25236.3	98956.6	17593.6	24857.7	-4829.39
	-96267.8	16194.3	-57857.4	31847.3	-54200.8	7113.72
	-6557.42	38904.3	35420.2	-60599	-10644.3	-9356.77
	-54445.7	81547.2	-29388.2	53358.5	25414.8	12095.9
	-28103.8	15382.2	13414.2	-44177	25772.8	-29494.8
	37579.7	98006.8	-19984.6	28777.4	16521.2	23680.8
	1703.41	-59504.4	-14186	-2640.79	-11772.3	-5158.18
	-46071.9	1072.29	-52700.3	-42822.9	9038.55	-3972.95
	31752.4	93025.7	-854.546	17642.5	-4338.04	2510.57
	-90234.2	-3426.27	6398.32	-17044.1	26760.6	-21465.7
	10733.9	-36790.5	-64820.1	-37240.6	-354.798	-13231.1
	15245.2	96092	723.744	64161.8	3577.21	23077.9
	41171.7	-11721.6	-12443.9	-42536.7	-52178.3	-35889.1
	22672.6	-15260.9	-39034.9	-34541.8	-30225.9	15461.6
	60402.6	-67510.2	-76471.8	12352.5	-16097.8	-11575.4
	-58322.4	-8594.26	66275.7	-1948.9	-33779.9	-4041.04
	26966.7	51227.5	60993.3	-26246.3	18796.2	1187.52
	-20538.1	20846.1	-57620.2	-3510.39	-2378.53	-23614.4
	-97298.4	-29555.7	66842.9	-43082.3	55363.5	3969.07
	73497.9	-29414.5	-28238.7	48464.3	-8448.21	21026.4
	17453.1	33170.4	55756.9	10183.8	12769.7	19089.2
	44891	-64553.2	133082	-36889.3	13882.1	5341.44
	-20897.2	-31547.1	-37251.1	28254.9	-30687.1	-8083.15
	110367	99109.6	-36144.1	8842.06	-23793.6	-21210.1
	95901.1	5283.63	33953.9	6227.19	-24716.7	26889.2
	-76644.1	-16978.1	-106838	29817.8	-6539.2	6574.57
	99673.3	52497	78572.3	51033	24124.8	47259.6
	14001.4	26450.4	-94914.4	2408.54	13589.9	-6896.98
	63693.4	-16051.3	6203.85	35141.8	2015.23	-7389.56
	-83451.8	-12916.2	40504.9	21369.8	11596.3	-16239.1
	-16873.3	9703.77	-44583.9	-35228.9	20264.8	-8282.15
	67800.4	-13177.9	-50332.8	2988.88	626.368	-19862.9
	30003.2	-49420.3	426.488	3039.7	7356.45	-34582.5
	33620.9	14683	36792.2	29482.4	18866.5	-12191.9
	25464.1	14809.6	-16473.1	52699	-37562	37902.1
	-21073	-72829.6	-28148.8	40289.6	-9649.33	-19215.7
	13419.5	71678.1	8287.26	-19555.2	-14051.8	-5296.12
	-80638.2	-22285.7	70401.9	-28696.5	-28178.7	49006.2
	78270.4	100468	-70759.4	-17574.5	-36875.6	-14306.8
	-6327.29	7681.01	-57982.5	13402.9	143.287	18343.6
	6612.56	-16682	-6699.96	-32613.3	-37567.3	-1874.85
	-18976.6	-76436.5	13720.9	14510.1	-50445	-40822.3
	4849.74	11893	39035.2	-2818.74	-13224.1	-16171.5
	10082	29929.5	1286.6	-54179.1	-10672.9	4034.98
	24188.3	-22824.4	-55460.1	7749.36	16539.1	7361.3
	-21443.9	68363.8	-17738.3	20369.8	28639.5	-3774.63
	-57073.2	103482	4851.85	27585.6	12982.9	-8644.46
	56384.9	120013	-13364.9	16520	-38955.5	2795.28
	36217.4	-6126.36	18576.8	2998.52	55103.5	-2147.03
	-55643.7	-14086.3	-20094.6	-26773.7	-4487.44	6736.72
	-13129.5	58758.9	-15109.2	23919.7	1463.09	-7857.65
	-23671.4	29505.2	8455.45	-33800.4	41299.8	-27867.7
	-81321	3574.68	-60065.9	19542.3	25841	40226.8
	-5288.24	-48862.3	-73876.3	-53647.8	-29058.4	-43873.9
	11901.1	80760.6	-44774.3	-3893.77	-6464.07	25899.4
	120464	71678.7	35363.2	15201.8	-19968.7	-37865.6
	-89949.9	-42930.5	65095.9	33513.1	21089.6	42679.8
	-4083.73	2386.95	11924.5	-277.988	26362	-4873.48
	14441.2	-58420.1	-16621.1	29896.2	39679	1125.47
	-8237.29	-17669.9	-5540.38	2759.72	53066.8	3492.09
	-86463.4	-43953.9	-44287.2	-1020.81	-63209.4	-31781.5
	-41546.4	-41188.9	-38377.5	27774.7	15961.7	-25084.4
	-3662.89	71037.5	44191.3	45878.5	4329.63	4551.06
	-27368.6	-67585	17812.9	-11147.9	-19852.5	23181
	2523.38	-49971.7	14336.3	37139.8	41097.9	-17199.8
	58507.3	20345	11902	53437.9	-1377.95	2739.32
	45786.9	96805.5	-71568.3	-29898	41875	-3278.96
	-87483.2	-18454.7	-14764.2	19813.5	40315.3	-1993.26
	12574.1	24055.3	36298.3	85.4104	6394.61	-30575.9
	-22245.3	61804.4	-50409.3	58190.5	-14105.5	54469.5
	113950	67332	-12504.9	10867.3	-6868.43	24049.6
	43303.3	-49299.1	18627.8	-33613.1	-16929.4	58151.6
	72541.2	-8424.49	56747.9	22930.8	-27588.9	14219
	-96587.4	-7595.86	38718.5	37478.7	-16087.5	28128.8
	-78894	34919.1	-45441	-34899.7	-29434.4	-371.807
	31691.2	-54865.3	2945.84	-5470.19	-26569.5	-13493.5
	39867.4	44198.7	36807.2	9833.93	25400.8	19836.9
	-56361	-1538.96	-29653.9	-29831.6	11885.9	-20742.8
	-30078.4	76151.9	4033.95	-10451.3	-3475.59	10508.5
	-75369	126239	12469.5	-2540.49	-8525.16	57902.3
	2452.62	-72687	-26351.8	11492.3	71333.9	-14655.8
	-38776.1	-9238.29	24650.7	-5514.5	10047.1	15847.2
	29628.5	61700.6	76413.3	39502.1	30510.7	9365.31
	-88015.7	-39031.2	35211.2	14719.2	-6590.17	2811.72
	19586.5	-90722.6	-14719.5	-17349.8	-34319.3	-8813.42
	53871.2	37885.5	85301.7	19122.5	-10338.4	5588.85
	80521.2	-29604.1	-26297.4	-18935.3	4476.33	2483.59
	-79062.7	-81404.7	-26729.4	13652.6	-28104.4	13586.1
	-21041.7	14754.5	-21137.7	-1485.43	56613.3	-396.413
	28825.2	-9159.69	-8415.64	13536.4	5046.73	-14449.5
	8198.65	-42095.2	28493.7	-40999	-24842.9	16662.2
	75612.3	41485.7	67269.3	-65900	21751.5	3805.63
	-15002.4	-53215.8	25508.4	14145.9	12278.1	-9846.84
	-68884.7	39914.9	751.611	27733.1	-7435.12	-85461.1
	-7268.17	-58198.4	17390.5	2716.97	-22734.3	-14103.9
	-72416.2	-36938.7	44927.1	-16215.6	-35700.1	-8359.66
	-26840.5	-13850.4	13522.2	7127.69	4839.46	6656.46
	-2508.97	35063.6	21079.8	-45872.5	-13285.1	4463.55
	44617.8	-25084.4	-6112.9	-3447.23	20483.4	-2850.54
	-49494.3	-53479.8	85070.4	-3486.13	-28667.9	-56568.1
	-17759.8	100219	47380	-98171	-30709.3	-26306.2
	91289.2	67334	-40243.4	45318	-11366.5	19981.5
	7663.35	29271.8	7508.57	20653.9	-59994.1	33591.8
	21478	13010.4	33336.1	22247.9	5708.83	-35637.5
	80270.7	31594.2	11346.8	10656.7	43901.8	-30288.3
	-31358.2	-127868	62993	26824.6	-17154.4	-3250.95
	-41554.1	31197.5	-16955.4	26899.8	12614	-11671.4
	-103394	-65190.9	36450.8	54247.2	-71457.2	38081.3
	15011.1	-8703.96	55.652	-73288.2	28796.7	-49442.3
	-21114.3	48561	4319.8	-56494.2	29176	-17961.3
	-58304.4	9055.46	-12215	51038.8	-2767.89	-27816.3
	37007.5	47094	-21310	8253.46	-17240.5	-12474.6
	-55330.2	13601.9	30775.1	61717.4	13229.3	2633.62
	-43965.1	-61708	97039.6	-11570	-13393.9	31619.4
	-8994.61	15611.3	-81528.5	-27039.1	-38806.9	14212.9
	-21717.7	-112153	37413.5	-40100.2	28435.8	-11100.1
	81222.9	41296.8	9449.93	-40727.1	-35189.2	-27797
	32668.3	16136.4	-91855.2	-7190.9	-7391.63	19350.6
	-98483.7	-43461.5	33421.3	-1160.49	-33549.1	-11440.3
	-63995.5	12960.4	-23498.7	-5909.87	-22885	25760.7
	-28477.9	19388.7	29071.7	39948	-4653.46	55061.3
	-22468.5	-5371.78	5353.66	487.011	5683.24	21787.6
	57167.2	9113.19	-19190.6	5331.88	-68172.3	8560
	-22723.3	34498.3	-7400.92	29884.4	57769.1	-22705
	18075.9	3389.62	74646.9	32464.5	34440.7	5769.34
	-56506.6	-47885.8	3705.93	39601.6	4293.6	7049.68
	23767.9	-12074.2	33984.6	-57273.5	55546.4	-15519.4
	24803.1	-25955	29209.3	-27083.8	14828.5	4912.38
	15187.4	-6465.25	-29808.5	28835.8	19744.1	-8497.84
	66188.2	44934.1	-49045.4	22894.1	55737.7	10093
	-67856.6	-1680.66	-31055.1	50561.9	-12657.1	-6523.6
	34054.3	-51296.3	37885.4	24387.1	-36858.6	3520.22
	77555.3	40605.6	-7441.21	47441.5	11013.3	32870.2
	4526.86	-39832.6	-16765.8	-49065.9	11862.4	-20818.6
	11209.3	-3732.84	-7148.3	-8799.37	-1481.17	-20510.9
	-51770.1	-7329.44	38370.2	10211.5	-6978.55	-1254
	-60837.8	-149849	34339.1	-49939.8	-12899	-22211
	81307.4	-22852.1	59198.1	-29159.6	24860	16253.5
	-69367.2	-432.722	-55736.9	57085.5	1631.84	-9446.59
	-65326.4	-9265.39	-39976.2	-53195.4	873.905	23823
	-66396.7	24165	-59037.9	27868	-3830.08	3992.7
	-50656.5	46918.8	38751.4	18074.5	-21487.1	76079.8
	93574.8	8858.25	66217.3	-45047.6	-32969.2	2085.1
	-31140.7	-54737.9	2185.31	-6154.6	33788.7	43191.8
	-82867.2	-18688.3	36359.2	-61946.4	31123.5	-34141.9
	77378.6	-145873	1773.43	-48836.4	19190.6	-50506.2
	-80238.5	71625.2	-49292	-15204.8	-29453.3	8046.07
	-60615.8	-30916.1	17275.4	-49863.7	-23823.8	30087.7
	-90811.3	31734.3	13616.3	85559.6	-1833.57	-184.385
	-55527.9	-97632.1	-26940.4	-7565.31	14233.3	-31338.4
	4506.75	32661.8	-44136.2	-2095.76	51296.8	-40384
	24170.4	21056	36479.3	-13976.9	-4934.77	-29710
	80274.6	89258.5	-8773.21	-6837.69	-7817.97	-12676.7
	19759	-112950	4766.52	47244.3	16050.7	-12462
	3155.65	62722.3	-88314.7	46855.1	-16893.1	8007.44
	-24787	4532.26	-11798.1	-27846.8	-13888.1	-13643.2
	-24437	39146	-13454.4	-5219.44	-43282.8	4557.05
	63159.4	7093.52	36039.1	18180.1	-5146.97	-25108.1
	71613.7	-79615.2	73977.5	7159.26	-48720.6	22412.2
	91093	771.716	-4390.62	-24152.2	12608.9	-1571.85
	117975	50296	19944.5	11837.9	-33826.3	21523.3
	20907	42106.2	-71195.7	33397.8	-46166.7	-11008.8
	4300.45	78100.1	-69840.5	15156.2	7039.79	-14749.9
	58767.6	36959.2	-43971.7	-12307.6	16714.8	876.141
	-38516	-40063	-108.73	46054.5	-16912.9	-21086
	30431	24113.8	-47836.6	-12945	33542.9	-20558.9
	-25676	9655.79	-23435.9	-62494.7	1811.91	-6695.84
	-67393	70186.7	-49298	-72254.8	10015.4	31201.2
	37280.3	30563.4	-30835.1	34798.1	9545.71	237.586
	68674.5	-6841.9	-25222.5	-15954.5	-29867.1	21143.6
	-10574.1	-21204.9	3457.12	-58177.3	-32135.9	-13825.1
	52392.2	-16540.4	60281.9	-5388.67	-910.257	9833.7
	-3268.36	-12493.8	-34104.1	12950.8	-12951.3	498.657
	-48169	-5646.86	10180.4	-85487.6	-2012.61	3172.28
	-7782.5	-4641.05	2121.86	-9474.48	-41531.3	-704.028
	58523.7	-11442.7	45279	29049.7	-6418.18	-37924.7
	20614.7	5529.02	41864.8	21603.7	55978.3	-14994
	9564.11	-54142.8	24121.7	30901.9	-14698.9	-3035.24
	351.979	75884.4	-46362.8	22391.1	48647.9	44299.4
	35333.8	-89361.2	-45721.7	-39115.3	12049.2	-32104.2
	17529.8	80805.9	-116251	13925	64066.5	-9096.94
	20449.8	-65481.2	-11020.1	-22232.8	11473.1	-4605.99
	35810.1	-12069.2	38049.1	-23339.8	-48095.8	-10424.5
	37827.6	62344.3	36010.4	3961.13	-17974.1	1790.34
	-68040	58882.3	25235	-4546.56	36528	11721
	25000.8	-1823.71	37088.5	12284.5	-3045.81	-20966.6
	-58751.4	-10294.1	85580.6	-20839.6	34973.5	-28836.2
	15580.7	44265.6	25868.3	-40338.3	26653.3	22403.3
	-2193.07	-15835.8	100419	19385.7	-7118.44	73684.8
	-8889.89	6636.25	2197.67	-90999	10632.2	-35359.9
	-124198	23315.5	-10081.2	22352.6	-37790.1	-11510.2
	30241.7	65948.3	8845.01	-41687.6	10424.4	-6846.19
	-7454	-37577.4	-87346.5	-21836.9	-12173	6348.35
	-61396	69819.6	70947.3	-15729.5	37471.8	54674.8
	76158.6	25117.4	8089.75	-28813.9	40183.4	6017.75
	-46047.6	34316.2	-20873.6	29237.9	25982.8	4096.77
	112405	478.831	-27638.7	53063.6	9034.87	21500.8
	59491.4	-15930	3797.96	56921.6	26706.9	17793.1
	-72960.5	-22699.6	-24186	21530.4	-42047.1	-10076.6
	35647.3	886.056	-15308.5	-1847.5	5220.11	-38481.7
	21982.5	-74808.1	-47258.7	21896.7	33979.5	-16872.5
	-19037.4	-46889.5	-10724.7	18919.9	10135.1	-11237.4
	-65631.3	75119.5	2162.15	36647.1	-16237.5	-38098.5
	-54556.2	-17981.7	-33138	39663.8	-17546.9	16848.1
	-58053.6	45938.4	-24235.7	3941.41	37420.7	-26209.5
	-106666	-15335.8	-66391.7	-57150.8	-4134.35	50048.8
	109137	83490.3	41081	-35667.4	-29206.4	29969
	-85020.1	-59220.8	-35846.7	-41605.7	35128.9	23279.1
	-22580.8	-7596.22	-109017	76821.5	-19895.5	33129.4
	-43062.6	39242.7	22143.4	41984	5637.49	-3140.95
	-15109.8	-106688	-25378.3	-26505.6	18614.9	-5081.47
	-50091	19411.9	51492.7	41669.9	16530.7	5462.25
	81231.5	1629.63	1578.58	-18913.9	30771.7	25157.8
	-51027.8	52879.2	6094.3	37351	-73357.3	-12013
	-16735.7	-47476.2	3256.04	10598.6	21813.5	7730.78
	26890.6	105966	44215.4	3764.58	-2466.26	-27598.8
	-56850.7	-59869.6	16955.5	-24295.9	14368.7	-19214.9
	19090.2	41112.6	-32282.1	-24295.7	-33039.3	24514.7
	-11367.7	104216	-45539.5	-18827.5	48978.4	15020.8
	28303.9	-88895.9	-20858.8	-84989.6	-31854.5	-18473.4
	63636	-7727.4	-75875	-4150.02	12638.5	-3317.82
	63352.7	17365.5	67854.6	28763.7	-33263.2	-18306.2
	92960.8	-31624.9	-26325.6	-35273.1	7152.18	-51889
	-4234.38	47779.1	-55632.5	13344.8	-14719.6	-51665.4
	-61283.4	-94369.8	-11119.9	-27561.5	73165	-34516.7
	-96775.9	17800.2	-34943.3	15351.6	-2294.89	46308.3
	-4859.11	3415.13	-10498.9	41231.9	6087.12	-12614.2
	-18570.6	-73266.3	-21682.9	20235	1919.7	45315.2
	47628.5	27938.7	16600.6	-6190.11	-15931.3	-16726.3
	-45735	-17825.7	13377.2	-49369.5	3271.55	-1419.82
	12657.7	-9157.05	52815.6	35615.2	5437.73	-14265.8
	-3044.97	57190.6	21080.7	35981.9	40041.7	-79333.4
	-39232.8	3824.35	-44198.1	23743.9	13143.8	36733.7
	19753.1	-47787.4	52533.4	-38739.5	6212.02	-17568
	-28745.1	67753.1	104071	25304.1	8471.55	-3906.3
	92488.7	-77497.9	-272.083	-34168.6	8180.14	6419.1
	2794.58	2841.71	42172.5	53344.9	-9830.52	12779.3
	-47429.8	20656.5	-41391.2	52019.8	-19231	-4282.4
	60545.1	14182.8	14522.9	-7126.99	-10477.4	-15102.6
	73414.3	72951.4	-10888.7	9538.25	-32145.2	12521.2
	-49166.4	71778	-7855.77	23054.8	-32607.9	-22870.5
	-7691.57	-37459.8	59637.6	42990	40700.7	-46364.4
	898.246	6133.05	-34251.1	-42215.7	39383.5	-4091.21
	37064.8	-21751.2	19753.7	76437.3	-11218.2	61061.1
	78613	36809.8	-4658.44	-24330.3	-1266.03	21099.4
	-86464.2	-71462.5	49124.2	3991.47	20004.4	-37219.3
	-141148	-15414.5	52180.3	20926.9	15756.4	10215.6
	47158.7	-3508.73	51444	-9096.98	-41196	-31388.6
	2256.25	-30487.2	30756.9	34218.8	20590.3	17975.2
	-64732.8	789.49	68451.2	18629.8	-16629.9	24647.8
	25188.8	-22718.4	-73316	-28643.2	-2439.29	32738.6
	-55456.1	-95735.9	-71000.8	287.136	-10821.7	-8043.39
	107332	-2695.5	-7987.35	52194.1	-45949.1	-22786.9
	-1993.44	5586.17	-73769	34373.7	-5543.76	-8236.59
	45932.5	251.134	-37284.4	24192.8	-9182.81	40323.2
	-57487.7	-61145.7	53472.2	11544.7	-15847.5	19982.5
	-11137.4	43644.6	-6251.59	-26226.2	-27536.7	1467.84
	-42561.1	56282.8	45826.3	-9912.55	-7025.02	-8339.54
	-47942.7	8653.64	774.136	7767.44	50983.2	-11597.2
	-107947	-75172	-22813.2	53330.1	17254.6	12819.4
	5603.31	-34330.5	109836	27555.1	28665.1	-6127.19
	18405	-27486.9	-16100.9	-43837.1	-11233	7958.16
	28462	26602.7	157.47	-19415.6	1821.01	21947.6
	29384.2	-16844.3	-29237.9	-3730.86	15749.4	51096.6
	23297.3	18074.4	69999.4	5044.94	27037.5	39740.1
	31660.8	-12311.5	26111	24033.9	66736.2	-30179.4
	-85579.8	83851.1	96543	72051.1	84948.3	17085.2
	21637.3	39725	5515.23	-21620.2	76311.1	8235.22
	34281.3	34761.9	42091.8	-52724.4	43535.3	-8300.61
	-31332.8	79480	71917.2	9366.1	-15143.8	3008.68
	92496.4	-31744.8	23466	-30423.5	41676.5	20349.6
	57836	14606.5	2876.33	-29071	-1957.21	2331.86
	103169	20066.7	17397.5	17760.9	13824.1	39611.2
	30162.8	-42019.5	56089.7	-2207.22	101782	24153.5
	-23520.3	-15423.8	53732.2	7916.14	29819.7	-21442.7
	57616.8	16984.5	-32868	21943.9	-8060.1	-26359.3
	-34028.7	-9075.98	17553.1	17764.7	14531.4	-16970.6
	-58380.9	-19536.5	-44169.2	1960.31	-3838.93	2527.53
	117571	32369.8	47527.6	-67429	-875.925	50955.6
	100536	-15479.9	58782.9	20025.3	23660.8	24358.6
	63409	-118274	38038.3	19606.2	14903	6774.42
	4832.43	-11016.4	52475.9	63636.2	31850.4	-7171.64
	-58272.2	7972.18	-56017.1	-21041.5	21194.8	-38636.6
	-15697.9	-33776	-27462.6	-7550.2	3819.91	-33384.5
	-82758.1	-57264.8	44268.4	-24568.3	13326.6	21568
	-60765.9	11292.2	-75830.1	-29471	-43500.3	-38116.3
	91729	-66362.5	9111.13	29543.3	67623.6	40181.8
	-55443.1	62963	11558.4	-42206.3	-28690	10903.9
	-46759.4	-65166.8	-9841.2	-14864.4	14521.8	-32841
	-37951.3	-63462.1	2334.64	-29917	59266	25374.9
	-45551.4	91962.1	26166.8	16079.7	-28655	-3027.04
	19992.4	53888.8	-20678.7	-20924.5	37423.2	-16876.6
	-41127.5	29548.9	40860.8	-42430.5	-22003.4	543.99
	47181.8	-48253.8	61598.1	-58242.4	-44271.8	-22232.8
	20039.5	-70011.8	-65742.2	-3114.1	8536.92	-15688.3
	94990.2	18096.5	-38032.1	-15689.5	26231.5	13162.6
	19727.6	42402	-1434.01	-66444.1	22176.4	10085.5
	52610.9	-28914.9	27514.1	-16176.7	-49279.1	-12563.6
	40692.8	-17081.5	9534.09	27266.9	-12955.4	8156.64
	35112.9	107016	-25199	11798.8	-14708.8	-14682.1
	66551	6434.33	42698.8	10157.4	36658.9	-5575.57
	-53437	-11830.9	-21788.8	4592.25	17536.6	-49614.9
	18749.6	18180.3	-54673.5	59527	41646.4	27890.6
	46490	-100295	4666.85	42642.4	-6560.72	-17369.8
	-60786.2	18142.4	-56606	69518.9	-15563.6	19716.2
	-7076.74	6652.5	58326	-55530.4	31718.3	3576.1
	56258.3	17727.8	112331	-11240.4	47337.3	-31588.5
	-30399.9	-46165.1	-43593.2	-44245.3	62691.5	-50689.3
	-12230.2	25473.2	15655.4	24277.4	-18445.7	37916.5
	41551.4	-266.654	25761	23496.9	34206.7	29741.4
	-4652.44	85017	16983.8	-58051.1	-66510.5	-9749.14
	52762.6	-2521.14	-19480.3	80.7444	12882.2	17985.8
	-39916.6	41946.8	62356.1	-46852.4	-18557	1074.25
	23358.5	48132.6	-26547.2	16789.7	-64664.4	-7870.54
	-85348.8	34285.3	-69783.6	24055.1	-27822.5	20789.7
	-28519.1	-13559.1	16450.8	-3941.86	-23385.7	-18945.6
	-794.517	71550.9	11232.9	-23894.7	7620.15	41148
	34173.8	31952.6	2575.14	-10978.3	31542.5	-32732.6
	40267.8	-7774.4	-15345.3	58650.8	5392.56	35183.9
	-17345.4	-32384.1	-41115.2	-4758.84	8525.78	47385.3
	-38185.1	-87376.8	-38702.2	8290.65	21880.4	81934.6
	-104645	-29372.4	-12181	8139	54667.7	13794.5
	101849	-107594	72772.6	33746	-32609.7	32042
	-15577.5	-42536.5	15782	-41279.6	4290.95	4093.47
	-31726.8	-28276.3	-33182.4	106402	-86514.3	-25996
	-14532.7	-33581	-20805.8	8090.77	-32103.3	-19325.7
	99174.4	59726.3	43962.2	-41742.6	4753.24	-39338.9
	12205.5	30314.7	62536.3	-20315.4	-14843	-887.032
	-37246.4	-50571.5	-71784.6	-34160	2786.27	5846.71
	56934.6	-23545.3	56993	14340.8	24664.7	-18027.2
	-98244.4	25177.4	-18917	28228	12705.6	7188.3
	-67993.1	14340.7	93757.5	-7097.86	-31874.3	-15324.9
	88321.3	-56974.4	-28353.7	41801.5	26574.6	-17077.9
	8611.24	-39806.2	-40404.8	42771.2	5751.53	808.889
	99091.9	32481.6	4840.03	-43185.1	-22529.6	12236.8
	18685.9	-40514.4	35628.3	-18934	26754.5	3776.88
	-50466.8	25491.7	-30983.4	48252.3	13647.9	5354.98
	52590.1	-2688.9	11490.4	30814.5	32661.5	-1070.77
	48083.5	111648	11420.2	-21542.3	-325.603	43141
	95182	33727.8	11829.4	-42929.5	-25771.3	-12102.8
	-114749	31385.2	-12308	1335.38	-35877.3	-19191.6
	18862.4	2085.05	9784.77	-8203.1	10517.5	51972.8
	-44414.1	34428.4	17681.8	16390.2	34751.4	-11721.2
	30393.8	32237.9	-34495.1	36104.3	-5360.92	9991.78
	1771.01	-61460	-2460.67	-11586.9	54992.9	35687.7
	97425.6	-21113.2	-508.426	12424.6	-12364.6	32158.8
	114810	-18834.1	-29839.7	-102346	-27172.7	19329.2
	68829.3	59361	-16818.4	19770.9	-6487.76	-53802.4
	-21464.2	23118	-48538.7	6888.75	-5033.21	-1630.49
	95156.4	63384.3	84008.2	-50491	-7845.41	6648.2
	117363	-31528.9	-17018.1	46265.1	-19739.1	-10182.4
	-9012.21	-24000.7	-40600.6	-6613.02	-9113.65	20123.4
	-33520.2	-75132	64420.8	-43354.2	22733.7	20403.4
	33203.4	70207.4	-6813.46	-43618	-34896	-7554.8
	-68338.5	-20192.7	29394.1	-35420.3	26339.9	23005.7
	13002.5	13981.5	-47056.4	32570.4	-45761.5	4785.32
	-95819.2	28965.6	-32428.6	-56355.8	16685.1	30095.9
	67183.5	-11600.8	23379.6	-6139.3	-24570.5	-29355.8
	13897.8	-152.8	-20236.8	17257.8	-6789.77	-16462.8
	39203.2	-47527.7	-15381.4	-9893.56	-21485	4961.13
	107380	24469.6	-25471.7	-37276.3	-34704	18497.6
	100886	10857.9	-53264.8	-58325.4	1104.69	10926.1
	66694	-118694	33376.5	-12522.1	50596.6	-6215.93
	24797.2	111006	22302.3	-40113.3	13348.1	-1616.02
	-54373.4	-59694	14040.2	11158.8	-18881.1	-20729.7
	34602.3	74225	11325.1	-30765.9	-17256.3	-59609.5
	99328.7	4839.76	47561.7	11025	-25000.8	14070.3
	-135703	-12611.6	-6708.47	2858.57	-13043.9	-16457.6
	49211.1	36108.9	-5754.87	-87859.8	4546.61	25842.4
	-20035.6	-7568.14	-24472.3	3886.15	22963.7	-37385.7
	90255.8	696.014	61831.5	33817.6	82955.9	11255.9
	3094.7	26879	45435.8	20573.3	-77236	-27090.9
	69668.1	83655.8	4641.34	97732.2	-30506.7	-1882.35
	30057	-13552.4	-38966	-42962.8	46871.6	-6567.2
	-64249.9	-10233.8	-18509.4	871.668	-11077.6	2885.6
	17979.6	48074.1	1207.77	-40868.9	-18051.8	18873.2
	33561.4	-28507.5	48026.8	21498.9	-39784.9	-42540
	-31710.3	-25426	94911.3	-68301.3	-6004.22	-20303.5
	-96794.2	-25156.6	-28564.1	-34681.5	-16751	8659.5
	60249.5	1028.21	28549.6	13395.5	-5227.24	-7709.63
	-22169.8	31959.8	-54370	33475	-6356.22	35149.3
	-111.759	-20686	15657.5	-3396.32	-16663.3	-16186
	67892.9	-66629.3	51259.3	-40748.8	48072.2	17280.8
	103104	-64403.3	-34737	-54412.6	-53164.2	-15765.7
	32657.8	14737.9	-55196.7	8103.96	51.1635	-70917.3
	-4109.92	1719.55	-67776.1	-24843.6	-44694.2	27884.6
	22749.5	30123.4	40613.7	68680.5	13348.6	-52756.6
	29289	-46477.3	-48815.3	-15906.8	-40121.6	46722.8
	51703.3	55235.1	52332.2	-4180.77	93638.3	32749.4
	35110.3	-50726	-59264.4	-55007.3	-10446.8	-1211.86
	46884.1	385.941	2436.34	31065.7	52674	10019
	118507	17518.9	-65725.7	6203.61	-8484.1	11122.8
	52989	-62679.1	16616.4	24013.5	13649.4	-23943.1
	66749.9	34114.7	-36721.6	56153.6	-8834.13	45612
	65015.3	-13477.4	2580.54	4274.94	-39327.6	-31155.6
	-112929	-10506	7463.01	1468.37	16036.1	7168.9
	109588	-1268.06	-32073.2	31575.8	-6788.1	26157.5
	112088	-52817.7	78726.1	33899.7	-11828.9	5476.19
	5459.99	-2708.84	30116	19080.3	-22695.4	-29388.9
	927.443	-63224.2	70644.1	16184.3	3415.11	-34427.9
	23894.6	4617.2	9535.04	28953.5	15556.2	-27191.4
	-29948.1	30334.2	5582.6	-42278.2	16839.1	-11583.6
	76954.5	55325.5	27043.8	62795.1	-22292.7	23298.9
	1109.61	1856.06	-5147.17	-48911.5	10824.1	6916.04
	-25855.3	49358.2	16455.5	5789.98	-36049	17625.6
	49547.4	-88048.2	25619.9	40233.1	42334.9	36360.3
	9045.34	59444.6	47906.4	-24403.3	6615.15	57231.1
	-72639	84741.6	49134.1	9539.91	-13956.3	31233.3
	-59570	49129.5	63149.1	-30718.5	16970.9	6616.18
	-28738	-53688.1	-7219.26	36816.7	-5955.54	15940
	51039.4	-59344.9	554.456	-38115.8	-14753.5	20323.4
	-121100	-17905.7	13873.1	50053.1	65002.3	31719.2
	-41590.3	45304.7	19512.2	43045.9	-7749.56	24374.8
	-2626.86	36443.3	116838	4978.29	-4006.38	-7265.5
	47496.8	85898	14460.2	-32.8168	28488.3	-1190.78
	67693.5	-806.805	-68885.8	-63146.4	-11494.8	-21802.6
	-25836.2	-17295.6	-19368.3	-34986	-3203.1	-16990.4
	-21157.5	-3517.88	-18706.2	1872.92	39397.6	26718.2
	11536.6	-56731.6	22035.9	-26039.7	-6962.58	-40000.9
	-32663.4	-44153.4	-30951.9	-9849.94	43679.2	15195
	-68845.2	94587.6	-28600.7	18098.7	-30973.2	-22109
	66875.4	-58663.3	-856.441	11565	7145.64	9519.27
	13754.1	15883.6	-39671.3	-47258.2	19593.3	13874.9
	60979.2	-19908.6	-26671.4	1566.16	-32598.7	-21797.3
	-22061.7	-30263.5	-94851.8	-21521.3	21550.8	27762.6
	47317.5	-18611.2	-36647.8	17.1079	40258.9	-5936.45
	98186	-6431.05	30584.2	837.167	2262.64	15378.7
	37668.3	41822.9	-24920.6	13812.1	14105.3	-4399.28
	-86382.1	-42527.3	-23232	4215.35	36168.6	-38152.1
	-38804	84067.2	-37064.2	18348.7	33537.8	-12489
	-98564.8	15133.9	-62380.9	18805.3	10907.9	-11964.1
	-5470.4	2636.27	33222.2	3836.34	31391.5	15100.2
	-16183	-47393.8	-23900.3	-8338.44	18319.4	7400.92
	-3822.91	-59310.4	-51545.7	-78455.9	-39674.1	-274.863
	-20265.3	672.202	-29429	18004.6	-4015.52	9507.69
	-76449.2	4977.55	-9256.09	-26936.5	-40413.1	-1769.41
	63860	12770	-14959.7	20428.4	87757.9	-32105.2
	37132	130971	17102.7	25903.1	-1667.61	4118.37
	2415.53	-29828.2	51913.1	-4129.61	14265.5	57410.1
	4945.4	120793	219.408	-75673.5	-27472.9	-45404.3
	-95314.4	87361	72034.5	-55772.5	20045.7	26454.3
	120562	48340.7	13476.6	83166.3	-31079.4	-16681.8
	-33622.9	-13280.4	9760.7	-9163.46	-20390.3	-3169.06
	40051.4	-21473.8	-38434.9	10428.8	-29574.4	12735.4
	-34.5106	-37730.5	-10435.1	58586.4	27170.4	2349.56
	4358.35	-41148.4	33321.4	-27909	7432.36	18656.7
	-43890.7	-16472.8	-8175.27	-30940	-10985.2	29342.2
	37734.2	13756.7	-50173.3	-19392.1	-5064.4	16500.6
	49105.6	40611.3	38411.1	-21262.3	22928.6	9619.74
	-23378.2	-39216.3	48251.1	-16263.8	-1012.62	-2744.97
	-33231.1	-25335.3	-14241.2	-23144.1	-19485.5	-8006.41
	-50689.3	34059.2	-39456.4	16280.2	21354.8	-24578
	85381.2	-9625.96	-16669.5	6708.5	27357.7	7927.49
	11105.1	24965.8	-21342.5	12927	-37701.2	12003.3
	-29003.2	-49764.8	-38175.6	-1916.8	2827.52	-13596.2
	29501.7	-31066.1	46710.5	126406	19145.2	-36369.2
	-103871	8138.49	1862.55	51314.8	29250.6	8397.93
	47228.1	7923.32	128623	12826.5	-1213.61	6193.13
	-29583.3	100633	-60083.3	-80079.8	-39438.2	-13387.1
	78900.1	-71549.8	-21232.8	-5843.98	-25206.3	-46418.5
	98516.8	-16783.3	28177.4	-15760.4	9401.03	-9971.39
	-39323.8	-74922	22289.5	44041.3	-15703.8	1872.05
	11470.4	-48632	-36535.7	14548	-23647.3	-3346.67
	81765.8	27971.6	-5963.04	-94.79	-51138.4	3647.14
	42277	12162	-42943.6	-68188	-58591.5	-2314.31
	27126.7	1712.42	-6914.03	30005.4	-37423.4	13317.6
	-29093.2	-97434.3	-10303.6	6360.93	5275.69	7774.76
	98164.8	7020.85	-3713.48	30634.5	352.962	-12360.1
	34225.4	23721	-11697.8	1091.64	44445.6	-1514.14
	-25314.8	13482.2	-47599.8	28951.6	-12711.4	10903.2
	-36599.7	4901.95	31285.7	-38342.3	-31134.8	-13100.4
	-18400.9	-42198.9	6023.32	37936.3	19499.7	11966.5
	77304.1	-385.792	-6840.22	-45809.1	28465	-12703
	27273.3	-111921	-38897.4	-27919.7	7859.19	4772.05
	-53541.4	-9784.22	-56698.7	-17717.7	-22570.8	-31981.4
	-119932	13810.8	88569.1	-28077.7	23000.2	5899.87
	109421	32643.3	-24889.9	-38662.8	42832.9	13139.1
	40245.3	16309	14181.7	31690.1	-52703.1	-53070.5
	-128904	-15585	7524.53	10072.3	41731.1	-5411.5
	-79712.7	-41497.9	4962.18	-17235.3	10931.1	1571.08
	-20679.9	34653.2	-1862.39	-36989.9	-44164.2	-4771.55
	29898.1	84546.1	-12639.3	-3792.32	-29294.2	-6649.99
	-23775.5	61897.7	-35400.2	18293.4	-997.848	18643.2
	-21167.6	41884.6	34056	58530.5	26667.8	27338.8
	13199.1	112473	16894.6	445.712	-8940.89	5653.62
	-40200.1	-62858.7	7119.18	6674.87	-15696.7	8043.63
	33690.7	69192.8	2315.2	-11832.4	47014.6	-32635.4
	34157.2	-1185.43	40416.5	-33469.9	-12428.3	23526.3
	-66848.9	84142.9	38520.9	35677	32216.2	-29016.7
	405.948	-9892.83	-72497.8	-7003.71	-3389.1	19083.6
	-112640	-33992.6	114177	52475.7	8178.61	-17832
	-49417	-38218.2	-19378.5	-45081.3	-26442.3	1570.51
	17668	-20072.7	-44318	22203	-20073.3	5031.22
	30270.6	-24394.8	-15482.7	-22623.5	-4120.19	-9586.86
	-64286.5	-55212.6	-30222.7	24475.4	-46347.9	-23757.5
	61694.7	24035.4	-18281.1	-13015.5	14786.7	25449.8
	4682.24	-63997.4	543.152	-3709.56	1755.04	-611.505
	-34467.1	15604.4	38185.3	61709.4	21342.7	-32352.3
	-2367.54	66274.2	15951.1	-13001.1	-25470.5	8792.29
	-43381	-1010.28	11467.4	7859.85	-65537.8	-42768
	2903.59	-32635.5	-11472.3	-38280.3	-28456.9	1909.58
	22551	-67872.8	42685.2	-58706.2	11316.9	-12047.3
	-60964.9	24134.9	7603.4	-2879.53	902.681	-6440.15
	-39365.9	-805.64	-17660.7	8278.01	-4012.87	-8759.11
	24747.8	-47985	-24696.1	-53368.2	-7085.3	-37447.9
	104455	44116	-19102.7	22360.1	9692.78	-9462.57
	36383.9	-29905.2	-28651.4	32782.5	-23202.7	-25055.9
	55930.6	-11122.2	2555.71	30233.8	43851.6	12248.4
	-30503	21805.1	-7934.29	-63562.1	18867.2	-10884.2
	-10705.5	14834.3	10624.4	-45139.8	-43557.1	20625.2
	60033.8	-31681.8	-68324.3	-17048	-24788	4850.49
	-10435.2	6323.4	-64736.2	-12956.9	-46908.8	-31624.3
	-151067	49732.8	-16298	28647.7	-46799.1	17609.1
	82350.4	2069.64	-47478.2	-38073.6	-2173.46	-34493
	13712.4	-21783.8	78929.5	9019.5	54584.9	-27584.4
	23098.1	-33546.5	-8097.31	-13577	5689.39	-4004.56
	-17203.3	98996.7	-11080.7	-50022.2	-6054.23	19718.1
	-55954.7	-27941	56795.9	741.821	-30485.5	30002.2
	87666.5	-882.18	69685.6	25826.1	-18642.4	7241.41
	-94448.7	11784.2	-29772.7	68740.7	41.9765	-19439.9
	-88292.7	47947.5	-15719.9	666.362	-2572.75	-24463
	-134761	-57230	-12441.2	6856.55	-8671.22	50022.2
	30281.9	-26249.2	-36485.8	4866.62	50383.4	15636
	-110107	34794.5	-33368.6	4204.73	-2195.03	-2964.41
	99486.8	19101.4	61429.7	-9544.22	24932.4	-3249.61
	49410.2	34229	21617	44201.6	5054.81	-17011.7
	13600.4	10136	-109542	-45398.2	-12139.9	-17038.2
	114629	-57530.3	-73256.2	-57320.8	-24370	13861.4
	-7857.88	-3270.69	-10655.3	14942.4	37642.6	34359.5
	-85760.4	-83180.5	38155.3	38990.7	12019.5	-10842
	-69111.8	-40042.7	-188.349	26838.1	29607.2	-7316.58
	23467.9	-76449.3	-8979.55	29573.8	40877	-8144.61
	-6614.9	-16594.9	-31883.5	-3113.38	-11598.3	13041.5
	70031.4	-36412.5	-47832.4	-30780.7	16774.7	-14714.8
	-26761	-105487	-6086.35	38382.1	11003.9	-20728.2
	111534	22040.1	69850.3	27495.5	62954.3	-30710.6
	-79025.9	61147.5	-10422.5	43605.3	5713.58	-34014.9
	-18058.4	24850.2	-1237.96	-39855.3	3155.46	34404
	8296.64	-34021.5	78837.3	31630.4	5644.74	15877.3
	-141991	-56234.3	115919	-17666.8	-29201	43261
	1249.51	-73021.9	31893.4	-37646.1	11115.6	-18591.1
	66831.9	18045.2	-15133.4	-5688.86	-27295.4	-2662.76
	-156641	22897.4	-19948	745.833	-22387.5	-12150.1
	62400.2	-50762.8	97061.9	45653.7	-27144	-25244.5
	-47137.4	-6514.01	-12532.4	-10083.5	-5482.93	-5443.41
	6165.16	-44581.3	57883.7	2965.31	21840.3	-2167.14
	13647.2	-12230.8	9311.59	11052.3	-33028.7	-19440
	-97881	-14162.1	-15467.8	34252.1	-33896.3	-26096.8
	-21851.9	75055	-83042.2	18809.1	7560.55	-21256
	52294.9	32126.6	593.583	22825.9	27082.6	8854.74
	9357.5	-42453.8	56893.4	-60112.9	72347.4	-11749.3
	35616.2	88794.3	83685.9	27119.7	-55692	32602.1
	24861.5	-41147.4	-19451.3	-9275.91	-9653.29	41502.2
	-54531	43891.9	41012.6	-21955.7	-16029.4	11049.5
	112765	-59874.1	-57491.2	-4558.62	14051	8635.41
	31601.2	-1738.01	-22884.8	10599.3	-14850.4	-18988.9
	101663	32375.7	-6070.73	33185.5	-40536	-523.123
	1244.78	99233.5	81477.9	66713.6	-16582.2	-12674.8
	71386.4	66484.4	17871.2	41020.7	-6469.01	-5408.07
	-35368.5	-12158	160.071	-23164.4	51834.3	7861.02
	103418	-13424.4	103374	25436.7	-16115.2	-18240.5
	65683.7	-11901.3	-13548.3	-10598.7	-1660.05	19005.1
	-17694.7	29514.6	2980.1	-1728.31	-211.535	-22015.3
	36269.6	8926	12901.6	70366.6	-2589.01	-14745
	74415.8	-1236.01	21887.5	-4804.65	18892.5	4627.3
	-12027.7	34531.5	-81655	3084.76	10093.7	-15682
	87036.2	-32263.8	-27141.3	3510.23	-40044	31722.4
	-55264.6	-8485.53	-17734.6	-6814.86	-43066.9	22741.3
	32024.9	-11970.9	-48629.3	67859.2	-33305.1	-34541.7
	962.946	-27936.6	-78767.6	-58521	-19957.4	12293.1
	-14090.8	28086.7	-43922.4	71997	6235.38	47958.6
	-117811	-11308.4	-9514.92	44885.2	259.906	5449.95
	-51181.8	59886.4	-29744.3	-11319.9	23529.5	26245.8
	59287.6	-35838.4	-59099.7	-19164.7	-29368.6	10551.8
	-10572	303.947	21613	65736.5	-53654.6	25414.5
	-77479.6	-38078.6	-75394.2	32907	-4514.25	5645.49
	-21314	8465.76	-19353.5	-16035.7	-21237.2	66787.3
	-97509.1	-26200.6	-11844.8	-19057.8	31247.7	-726.07
	38931.5	2532.84	-7240.55	16840.9	-34253	-8638.65
	15417	35008.4	8022.72	19438.3	-15976.7	327.834
	-126889	40407	-33646.6	7372.41	-51965.8	-6935.11
	-12325.5	31194.5	-102869	-2556.94	-32260.7	-36680.5
	-14.1054	93985.6	33098.1	-60176.4	-35853.5	-17513.3
	-58383.7	-52607.8	-8746.84	-34906.2	58279.4	-11462.5
	-60294.9	-4388.06	44842.9	730.785	-2653.12	12513.4
	-1167.9	8045.9	2982.71	-3740.7	-40501.2	83.6908
	-6269.79	21572.9	-9475.58	-34091.7	-24042.1	49417.5
	4283.91	2077.4	-28320.9	62046.6	27340.5	-12591.5
	-58020.8	-113123	5413.69	-19140.4	19415.8	22912.6
	-34325.5	26608.4	-20715.3	-13214.9	-44408	-23677
	81946.1	83921.7	49135	-7750.83	22050.5	-18252.1
	-77884.4	-41645.3	33885.6	69091.5	-52107.2	3495.52
	74293	-59474.5	4024.56	58796.3	16079.4	20748.5
	-28210.6	34933.6	14184.2	-11512.5	60754.3	-5894.34
	-56770.1	-39736.9	-23833	-15958.3	-26254.4	-8257.02
	35541.7	26560	42780.1	44815.1	-12990.6	-5831.26
	35066.9	12537.1	46080.6	14872	-14169.9	-54268.7
	-12903.1	-4158.56	-21745.8	45339.3	-25088.2	10505.3
	-15229.5	-921.079	-25371	-20853.9	-40167.6	25113.1
	58093.8	-28518.8	43118.8	-26694.6	11760.8	-35327
	8551.76	21104.4	93742.8	-47108	13347.4	-2926.42
	23048.2	-37958	-41902.2	16597.5	-19294.7	9349.35
	9403.07	19782	-65514.4	7173.25	-15074.2	-13552.3
	-9876.2	-11510.4	-30978.5	5642.57	-31859.2	8979.67
	30228.9	46203.1	-32122.2	-3096.23	-30976.8	-1179.08
	31822.2	29972.6	61197.2	-53728.9	18496.4	-25035.4
	-24972.6	-35748.4	-60011.9	6536.59	8246.68	-25486.5
	21498.8	-71154.3	-13953.2	6813.46	5521.77	9077.31
	-12205.3	-207.541	-1814.86	-27791.5	-25517	5204.93
	104717	-36505.4	-27455.9	-3178.11	28809.6	5423.72
	35396.1	18455.8	59077.4	34488.6	15266.2	5695.13
	58582.6	28110.3	22968.9	2433.01	-8909.99	5568.12
	-7648.24	33740.9	-16271.6	31594.9	-29455.6	22053.4
	-66420.5	-59118.3	19830.1	16364.8	44983.9	-1005.3
	-12529.5	90824.3	-18641.9	31609.2	-28345.6	-10736.2
	18784.8	30555.5	-57905	-25972.1	-41170	36819.2
	-88935.4	-9266	-62073.6	-23691.2	-32637.4	-38539.3
	28673.3	-118978	-62691.4	-31400.3	2441.83	58436.9
	5399.21	67150.1	-77644.5	-34017.7	3640.7	-5489.97
	39694.3	115565	7206.18	33699.1	10695.6	85885.8
	-120277	1892.49	-74045.4	10399.8	-28888.2	-18778.5
	-43596.2	22949.5	88884.9	-44741.7	-20844.8	-8086.46
	-57444.9	38954.2	50019.2	3794.95	-12646	-291.351
	-7908.93	27409.8	-40648.4	14419.5	18929.4	-26046.5
	39480.2	73079.8	-16179.7	16597.5	-9185.2	36863.1
	-207671	-21295.2	-1767.06	-39981.3	-1674.56	-29981.9
	-52464.4	66725	-19345.6	-32440.5	37112.5	6070.07
	22667.9	-67919.4	-52728.9	35491.4	28633.6	-14275.2
	-83794.7	-68770.9	100131	-35808.3	61166.7	-3912.39
	-46744.4	-28164.8	-33295	-53632.5	12996.4	12644.5
	-9510.98	-15844.4	47903.4	-17830.1	-10978.3	-7955.55
	-4668.15	-24940	73740.3	9251.09	-12099.8	-8472.95
	4755.13	-60104.1	52763.9	1790.54	-44104.1	-24857.2
	-42961.3	-14256.5	55325.7	69828.5	26225.7	13167.4
	-92205.3	-69724.3	49090.5	-13108.3	-40690.4	-3557.22
	-108477	-57877	-14899	36757.7	11988.1	-7376.95
	29773.8	-9420.9	57223.6	-63239.7	24736.8	-42304.3
	5348.6	-362.497	-64665.8	-82690.1	-14466.2	-37416.3
	-43060.1	-64484.2	-38630.1	21054.8	26103.8	20780.3
	2098.5	18450.6	42687.7	-35336.3	-354.876	-8405.77
	-87672.9	26567	46893.9	-26830.7	-34424.3	4594.65
	7252.46	3499.19	-39371	-71586.5	63177.2	-748.865
	-6274.33	120961	-41907.2	-42926.5	-14965.9	1746.7
	-8348.38	-57536.8	-57673.3	-5185.02	-25357.9	7452.89
	-80766	15639.5	74030.2	-4343.29	57016.7	10168.3
	32986.9	-14672.2	-27037.5	32082.7	-7511.07	-24235.1
	122824	-49995.7	74281.4	5218.52	21488.8	-4434.6
	58349.3	34416	9222.37	20894.2	23867.4	22323.9
	69945.8	76365.5	-18253.1	11083	-3770.31	-8600.63
	-58352	34623.8	-119225	14990.3	24219.1	-6679.43
	-78957.8	54908.5	45631.2	15712.8	10565.3	-13703.5
	-92471.7	-8130.86	-20835.4	-17404.8	-4282.02	41730.8
	-74945.5	2440.12	-989.797	-10492.4	10471.4	2000.05
	-37430.5	16876.1	-342.258	-2453.58	-60202.1	20163.9
	-87440.6	18000.7	-3690.46	10753.7	-33200	-2086.64
	-52355.3	51838.7	-31668.4	3789.86	8313.55	12233.7
	62200.6	-94862.2	24985.6	-36928	10121.7	-18259.7
	-28085.9	-26547	-54153.6	1658.75	-10234.7	8602.56
	-16454	22846.8	-9163.93	-25220.2	20334.1	-11897.5
	-107446	-51012.9	-30625.2	7321.8	45434	-15841
	47794.6	-67301.1	6842	2278.17	7753.13	15722.8
	71722.2	-8366.65	-29380.9	5364.01	27155.7	29268.4
	-35853.4	12803.2	37747.6	-36697.2	-34877.7	5760.8
	74840.2	-141681	30792.9	-40755.1	-60406.7	-30676.5
	-88944.8	-50258.9	-16040.8	-6977.87	-23873.4	21266.6
	-4749.45	40077.4	-46338.8	-47545.8	46523	14195.1
	-25952.5	39.1025	-45304.9	-2410.83	-43145.2	227.347
	-10900.4	-68636.1	-24139.2	7893.51	18990	-45603.4
	-129816	78386.9	-67205.3	1018.43	-24129.7	5336.39
	-31087.3	12657.5	-45925.2	-18232.5	-10166.6	-18118
	-23805.6	47795.7	86665.9	14545.4	-31423.5	-3138.46
	39557.4	-78050.5	47449.6	8262.61	-63320.5	-41640.5
	-42814.4	-5031.81	18191	-69866.7	20735.4	-47485.6
	-20431.7	52100.1	52729.7	-27843.2	13107.9	-29462.5
	-5309.64	-18853.4	55690.5	-8524.53	8318.27	-11800.7
	-51477.7	50802.3	-1968.17	41501.3	3334.79	-22324.6
	-24548.7	-14267	-8094.61	2553.84	8831.16	-4177.57
	-46506.8	69809.4	-49664.4	11828.3	63072.3	16755.8
	-25117.1	-30705.6	-17441.4	9496.72	-24081.6	-1493.43
	-18486.7	-13706.9	-57291.7	23802.2	-6071.71	16232.8
	49177	26158.3	57332.2	70275.8	1997.33	-3550.88
	-40922.1	-7051.21	20184.3	-29446	3799.27	33049.7
	-92468.7	-25378.9	-24219.9	20223.8	-16586.8	45906.2
	-2740.32	35255.6	16422.8	-199.169	-29054.5	27015.2
	51739.4	7196.8	-43948.2	22969.8	9474.95	-1874.18
	-88045.9	30347	6557.25	-64656.8	20377.8	-31918.1
	80509.1	35426.2	-62850.6	13232.7	46171.9	-4111.51
	-67437.9	64915	18546.9	27949.1	-31100.7	24558.8
	-23643.5	-100391	26255.9	-20496.6	1608.77	3046.49
	63851.3	54517.5	-39999.1	-13427.8	-41699	17748.7
	-54516.3	28444.5	-19550.4	-58361.2	-11157.9	-8476.58
	283.102	896.735	-14027.7	-61903.5	9419.1	-16918.3
	99478.6	6685.53	20848.4	-14924.3	-27625.8	913.716
	-27069.1	-3446.05	-24486.3	-13812.4	-18958.5	14906.6
	29762.8	32927.9	-9982.5	-46095.2	4440.45	-26016.2
	70065.7	-35791.2	-129956	-15794.8	-7334.93	-9356
	25073.2	-23006.7	-27280.3	42044	-18688	-33432
	-33745.7	-3168.15	-7794.71	125.345	35517.2	4353.4
	1667.45	32006	-89280.9	32860.8	-7490.49	-11240.4
	-130760	41383.4	-24797.2	5780.92	41053.9	23682.2
	-104056	9126.14	17979.8	-23825.1	-18316.9	-12285.9
	118511	9044.52	14401.7	-47668.2	-4365.29	-46256.3
	-78377.4	-743.564	1951.42	-14943	-14506.2	53210.7
	12506.4	4384.6	-1838.96	48493.8	8856.65	13009.9
	-97794.5	-16919.7	72235.5	11121.1	-13479.9	-58087.4
	10232.9	37071.6	-57733.6	40383.7	-1857.9	33779
	-42935.5	12130	20769.5	22532.7	41617.5	141.651
	56030.3	-42637.2	33785.6	29929.9	-8864.4	-25692.6
	-1784.78	68551	-4488.27	19973.9	10339.7	13040.6
	50793.8	31723.4	-44751.4	258.13	6119.21	-2890.14
	71908	-15169.5	-60847.3	24443.9	31568.5	8214.18
	-5921.52	-13510.5	30169.1	23940.4	18344.6	-28535.9
	34934.5	-25477.7	24002	-24962.5	-21284.3	23765.3
	-68182.4	-22019.9	40143.7	29624.3	-81212.4	22219.9
	26046.7	70419.2	6280.12	3315.7	32470.5	-10612
	-68427.4	42765.2	-5219.73	1660.39	-44826.9	29153.2
	3446.85	-42031.6	-20673.1	80684.2	-39988.3	-19133.9
	-70344.5	-60413.1	47046.9	-9220	-18955.9	13632.4
	-1003.81	65226.4	-33394.1	-6865.39	-18805.5	26886.5
	57704.8	436.647	18993.5	16843.5	2488.07	-11391.7
	-19896.2	5393.41	30624.4	-35019.9	-11103.5	6382.24
	-47249.2	22985.3	-37643.9	36273.5	35483.4	-8416.41
	-33875.8	-36919.9	48745	-52462.3	-20169.1	17035.5
	-18222.9	-21181.2	27057.8	48183	22568	42985.9
	-19945.6	-29435.7	-46918.7	25864.1	-27906	2893.49
	-27438.7	-1395.11	-16372.3	-36291	4309.78	-23889.9
	-722.465	23102.5	31858.6	-52602.9	71423.5	42143.1
	-11687.4	47076.2	15957.4	5230.63	616.95	-10532.8
	61363.8	9387.03	-30012	-11310	-11011.3	-21723.2
	32541.2	-31379.8	16371.9	-11048.3	30628.4	-28962.7
	117116	73938	-8784.24	-45494.9	32203.2	16206.1
	56651.3	78465	30670.5	-26447.1	-12445.4	-42565.1
	37877.2	45791.5	-31204	-26942.4	14687.7	18504.7
	-15520.5	-31295.2	-17031.2	-67371.2	16620.2	13501.9
	-3549.94	-44831.3	-35791.3	-13235.8	25919.5	-33758.5
	-127092	-5504.7	53528.9	-19252.5	29699	-15126.9
	-84572.9	-39419.6	-78761.9	40858.5	8174.75	-49362.2
	-101856	-29332.4	6830.76	13363.7	-795.882	-49046.9
	21249.4	-89663.7	41996.9	41375.3	41788.1	-28692.3
	53065.7	12165.9	-17628.4	-57118.1	38142.9	-22235.8
	15700.5	-107374	-3686.95	25378.6	-17995.5	-25113.2
	72115.1	-25152.1	15312.3	5517.63	-46128.6	-17581.9
	-45122.8	53262.6	-51080.5	9388.39	-55029.8	-31635.9
	-55890.2	-52088.8	-79088.4	-9968.34	-5112.46	-4896.21
	17241.2	-50400.7	46795	34861.8	10489.5	-10820.8
	14993.7	-31873.7	-25270.7	35423.2	25772.7	-369.322
	-34572.9	70902.1	43378.3	-24963.3	4231.28	36397.5
	-159859	-28988.9	-55979.2	-67367.7	35727.7	26550.2
	-100352	50515.7	14909.9	12729.2	-22861.5	-13484.8
	43156.7	61348.9	20161.2	27084.9	8048.15	-22424.7
	-21472.9	-16724	-1506.14	23281.5	-47901.8	8811.21
	40320.6	-5489.76	30897.2	-6607.21	11737.7	-20873
	30631.7	36317.3	23214.8	-3030.38	47365.4	28053.5
	-13714.2	-34597.1	-11877.8	54627.3	32161.6	-17807.4
	-44024.4	22737.2	-36799.6	-23576.7	-30013	-3011.87
	-29976.2	-11746.4	-7620.41	8745.98	-33551.8	24507
	-26591	77443.4	11792.8	25661.4	48669.8	-4587.13
	70776.2	-26305.5	44027	-297.276	-29463.7	12757.6
	3806.5	19734.6	32838.5	2978.48	-35123.1	14278.2
	-18647.5	76670.8	3749.57	10611.7	-5917.16	32614.1
	-41149.2	8502.18	-55059.7	1889.83	3198.99	-11790.7
	-18205.5	63560.9	-40694	-15982.7	-20293.7	-13103
	69419.4	26686.6	77465.1	5727.73	5833.33	-15161.8
	46054.5	24020.9	3152.06	-22503.8	-27723.5	22707.5
	61468.4	-104540	25525.6	17279.4	-9366.66	-2759.01
	54562	-3298.34	-8704.38	-44622.2	26671.4	-15086.4
	11836.2	43118.9	21452.4	53996.4	-21539.2	17103.5
	46631.7	-84995.6	-15873.2	-7471.82	59834.6	11012.5
	92749	-29409.8	-19414.9	-29691.6	5678.75	-10028.1
	66648.5	34167	-4845.27	-9916.35	-27123.4	-23359.7
	93842.5	7124.52	13818.2	32305.1	-12823	-5221.99
	-5767.08	-117107	-70979.6	27090.2	-64020.3	32844.8
	14742.7	-6431.43	-761.226	-35889.6	428.512	-18166.7
	35198.1	-19703.2	18236.3	-1875.05	7096.61	12771.9
	-65443	7773.78	-100552	-27345.4	-27106.7	-42600.4
	-55854.4	43293.7	13829.3	-42960.4	22347.8	-40107.8
	34295.3	67182.2	22341.5	11997.6	-23699.7	-21843.4
	42667.5	-837.699	28430.1	4484.36	-89254.6	-13132.9
	9341.01	2413.83	-43980.5	14309.1	-30787.3	-35312.8
	-72225.8	41685.5	-380.094	632.048	-6726.43	17032.2
	-75132	-12015.4	-5216.8	39044.7	19483.6	30484.9
	111554	23091.8	-36510.1	-33663.1	-1051	20949.1
	53299.3	-68564.3	-80435.1	-33911.3	-12927	13971.1
	-35829.7	-43097.9	-49802.2	34715.3	-4774.36	13116.2
	-77682.4	-86156.7	18314.5	21570.8	5089.33	-9758.52
	35015.9	-87904.4	-35805.6	-301.924	-51127.5	37100.3
	7111.19	-8428.39	22541.4	-43808.7	30273.7	-29028.9
	-70582	74169.8	36860.3	28962.4	37279.2	-2508.45
	29800.1	50429.9	860.404	17019.7	-22975.4	42950.8
	-78920.9	-23540.3	-81837.6	2573.48	29583.4	11798.3
	-42328.9	17610.7	106709	-27507.4	-19432.8	25101.1
	-43542.8	65508.1	-18414.1	462.494	32435.4	-25116.1
	115390	-70124	16330.2	65909.2	-69546	-24116.5
	24712.4	-86689.2	6783.52	10722.8	32596.8	-31975.8
	-51536.3	5023.19	31323.4	-2312.33	-19662.2	34457.4
	13723.3	-5164.32	-48774	24757.1	9469.83	-11351.6
	181.564	41197.3	-3510.61	-8919.99	55030	16693.7
	43012.4	-54870.8	8581.87	5672.66	46218.4	-28033.8
	-19548.5	-27466.5	85008.1	-35650.8	-1137.74	-27926.7
	41990	-27723.2	-89275.9	-77074.4	1147.15	-56290.4
	-29075.3	46551.2	-13284.9	17288.3	-15474.9	-1697.18
	-29447	15962.4	-29702.2	-28365.1	-17363.9	14692.7
	4902.87	5065.72	1277.14	9913.78	-7425.88	-6499.36
	-91034.8	-30803.7	-2607.39	12226.2	-47181.2	37715.4
	60750.8	17962.2	-23037.3	-51696.8	39561.2	-9610.22
	-19928.2	5834.48	77511.3	32369.6	33277.1	-13555.7
	82754.4	48005	72548.2	-32835.1	-23409.7	53294.9
	26671.7	18437.5	-32082.6	30061.7	3051.63	-15644.7
	-4696.43	-8984.05	-56832.4	15055	10230.9	-22096.5
	-117435	7834.52	-2631.53	-62739.4	-22125.3	9383.02
	14933	-35622.1	40274.7	-38987.4	-6072.19	-14075
	-13509.3	-44797.3	-40938.9	8673.78	-42169	24125.2
	-77358.7	-28836.6	11933.1	28700.3	-41333.9	-9091.38
	46714.4	5587.68	35333.9	-63831.7	-10236.7	44226.6
	25626.5	-18969.5	25633.6	-8740.65	36694.4	36229.5
	12322.1	-1724.03	-41909.2	40245.3	6304.51	2031.66
	63261.2	-9995.82	12779.7	7246.62	4712.94	5365.52
	-9401.97	-48529.6	25203.5	50084.3	267.904	-3547.1
	-10213.5	31629.8	69042.2	17613.6	27320.4	17900
	40525.7	43331.5	-42491.3	35964.9	34081.8	-7603.01
	-56026.2	28742.3	-691.122	-11405.5	-9656.86	33945
	112351	28710.7	9115.56	4336.69	-7156.31	-805.875
	65345	25559.2	-2978.17	-71292.9	-818.249	31240.1
	-76895.6	33938.1	-18311.2	9383.58	33108.4	12450.3
	17.8213	25490.5	31038	15746.7	1878.85	-13767
	62863.4	-38414.4	-20796	30419	6220.53	-3312.39
	65634.4	118743	-19685.8	-11193.6	-6841.74	-18661
	12386.4	88584.4	-30646.5	-6207.2	18605.7	11564.3
	-54178.8	-946.559	13507.4	-14418.5	2992.44	-23757.1
	-78256.3	61907.8	-59019.5	-6040.5	-182.813	-7698.42
	-25172.8	-82974.2	-78714.6	19567.9	-41191.2	42199.9
	-43370.2	-64464.1	53465.7	6555.31	262.825	53878.2
	-14616.1	-4139.15	-79805.1	3264.86	-40544	31053.2
	-77716.2	42024.7	6239.21	22891.1	3394.96	39198.9
	61441.7	28169.5	-43318.5	-8885.28	30862	-57027.9
	88173.6	-12962.9	-47113	14020	32284.4	31005.8
	-66438.5	6296.2	59735.9	2795.74	-18286.2	13898.1
	108322	72620.1	-25498.1	15754.7	-45687.9	-13315.5
	24401.9	3077.79	-27978.2	28542.9	-10532.6	5684.86
	-442.465	33732.1	-40095.1	-27399.7	-35350.4	4181.49
	-85979.1	12822.8	-24728.8	24597.2	-9750.69	-5242.32
	76133.2	-23453.4	-41219.7	16519.2	-9030.77	-15632.3
	42174.3	68499.1	22902.7	4593.07	24326.8	-2758.61
	391.54	-11264.3	-2368.18	-69744.7	-32423	-30900.2
	44665.3	-30188.7	-7370.66	7787.75	30311.8	9599.23
	-111478	875.123	-22900.3	9419.56	-10295.9	-15235.9
	-41614.6	63149.6	-28575.1	3896.14	-9023.36	45886.3
	-27557.2	-100951	11099.1	-35252.9	-16705	-20891.5
	-1598.2	10597.8	3567.76	28566.6	-6072.04	2044.61
	-51042.9	57005.7	84375.5	30086	27771.5	-37096.7
	-34511.2	-49477.4	5452.51	-853.309	30861.2	-26638.7
	32812.3	74854.5	-40779.9	5062.44	21926.7	7766.47
	98586.4	-12700.3	-62576.8	713.394	-34352.7	6433.72
	-41424.1	2676.67	-55366.6	-72748.4	-31445.4	3051.6
	30802.1	80777.1	-41823.3	-16399.1	22231.8	-15519.1
	54170.9	-20983.7	26813.4	-23821.4	-42424.9	12037.2
	-40776.9	-21260.9	52300.5	-29953.2	-26206.2	20871.6
	100065	45653.2	6946.12	-59610.8	-29160.3	29359.8
	4172.75	-47624.3	57797.2	-5464.03	-42020.3	8558.86
	-69035.8	13763.6	-40091.3	12037.5	55524.6	19241.4
	-23047.3	-28651.5	34692.5	-25798.8	-16089.1	-9725.32
	17234.1	-32407.6	-68831.5	19219.3	-29944.8	-15910.3
	33088.5	89378.8	33949.1	-51693.6	-16774.6	-21770
	-80227.5	99434.6	-46399.7	19050.2	-8333.06	23452.7
	10210.2	-8063.8	-861.364	67136.4	6718.05	21256.4
	-92984.2	-39612.5	-17225.7	-581.368	41805.2	-3220.36
	-18242.5	-18735.9	-20553	-23440.9	23783.9	47135.2
	66650.4	9737.58	-16514.1	15750	87213.6	8768.23
	7843.77	46526.7	-957.076	18653	6204.9	-20521.5
	10236.4	46811.1	24527.5	16599	6564.59	-19232.6
	-12563.4	9421.52	-94304.1	-46345.5	3973.3	4226.18
	-92656.9	7958.63	49674.6	-21835.5	-16367.4	3295.45
	46128	-2475.32	163.619	-18378	38858.6	6445.16
	51353.1	54727.6	-2763.14	5454.34	19289.9	-9094.4
	91382	-58016.7	-177.819	53891	22746.3	-28477.6
	99934.6	-40100.6	90739.8	37094.1	-14091.2	-18536.3
	19883.3	-88199.7	92939.1	69622	-3584.92	6611.3
	106846	51668.1	75899.8	-4186.78	17096.6	-21945.1
	-53409.5	46802	-45104.8	-43864.7	30865.7	-17526.7
	-57055.2	62088.1	3499.38	-46317.2	-24608.1	27404.6
	-62562.8	68128.4	-42779.4	12421.4	-32838	-25628.4
	-43921.7	14671.4	45876.6	-29582.3	-23553.4	43137.4
	103889	-9712.01	24973.6	94795.6	49983.8	-17218.2
	-20624.4	-51985.8	-210.875	16110.4	-5487.47	-10253
	13362.8	-44881.1	-46572.7	88149.8	-6250.17	2307.74
	-47967.6	35288.3	31752.9	-20128.7	8144.38	-2644.26
	-71317.9	-66666.5	-9282.98	28687.5	4059.32	22353.9
	-11550.4	3822.3	111036	1248.18	-11333.9	6642.7
	-44779.8	50306.5	23121.2	10584.2	-36975.2	16412.8
	27241.3	-38916.7	-16363.8	62407.9	8984.44	802.251
	-77787.1	43272.1	-39564.8	-26113	-20322.2	-3273.21
	5333	109499	-709.618	-13099.4	-22285.1	3987.27
	-100897	23203.4	-30032	12374.7	75203.3	30931.6
	109797	-147476	30913.9	36094.2	-73944.7	-9098.44
	-10619.2	45939.5	44416.8	-3847.65	10596.8	14965.2
	99894.4	-107277	25527.2	4988.73	-7859.19	42369.8
	39523	-50494.5	14434.9	-7918.73	-60534.2	-22473.6
	38245.4	84937.9	5546.25	-66967.8	43798.3	15927.7
	3126.42	57957.7	-36789.3	5349.93	-22139.8	-55254.4
	64876.8	-32790.4	71319.5	-39920.9	-10157.8	55040.8
	-40461.7	-16336.8	-62846	-18782.8	29843	-12836.2
	76107.9	42735.4	-57758	-18212.1	-17800.9	-2565.76
	56292.4	40720.7	-3529.71	1352.38	14309.5	-53803.6
	29288.4	31851.7	29569.8	-12288.3	-71242.1	-34389
	54408	40533.7	3797.34	66627.4	26082.6	-18736
	-110077	42148.8	-25879.9	-9149.47	-2115.4	5790.06
	-102660	32359	-16066.9	31552.3	1641.61	-653.832
	-46982.9	81423	43501.6	5164.09	61774.5	6397.27
	-97626.2	33589.7	82.4759	25436	-8149.8	8722.01
	-67726.6	-3018.88	-22782.1	26890.7	41509.9	-15479.3
	-20894.5	44455.2	-14804.7	18175.9	-14666.7	-23867.8
	-52723.8	63098	104540	4605.29	3058.06	36982.5
	-20117.1	83406.9	24668.4	2569.67	38473.6	15038.3
	23460.9	-68337.5	52802.4	-5470.13	34703.8	-3308.63
	-76237.7	60785.8	-27040	9290.49	-7174.02	5149.45
	-110691	-2815.6	63777	18700.4	-39397.6	11612.2
	93984.8	4136.59	3170.93	-28464.9	-87497.7	14834.4
	70780.6	37022.6	8768.94	-32524.8	36272.7	46771.3
	3203.47	37996.2	-46459.2	-13206.3	6630.37	-33971.6
	-19459.5	-47431.4	-24995.5	27972.6	-17066.8	-14921
	81593.6	29686.3	135984	-45978.8	-1667.32	15510.9
	13013.8	-97076.2	-9591.26	18170.5	-11368.1	-13464.8
	-34125.4	-18418.9	36893	-35768.7	-53755	-2450.3
	-39935.1	-79912.9	-11516.7	-18849	-24309.3	11360.5
	-48744	61277.6	62967	22101	12396.8	-26402.1
	954.936	55848.8	11969.9	-16373	68144.1	13017.9
	-5738.27	-40909.1	-20951.5	22874.1	37974.1	-3149.82
	15997.9	-3747.18	-38608.3	-16911.4	-2654.1	32930.4
	-82800.9	11196.9	71543.5	-38531.9	18235.9	1419.72
	48643.4	-57954.1	93823.4	17116.8	8536.92	10678.6
	-25217.1	101192	-10552.4	-17887.2	-31823.6	-18188.3
	-64560	-40399.9	-27325.9	35253.5	-13918.5	-6251.62
	41068.2	-23493.1	8350.75	28088.4	-37596.3	-14556.2
	33781.7	33811.9	46658.3	34320.5	22816.2	-30627.6
	-74693.3	-9856.79	-86816.8	84284.8	22276.6	-25925.4
	-66465.6	68534.8	114953	13918	27858.7	10898.4
	-43335.2	49863.4	5992.4	6452.08	-44755.8	15381.3
	9752.41	80695.9	-32794	28018.6	26816.2	-48364.4
	-29856.5	32770.8	-65489.6	5727.71	-14949.2	-24061.1
	49979.3	-20283.3	58843.6	4501.56	-12575.3	19921.7
	-84709.9	-81819.7	-31551.3	2944.21	4960.98	-18159.1
	78010	122359	14575.8	6731.34	14776.4	12448.7
	-37191	-7731.13	53471.4	-20472.8	10211.6	8033.52
	-12045	-49552.2	-26076.1	-20888.8	-57282.3	-39065.7
	29843.7	13670.4	-22453.5	36711	7600	31392.5
	58500.2	4117.02	-64775.4	-29646.1	8505.56	-3377.81
	-53747.1	-25370.3	-54036.5	41401.8	5883.09	4717.36
	-23559.3	-36930.1	20056.2	-14550.7	-32867.6	-8921.31
	-35678.4	-7966.11	7270.17	-1651.98	-34886.2	-33684.7
	45737.3	-20509.9	6770.24	-12714.6	-29698.2	-23555.1
	21095.8	4672.11	54132.5	-61043.9	-28333.9	-1933.13
	-31607.5	23280.5	29311.2	-32302.4	10642	-22750.2
	2337.34	19090.2	-6204.95	-3977.69	-50818.1	2344.11
	11116.6	-35638.9	56906.1	-8577.41	-3853.3	49592.7
	-24855.3	63527.9	-23392	-298.756	23299.5	5138.24
	-16006.8	77121.2	90467.8	-24266.3	-14186.6	-14475.9
	40564.8	26521.6	49384	-48936.7	23807.6	8332.68
	79168.5	6420.41	-11792.1	122665	647.142	-26786.7
	-25166.4	19970.4	30637.2	37596.6	8511.11	-29793.8
	-49743.1	4160.03	-36451.8	-5479.1	-18949.9	20026.6
	58315.5	-24318.1	33345.5	-13553.7	9016.57	40755.9
	117023	-43243.6	25580.4	-8065.95	-11987.6	12013.2
	-63241.4	-63490.8	2848.61	31471.9	36851.6	-24503.1
	-8560.97	-51248	31749.9	-31460.4	18694.6	-7743.16
	46048.5	-52022.7	44726	5206.08	-28730.4	-12544.2
	11140.6	12886.8	21117.7	20530.6	-31298.8	-4425.27
	8687.49	-8431.31	14097.7	-27190.2	41064	-8180.78
	-31545.8	6900.66	-19582.7	8771.6	-12976.4	-33816.2
	-41740	-2117.26	41817.8	8641.51	10419.2	45367.3
	93315.7	4406.76	-13445.2	-5521.78	-11076.8	-37294.8
	-43475.8	703.52	-20595.1	-4405.44	13171.1	23060.5
	17884.4	24818.8	9014.07	-4088.1	14970.5	38050.8
	36751	-66908.5	27107.2	-5038.05	1359.29	32659
	-144968	36592	31627.6	24280	29546.1	28147.8
	17558.5	45575.2	19247.2	30858.7	25350.9	-22461
	-92456.4	13475.6	20842.2	8350.68	51923	32909.6
	81120.9	19030.9	-95614.9	126062	35631.8	10220.5
	-32249.3	1647.85	-45846	-72652.6	-53706.8	-49130.2
	-12177.8	-5280.55	-39267.4	-50110.6	-2099.41	4593.86
	-13737.3	52623.5	-54384.6	28374.2	-3635.68	25934.1
	-23944.6	-98058.5	-54877.7	19352.1	-28212.2	15324.5
	73839.2	17942	-57449.9	-48098.8	14571.1	-7790.81
	-33191.7	31378.9	-38626.6	-21319.9	42760.4	-12327.3
	13631.8	-65002.8	-12591.3	-66548.2	33257.3	-43580.4
	-27280.9	-19196.5	69272.5	-3194.88	-15445.3	12816.6
	-77628.4	-93996.7	-76722.7	22312.2	29486.2	-8474.23
	6721.86	-53791.3	55826.9	39650.9	-27543.4	22972.3
	-16481.4	-55953.3	54049.6	19189.4	6182.23	7303.53
	3351.86	-30882.1	3689.6	-35878.6	26645.9	30607.4
	21389.5	25627.3	-10561.8	-45906.7	21129.7	-35064.2
	-49744.8	-15206.6	38113.8	19865.6	6021.28	-2364.05
	-100492	33493.4	49951	-19525.1	27982.9	35452.9
	30065.7	-32505.9	8680.44	29990.5	30354.9	24255.9
	-6868.21	-25069.9	-43233.4	12904.1	-39175.9	-22079.3
	43286	45541.8	70487.6	9848.09	-6011.43	-1886.57
	-28171.7	-1624.44	-57599.1	2255.15	-24510.9	11884.9
	15853.2	-16369.5	-50441	-52835.7	43938	5601.96
	-63574.8	-67699.1	17015.4	33464	-52087.3	23877.8
	-19948.2	-83464.2	-29237.7	-373.132	46958.8	-38802.8
	103811	-38078.2	-68013.3	34182.2	-53043.9	7151.39
	40400.1	-49450.9	-2166.66	-37601.2	-30955.9	5290.57
	59407.3	27912.2	-49481.4	57710.6	-1625.08	20503.5
	38352.9	74531.3	20165.7	-28693.5	11234.2	25403.2
	-73442.2	-39150.5	2178.12	11790.8	20414	17474.9
	-3976.63	33752.1	9738.32	-46856.1	26012.6	34724.9
	-45109.3	-109460	-9010.06	31172.9	-38436.2	762.633
	-72863.6	-1286.65	-22799	-16872.1	-52219.8	-21369.1
	54537.3	12066.5	11042.6	58580.3	35803.7	-20947.6
	-51931.2	-26350.3	-3740.13	-46284.6	28161.4	-17116.7
	47948.9	-65316.4	38356	-91801.3	26464.3	-1410.99
	-65111.3	51862.3	36806.2	42795.8	-769.478	-11716.8
	-76524.6	-24409.5	16234.3	45637.8	3125.15	3112.33
	-107356	-17820.6	-21997.7	5337.94	16514.6	49246
	-7769.17	-47442.1	-37843.3	3449.86	14763.3	21254.7
	-72741.3	-39111.7	-7551.09	6503.41	-35172.6	6961.55
	-49559.4	72971.5	7721.3	-31054.6	-8403.33	-22749.4
	-21192.3	56388.2	8982.45	45739.5	-9712.06	31165.2
	54503.2	5431.91	25346.4	5965.11	26664.4	-14413.1
	14585.6	-56294.7	55222	41257	-26535	-10941.8
	-12767.3	30131.2	67347.9	57197.7	14013.3	-21155.7
	108420	-56691.9	32004.9	2176.3	30618.5	16961
	57236.3	38989.8	-39394.9	-4206.54	-53743.2	-18533.5
	395.942	-10187.5	-87608.4	-56139	2855.84	-46162.3
	-19615.2	-92909.4	66354.4	26617.1	1496.71	-1869.21
	-43626.4	-39203.7	-81502.4	-42494.4	-19104.1	12440.1
	115756	17098.3	-48781.3	55720.6	24270.8	-23111.8
	-21317.4	70551	15681.2	37865.9	30455.2	-5141.77
	65147.7	-27671.2	22776.7	3848.42	64202	28067.5
	4700.48	-38586.2	-87133.8	-44129.2	-29798	21264.5
	95250.7	-65364	17501	-69805.4	-16528.1	10615.6
	42366.4	-56026.6	-29029.9	90567.4	-42260.8	-170.788
	-46343.2	67728.1	10393.6	35924.5	41953.3	-4985.25
	-57420.9	-8222.84	-55615.1	7885.69	-1499.59	-13385.6
	51055.7	13076.2	-13074.8	-18481.8	-55990.5	25335.5
	-123627	-35696.3	5397.94	-1975.24	44992.4	-21648.7
	18305.8	20372	12741.6	-42594.6	-25271.9	-3120.2
	113559	-75060.6	58413.2	32290.7	40987.9	18698.6
	-1477.08	-46568.1	129967	2988.41	72030.9	-20034.4
	-12208.8	-11689.5	-19892.2	-13498.3	-19291.4	29640.6
	67565.3	-16241.5	20901	-13598.8	-8554.96	-13705.6
	-111390	-66053.1	29362.2	-11068.3	-55320.1	-26242.5
	60288.1	27749.3	-16049.7	-43202.3	-14699.3	23990.6
	82890.4	-20086.5	60848.1	-36668.1	2654	-39775.9
	96306.5	37924.4	-49114.2	-28273.3	7332.58	27959.6
	-63661.2	-71035.5	-29388.1	6079.22	30589.2	-29483
	27650.3	32366.4	17857.8	40856.3	24295.5	-26531.8
	51781.4	6044.18	487.439	5248.21	45490.8	1395.44
	64804.3	-13651.8	-6992.68	-47818	-27846.4	-843.174
	-43448.9	54230.6	7838.89	9276.88	35184.5	-7416.78
	34216.6	-70999.6	-10288.7	5178.19	-24244.9	6911.42
	-17665.3	-15047.8	24421.2	-48672.4	-31814.4	-22170.1
	-74982.6	-26339.7	-4790.38	7781.98	35586	16942.9
	106360	-31975.6	2444.62	-46762.8	25951.3	13982.6
	39309.6	-24013.5	-58829.3	54989.9	-17939.4	-22669.2
	41857.2	12361.5	-1222.46	34812.4	34087.1	28906.7
	86284.7	18203.7	-23472.7	-15316	-28905.1	-6377.41
	-114054	-33527.1	-35883.1	-8845.02	2786.81	-36031.1
	50259.2	-29534.6	-28506	-47222.1	-12142	-46296.3
	762.263	17198.4	-45573.6	22681	5110.3	-30159.4
	-22799	-61187.2	45884.2	-19637.1	-28270.6	1302.52
	11054.6	124529	79793	-86951.1	3774.63	24343.2
	-30398.5	45583.3	-27528.7	-19748.4	43982.8	-4357.29
	47907.2	-23105.8	-40376.1	-10214.3	10535.6	-19812.1
	29711.6	-39931	-33623.9	71824.2	37.7902	85162
	84948.7	25074.5	72544.2	80618	40051.9	21185.1
	-52613.8	11125.3	-24277.8	44568.3	3157.04	-22000.5
	24086.2	50663.5	-15955.7	-93397.9	21902.5	-29506.8
	47790	23824.1	-30006.9	-9377.42	-17214.2	-6318.85
	80986.3	28298.4	43044.4	7506.59	32644.3	35421.1
	14588.3	-31909.3	-6604.57	-32731.2	46247.6	-23372.2
	48573	-36641.5	18059.9	-33491.5	9664.79	20855.7
	25518.9	16367.5	32701.1	5288.94	56862	-18246.8
	26042.9	-18933.6	-61144.5	-48557.8	-22847.9	11791.1
	59969.4	29857.9	-43934.1	-10219.1	-39422.3	30702
	-66527.2	10419.3	-11709.3	-54661.4	-32987.5	-7293.64
	14993.7	-62813.4	25184.1	22801.1	-64599.2	41571.4
	77413.9	13077.1	-61947.9	-21035.4	17380.6	-3981.99
	-48607.9	45081	102461	10976	75291.6	-22465.7
	10142.4	51963.6	27088.6	47003	39593.1	15559.5
	81365.4	-26719.1	-32766.4	47002.4	37379.7	445.451
	-37732.2	-69742.6	5936.55	26859.3	7536.6	41939.9
	-110645	-30672.9	-34217.5	54451.4	14420.4	58800.3
	-92551.9	-57320.7	-34431.5	47678.2	3124.67	-25754.7
	40083.1	35061.1	34424.1	-23365.4	-8319.72	11765.4
	-16154.4	4028.57	18425.4	-14454.9	-1308.98	-38789.6
	62192.5	-79592.5	46034.2	39034.4	33166.6	-30141.8
	-18889.3	17022.5	2813.28	-23485.8	36594.5	1077.32
	-12243.9	14248.3	1865.97	11372.8	-7600.6	20635.1
	89715.8	39390.5	35502.3	30798.4	19595.6	7017.47
	-23450	31231.4	24254.9	25125.2	-53984.3	-3062.89
	-38913.2	26497.3	-40740.8	-12979.4	-28500.6	-2545.11
	-170592	48121.2	-32912	5287.83	11059.1	-8161.62
	-29613	33893.1	32694.4	-48056.4	-9578.17	-13087.5
	56172.4	42385.9	6292.58	-30632.4	19730.1	-11744.8
	8697.13	99240.2	58834.5	-38934.6	-13270.8	-35987
	-8994.97	117952	-54605.1	-45616.5	8900.91	12382.9
	31851	13610.6	-39973.4	1085.54	26426	42075.6
	-43886.7	3534.26	-53887.6	-59684.2	-4149.51	-20018.4
	97000	43412.2	-16444.4	55035.2	44038.1	19028.7
	79935.2	53383.3	-19236.5	48301.4	-2123.01	33580.8
	23619.9	-25283.6	-97042	-18519.9	-22253.4	-16335.1
	45473	-78490.8	-21260.7	15357	8812.95	78098.2
	34303.2	-30981.9	49493	103467	7886.31	-17064.2
	40979.7	-93400.4	6197.6	-39107.3	81810.6	-13159.7
	47214.5	-30033.7	119884	-31595.5	-95557.8	-2452.85
	23122.3	-23542	17347.6	4307.93	-34346	-31163.8
	78930.6	-10373.8	63735.8	8985.33	-74542.4	-8403.48
	61716.3	-70191.9	-18321.6	50261.1	-7796.16	-31263.2
	-58506.8	-14245	39338.7	39517.9	-47833	14564.9
	102517	-8955.81	23540.8	-36361.8	5499.76	22.1026
	-4574.17	91534.8	-28264.3	13912.3	75403	-2228.33
	-108299	-81435.8	-11884.8	-21511	-17113.4	26968.5
	-29378	-40545.4	39061.4	37010.9	8077.7	14488.6
	-108759	-52241.2	29219.1	38580.5	43739.6	-7835.5
	41691.4	-3650.92	-7765.84	5807.15	-15757.6	7802.44
	42692.7	53481.3	23059.4	-13216.9	694.868	-25365.4
	-25843.4	-32284.9	-58976.7	28492.1	66345.2	-32943.7
	-24033.3	10876.5	-7094.85	-1586.24	18107.9	5883.1
	84513.8	21710.3	-52794.3	-22444.3	19934	-19342.4
	-101818	4434.46	17249	-16920.1	-21329.2	-11583.9
	41862.2	-70338.3	-9970.16	1612.28	-26666.6	-7874.66
	50639.9	-93380.3	-81619.8	27007.8	29874	-37475.5
	77068.6	-53598.7	-28425	47373.4	-40800	21239.6
	-104331	38134.1	-5729.5	-8980.51	35282	-15799.6
	-65068.6	19483.9	23450.2	46010.8	48586.9	-3414.01
	34264.6	-956.048	17481.5	30071.7	9075.57	-37324
	19623	39469.8	-34137.3	-53780.3	4097.83	21201.2
	12999.4	-18869.8	-19713.4	-11353.5	6747.93	-2155.04
	-72130.8	22178.8	21760.9	29204.6	-8481.54	1833.81
	12284.6	6203.64	-39752	45655	20451.3	15618.6
	-64420.5	-34700	-41464.7	-31189.3	34353.3	-4626.71
	-29814.2	-60234.1	-9290.25	-68231.5	22479.7	11938.2
	-18768.9	1249.64	4910.79	457.986	11338.2	-1056.21
	-78618.2	12690.3	-46506.1	-21523.3	2609.88	-13277
	-138605	-110090	-43379.2	-13479.9	-5670.53	15138.6
	97201.4	-57751.1	24524.3	6118.55	-3030.45	27836.6
	57928.1	14378.4	-73541.2	26307.8	-26912.1	-10920
	-14128.2	-73198	-12922	-11970.7	58597.9	-8327.75
	-132753	46346.8	11478.3	-29289.8	-20593.6	12314.5
	20011.7	21253.8	17108.5	-75369.4	-64572.1	-4742.94
	-55875.5	22961.2	-24883.4	-42391	-60226.9	-20933.2
	-101618	19021.1	-13928.2	-19487.7	-16473.3	36497.7
	41537.6	-16062.5	29876.7	-13517.5	25893.8	16119.7
	8184.85	46872.6	75226.7	34836.7	-6106.12	-8954.23
	79785.5	-107872	-15895.9	-23917.7	-2067	28859.6
	-26552.2	80512.7	-12021.7	25347.5	-43824.2	19774.6
	-103282	22904.8	58451.4	-6280	26515.8	-18192.1
	68744.9	-12942.5	733.4	-17995.6	-25660.4	10595.6
	10484.6	87612.1	-26627.1	-67645.5	-17384.2	-13151.9
	15971.1	65184.8	16142.6	-2905.26	-33984.9	10349.5
	51802.2	24670.8	13756.8	-56625.6	11770.1	-39170.9
	-10553.5	-73758.4	-38576.1	9340.82	32169.4	-18550.5
	124694	-5164.11	16057	-16849.1	21769.7	4884.42
	-24950.8	-2358.84	67022.2	21242.3	38897.5	-22765.9
	58908.7	64676.8	-8322.68	19232.9	30249.3	-1520.95
	47327.5	8708.34	36397.4	-9284.67	-34761.6	14360
	570.741	16670.9	7357.23	9308.75	-3439.24	2393.51
	47499.5	-45116.8	-1284.99	26968.5	-19537.1	-52972.2
	33581.5	14448.6	56957	-43527.6	9372.18	-28658.3
	29780.5	63630	95786.3	12805.5	-13922.8	-7708.21
	57890.1	-7190.41	-12358.7	12846.5	-33947.5	-7495.66
	15492.4	-62503.8	17605.7	-50893.8	-36078.8	25155.7
	-78450.1	-42124.4	-24145.5	58575.7	-82020.1	-12095.2
	19639.2	6049.01	62102.1	-51082.7	-101520	-9136.2
	-21025.4	52218.8	6154.94	-42936	6369.72	1381.04
	-154693	-12448.1	9719.07	60330.5	10079.5	-34736.7
	93425.6	-40174.6	-9724.5	23448.2	-32725.4	53950.1
	-49503.2	11527.4	-55117.9	22432.7	16273.9	-594.878
	20963.4	62260.2	1313.51	-4969.51	46822.6	35159.5
	-26009	12651.3	87655.9	-61783.3	8860.68	-3481.45
	-75595.2	20938.6	29841.5	-7373.63	-21732.2	-28638
	61066	3715.64	58014.4	101757	53346.4	5376.55
	70698.2	48272.1	-3626.17	54036.8	13427.3	33341.6
	-39019.3	-59244.9	-65185	-11942.1	-23588.1	-9843.04
	-32573.3	128816	-5241.49	2643.46	-19400.1	-4001.21
	20396.1	18181.6	16352.7	-2132.26	-10498.5	-18029.5
	-31615.3	-39649.4	-23955.3	51271.8	20418.8	48309.6
	3669.59	115117	-77734.2	-63741.9	3892.02	-3727.45
	33621.6	-19824.4	37811.2	23748.3	-23419.9	-17150.3
	39403.3	16417.5	18196.5	2173.04	-17007	26877.2
	39028.8	-34284.2	32669.6	-11885.6	-31019.2	26990.1
	-131511	-54162.5	-35753.8	-11592.4	-24873	55251.4
	-60789.4	45265.2	5781.62	-40740.6	7363.07	-8001.44
	-37314.4	-33936.5	2850.63	-7164.39	-21100	-15217.9
	-66990.6	-74515.5	10100.8	17825.5	11781.8	-10950.8
	-133147	-29398.6	-20769.5	-25311	-12539.9	30001.3
	-40294.8	-45990.9	-23443.2	14999.1	7712.43	2792.85
	28551	26180.9	-46478.8	-19462.8	3332	-13087.7
	47162.9	-54103.7	73426.7	-11374.9	40740	-35754.1
	-4966.64	-6449.32	28537.6	7584.82	-23055.7	12035.6
	35908.7	46267	15485.5	16357.8	-27570.7	-17776.9
	12638.7	-81677.1	32589.4	3741.18	10050.9	6610.14
	82524.2	35803.7	-67355.4	14037	-8390.17	14858.5
	-3024	-2705.23	-28877.3	-18728.7	-33391.9	5981.47
	101969	-77394.7	-33048.2	-461.932	-19434.1	-1297.42
	63462.8	45296.5	-2606.26	35469.5	-15692.4	-1119.84
	46839.8	-22472.4	-18015.6	29589.4	-34848.6	23204.3
	45124.7	4812.16	-27379.4	-2325.79	-27792.5	-15637.5
	21305.1	-69899.5	34120.3	-27766.2	12095	-38180
	59300.1	-29817.7	-36473.9	-53952.3	-23180.9	-6305.86
	5537.62	7444.73	-111630	-33753.6	-30960.5	1222.03
	49030.3	-24281.1	2668.18	-9592.97	-55065.5	-12996.4
	-135249	-43788	36855.5	-66249.3	14008.4	-7760.29
	-30082.2	55893.8	-4852.09	7699.42	-18933	-9072.4
	-51290.8	48394.7	6970.37	-41389.5	-22257.6	26181.3
	-27.6986	18592.6	-59512.2	-18923.3	36249.9	5671.33
	-18330.6	61237.1	-10399	3905.5	20377.3	12671.7
	938.18	13394.4	21729.9	-30901.7	-4370.85	-17810.6
	-112108	24928.7	25166.8	13151.7	-11297.4	-14640.1
	-58508	-77176.1	-33777.2	14823.2	-4689.7	-40099.6
	36803	27398.5	11848.2	36559.4	20508.5	-11890.5
	-12671	78244.2	17100.8	48041.8	17491.3	-10914.7
	37233.6	-45378.4	39670.7	43735.1	40763.6	33845.7
	-40799.8	28561.3	-67863.2	-4063.08	11066.7	-10705.6
	19496.5	-61063.2	-52055.3	-19698.8	22970.9	-62725.3
	-98014.9	-31968.9	-53354.1	-26204.7	35468	-65098.8
	27823	83108	-13005.5	-22314.7	2635.32	3888.62
	-41640.1	-22796.1	5740.74	-51161	4296.53	19380.7
	-7819.27	-21935.5	22793.5	69666	-47304.7	19322.6
	-18204.1	44758.9	10599.7	-26720.7	11758.8	-51039.9
	-71156.5	47316.1	54571.2	29347.8	5381.17	-22987.5
	46567.1	-72458.9	32777.1	-12862.4	-43612.7	14476.6
	-73193.8	-46347.8	5660.86	-28508.7	23647.1	31609.2
	70585	-9496.17	-9879.81	-19777.4	-49050.4	-14296.4
	95852	9846.67	-29628.6	-2559.82	60443.4	8028.17
	26060.5	-64931.9	8035.14	-8671.15	47367.5	-5065.17
	33753.3	7356.52	15745.5	6219.66	-2310.32	38301
	-116482	85100.8	29304.2	12466.9	22506.7	-4567.26
	-65705.3	27472.8	-3486.23	35699.1	-53438.8	11118.5
	-46374.9	30637.8	-63806.4	16163.3	2464.5	-41583.5
	60986.2	54271.9	-19710.9	-32918.8	-13433.5	-7724.99
	226.586	-35260.6	73430.9	-4663.62	-28135.3	32329.5
	-14343.3	86927.2	35665.4	-8001.33	-22517.7	14780.5
	94651.3	-81125.1	-104795	-23763.3	3722.65	13608.4
	-47901.6	-38644.2	-24398.5	8518.36	-36827.8	35241.8
	120903	73212.5	71037.2	19146.3	28507.3	-7279.48
	40306.2	-9232.26	36323.1	30318.3	32558.3	-8134.77
	-75517.5	-73106.1	-22032.8	3716.25	14631.5	31226
	75644.1	33614.6	32795.8	57132.7	-35066.1	12557.9
	41142.5	59295.1	-25193.2	-3253.95	58268.5	-6544.08
	-29931	-6413.15	-37402.8	40910.6	26199.7	-11228.6
	67768.2	-47252.6	-47801.8	-14015.3	-4681.47	-4182.82
	23373.2	42316.2	5626.96	18889.4	-34146.2	-11194.9
	-8194.49	114220	-20126.2	3143.62	31222	-34798.3
	-58914.4	61215	34753.6	18226.3	41995.9	-4112.91
	5178.18	-52114.8	23141.1	51718.4	20884.9	344.148
	-73936.6	-21019.2	107416	-22423.5	-8720.69	-11309.2
	78136.7	-4505.27	-22628	25255.4	38025.2	58636.4
	93963.2	-62139.6	11081.9	-85919	-21543.4	-22829.9
	-89600.3	26719.3	-54645.9	-39749	17522.8	-30826.5
	8781.81	56201.3	37067.2	-20903.8	-5908.72	-14095.6
	63152.4	-65286.4	71295.1	-19932.1	127974	-5093.8
	-34538.9	86704.7	155.04	-32808	19201.9	49148
	-79646.4	-105718	-17312.6	46883	-46753.9	-12752.2
	118305	-14380.2	-58565.1	-34798.1	-32992.6	-3850.72
	42153.9	-34207.1	3091.95	78228.2	-38506.2	-4328.58
	-87251.1	1258.76	-26412.2	921.987	-26358.7	-45349.9
	34557	12741	64897.6	-54027.1	1436.24	-10915.7
	-5999.18	-9913.01	-22043.2	27566	2362.88	5256.18
	-35446.2	-28780.4	23333.2	-10770.6	-6750.42	11126.3
	30683.4	-68253.1	-1219.38	-3913.69	-49305.8	-3962.27
	122185	5839.12	26290.5	43793.8	14716.6	23116.9
	-26286.2	-3913.1	48112.3	6025.31	-16590.5	-30247.5
	-72320.5	56140.5	53536.8	-21549.1	-18386.5	3461.41
	27720.4	-429.711	24834	-12473.5	5765.73	22206.9
	15785.2	2265.46	41536.4	8787.39	17931.5	-5966.08
	36768	-23792.9	-44596.8	-41578.7	-18783.5	-27364.8
	33949.8	-41889.1	10352.2	23898.7	-5255.87	750.418
	318.8	-64463	10376.5	-7749.63	-37170.9	-28851.1
	41900.3	32351.8	-37973.4	-6079.65	-27612.4	17495.1
	-82607.2	32975.2	-106393	52326.3	27839	17540.9
	-24226	-92669.1	-18916.1	11381.5	15881.5	9228
	-20631.9	22515.8	-32277.6	-1242.08	17122.7	37907.1
	-123460	53948.9	-20120.9	52399.5	-32104.4	19174.1
	-42019.9	-58294.5	-31087.4	-49915.5	24758.5	-40539.2
	-6316.51	57826.4	-26947.5	-9366.9	6360.33	21115.6
	-36592.3	-9911.51	8992.55	-39301.9	-9131.7	27922.3
	-9398	-26706.7	24939.3	-9765.38	-3472.73	-19843.9
	-89253.7	12025.9	-3206.61	-4852.27	-13265	-22931.3
	-34061.9	-20049	-30253.9	-31294.6	2513.87	5643.69
	-20390.8	3898	79378.6	19371.2	6995.02	13632
	-77435	-1599.6	-11403.6	23819.1	21183	23670.3
	-46434.7	37398.6	-26956.8	-15957.7	46819.8	-28256
	94861.2	83412.4	10761.5	16158.8	-9529.21	-39193.5
	-93408.7	-32402.2	42099.9	-1956.92	-43670.9	5962.24
	36277.5	-99588.1	-59191.4	5833.08	14166	5374.95
	-77853.4	-71859.5	33768.8	-10821.8	-74071.7	-9595.26
	85934.9	-14710.5	-40108.7	11744	-54906.5	-17404.1
	-27722.4	31538.2	30732.4	75583.6	7813.13	17147.3
	-54248.1	-50733.2	4924.51	64888.8	22877	39566.6
	-20729.5	-82295.6	6347.46	-11837.4	2474.47	40273.5
	32681.2	-14650.6	-20556.2	-8152.54	35962.4	-36430.6
	3610.15	8590.87	52049	-20617.4	-10825.8	-8742.45
	-47093.2	52376.5	-33790.6	11228.3	-29517.3	-22603.1
	108022	-15711.6	-22578.9	-10690.3	41130.8	15351.3
	59615.7	-56713.3	45521.3	4974.12	8308.15	-5246.87
	-50685.8	64957.4	-5149.94	-50846.4	37020.9	23873.6
	-91537.1	-28910.3	14856.9	32815.2	-40379.6	23692.7
	-71714.4	-38048.4	51171.4	54120.6	60768.4	-26451.7
	-2358.78	-12953.9	13299.9	17480.9	21478	-18889.6
	71887.2	3816.61	-43966	48943	-42400.1	-19617.2
	54373.1	-4346.81	12182.2	44392.8	11205.2	-6256.65
	-27909.2	-38045.7	-20750.9	8971.3	-40418.9	-20523
	47907	-19599.9	-21100.1	10605.1	37166.5	8858.54
	-76401.3	-31911.2	28002.3	18481	-38956.5	11698
	-251087	27991.6	-17062.1	30298.7	-11136.7	-44599.8
	-102303	23530.6	-40059.4	22549.3	15736.9	-11828.6
	-102061	-74182.8	43566.7	51178.9	-15319.2	14500.9
	38997.2	39105.3	-75853.9	-48924.1	48476.1	-38879.1
	12469.3	-97904.6	25513.7	-21161.3	39155.1	-4982.76
	-6315.45	-58329.7	-18331.2	-15.4799	-44202	17771.2
	-27094.1	54117.6	-7165.47	-58924.6	-11000.1	29098.4
	12898.9	22516.5	-27397.2	-27820	4215.74	-20164.3
	116379	17219.4	-30186.2	9197.94	-19074.2	20515.8
	-43955.6	-43205.7	67677.6	12016.9	13862.7	18915.8
	19081.9	-16759.1	26332.8	23008	10968.6	11880.6
	23971.8	-14992.6	35037.7	15914.5	29080.1	-2794.04
	102576	-54605.2	33915.3	9328.85	-59540.1	-14672.6
	11516.1	-64886.2	40468.8	-34272.7	7523.11	-27381.5
	-92790.1	63467.3	-88252.8	-33915.7	-56828.1	-20661.6
	-27582.9	27302.9	-43711.1	11741	-5291	-10116
	-30790.6	27625.7	-12688.5	-9990.77	-2157.03	15834.8
	-43907.4	-42884	-8699.54	22191	-25271.4	6428.21
	51876	-46034.6	-53697.1	-53179.3	-12061.8	-17785.6
	53125.4	33843.6	-60416.9	-82807.6	-67395.6	28057.1
	-40209.2	-46804.6	44320.4	-27572	19635.4	32379.4
	-20531.4	32548.3	-32574.1	8389.02	5845.09	34756.4
	-88978	-121729	79660.3	-3158.01	-13129.5	-32636.5
	-22423.4	32843.7	-46635.7	-6841.99	23549.4	36074.3
	21106.8	33724.3	-73021.1	-11362	17374.8	-12493.5
	39737.7	8572.48	4662.34	-33005.1	10229	-13600.3
	91834.9	26196.6	16898.6	43223.1	-17343.8	-904.972
	1914.96	-16978.4	45921.5	4034.14	-57019.2	9306.19
	30910.8	-80934.5	18552.1	13275.9	43056.1	20087.7
	21575.4	30774.1	96253.6	6029.44	19374.2	14991.5
	-93745.8	27956.3	-4435.82	-15997.9	-22803.2	-9773.27
	-20128.9	712.886	16934.1	68109.7	-10607.7	-6543.15
	-65178.4	-22973.2	-42.2199	50646.5	-26811.5	15096.1
	24292.6	-32449.9	-4043.77	-13158.2	34648.4	39278.2
	-3527.47	91465.1	-5258.75	-74552.6	-23481.5	24490.9
	29533.5	39703.1	-68681.9	35547.8	4617.69	-75.1456
	-23259.1	61417	2312.45	-54932.8	48177.1	-4011.49
	-81255.7	13505.9	-42081.9	-11699.4	-14753	-7518.77
	-23099.1	-31846.9	17256	43120.4	44400.4	29673.3
	5591.09	32301.6	43704.5	-43413.2	-35647.6	64.2866
	35908.5	22790.7	-32933.2	-10543.8	38922.5	2420.08
	-57021.6	-17935.8	44697.9	-16899.3	69358	6202.41
	-7814.46	82935.8	91381.2	54351.3	6511.75	-19825.9
	-5844.28	-31827.4	54777.7	4918.96	-15857.5	29731.3
	72008.8	24858	-34708.8	-5216.51	-8376.9	35177.2
	-24234.9	60184.4	-11878	13441.7	51265	26781.4
	49446.9	-66173.4	51036.2	-5055.07	-32432.1	-12380.1
	-3241.04	13826.8	-29146.9	-28489.7	6415.94	19406.2
	42327.2	-97563.8	64834.8	21838.8	-37956.6	-11711.4
	51927.1	32949.8	-16839.7	-12760.4	24.977	-8127.94
	-48230.2	4483.89	36859.5	-28915.5	44038.6	-39488.6
	-55852.4	92625.9	-20454.9	-41661.1	29302.7	-14899
	-76671.2	-31235.9	-81950.8	9476.3	-15350.5	38080.5
	56391.4	-4974.04	-11759.4	-10729.2	4435.88	-17329.9
	39746	-65821.3	-44417.1	16303	-30776.9	23719.9
	30263.8	90535.3	-135656	-22321	-17151.7	39094.6
	27186.4	-6110.85	-39684.4	-39460.6	-19455.5	11581.5
	76766.7	26043.6	11905.9	17987.7	-2429.57	8107.69
	-71907.8	50682.8	25447.2	1242.93	-34809	19425.5
	56226.6	-32917.1	57280	-5806.03	-6907.35	-15845.2
	73786.8	-45254.5	27784.1	25768.3	3371.13	4060.43
	-48054.8	13717.5	-60235.9	3975.84	21467.1	15737.4
	124610	65985.7	25729.1	-15976.6	-7257.61	-27506.7
	-123709	-54170.2	-78681.3	53749	-20599.6	-27934.1
	-106767	33600.5	-44146.6	-23818.5	10339	-14213.4
	-91649.1	49178.1	16546.9	6526.75	17713.9	-40661.4
	743.202	69736.9	31100.5	-45016.7	3941.84	35347.3
	51665.6	-39455.6	-18066.4	-28055.4	-12423.4	-35183.7
	-22492.1	32896.6	-81815.8	-14344	-15705	12138
	28051.8	-4224.08	-54595.3	953.104	-33042.6	-35020.9
	37056.1	-52554.1	23111.9	10848.8	10513.6	-13309
	59962.8	48973.5	-94576.5	55879.9	-37614.5	14028.4
	-46544.8	58177	-1849.95	21015.2	12211.4	11023.8
	-40652.9	55373	29970.7	35047	-34234.1	2092.35
	-62545.3	-48108.5	-38442.1	26199.4	23996.8	-10621.3
	-103273	-34122.3	-7281.53	36389.1	-38424.8	-10912.7
	-11703	-5970.34	37368.7	-2828.59	-23549	24661.4
	-9214.4	-7289.14	-31201.7	-4659.74	-26979	-8266.33
	-36920.9	64950.7	-17419.1	-43050.1	13129.5	-18824.7
	-31154.3	26157.1	1454.43	-22357.3	51000.8	15109.3
	21663.1	-59195.6	-17850.1	32917.2	-16056.3	17870.7
	-1734.13	58628.2	43411.1	-4235.21	-18839.7	-15773
	104554	-24705.8	-45083.9	-4309.01	35362.2	16569.6
	27859.7	-12752.4	25216.5	-10692.1	14172.5	16228.8
	-89693.8	81907.9	49403.2	9714.69	22896.7	-10403.2
	47861.5	-8458.56	40571.3	-27992.6	-6483.86	-26150.9
	124633	-32532.5	-34016.6	-28265.2	-25731.4	12306.5
	115636	-71955.6	10523.9	-12963.8	29549.7	9572.09
	-10822.7	40871.9	-42795.9	-41108.2	-45500.5	-3371.74
	91866.1	-33578.6	44027.5	64323	27707	-31513.1
	-103993	42743.3	52186	66408.4	-68950.7	-4712.22
	-20161.5	14551.8	-5288.96	-36631.3	-10570.9	23103.8
	106138	65688.1	-20504.5	-66964.3	55954.3	1912.31
	42190.3	107968	50112.8	-62513.1	5440.84	4557.32
	-24327	-71713.7	6612.24	-6216.22	-13370.1	-4058.43
	-101528	64309.1	32259.8	31140.7	-15678.9	-15906
	-81299.3	-21568.7	-16437.8	78199.3	51358	-15472
	-36766	65919.9	-15113.7	-15893.2	-10328.6	-31488.3
	55274.1	22758.6	-31045.2	72737.8	-13616.9	30432.5
	-61241.4	3475.75	-47817.7	31565.3	-51797	14558.4
	-83137.1	17897.3	-43790.1	-20973.2	13470.4	-23720.7
	-25888.5	-28818.9	-28842.1	-27577.5	17148.7	-4300.33
	383.68	-45775.2	-92325.4	-44231.2	58309.1	-5195.3
	-40576.6	14308.3	-66844.4	-28871.4	-24696.5	-509.726
	-69522.1	-81522	-30162.5	-5065.41	8318.63	42856.4
	52493	-57875.2	32805.2	56763.3	-1785.02	-2643.56
	29567.3	19972.4	-8140.03	119065	25161.9	29857.9
	31673.6	-43359.7	-75442.1	67910.8	-8883.77	23771.6
	58981.6	-17332.9	-45763.5	15983.3	-10052.8	10404.6
	48589	104406	33234.5	-13066.8	-48373.8	2938.73
	-62579.9	-38668.1	78263.7	17275.2	-27911.6	-6619.48
	-92947.7	-8345.57	-50341.9	-36723	-16797.9	-10170.9
	85051.1	-26311	7070.86	-42376.8	-55774.8	25610.5
	-37311.8	-36955	15547.7	-24843.2	-2104.55	-3208.48
	85477.9	22025.8	69343.4	31313.8	32394.4	23675.2
	60484.2	11993.9	34781	18655	-27557.5	-21394.6
	31211.3	-10517.9	-19649.8	-11773.4	-8929.17	17385.9
	-6277.89	1318.94	-230.885	-20433.1	56877.1	16003.1
	108370	-25885.9	-664.043	-8386.19	-34481.7	-9672.41
	64734.4	-5917.87	-34885.3	-42092.1	3516.03	2881.25
	-58159.3	-71591.2	-1993.42	24608.5	-25372.6	-17297.9
	-49717.3	17781.2	-3185.76	-14797.2	37971.1	38464.7
	44243.3	-17155.5	66410.6	-7137.5	6168.59	-12257.3
	89433.3	47545.8	-57681.8	9154.82	40503.1	-19282.6
	-39348.2	107371	-93839.5	-7549.59	-16739.2	-26066.5
	-45749	81186	-5949.08	63721.1	-2555.4	32969.4
	-76340.4	-40535.2	13211.2	-61019.4	-7315.61	16561.5
	-4906.3	22149.5	51068.3	-10465.5	-277.132	-11369.6
	59062.4	-15336.2	-46358.3	-51881.7	28031.5	49682.8
	52252.9	18941.9	30755	19675.7	-20500.4	-3004.22
	47284.7	-34260.3	-18976.1	-46502.8	-26454.6	-38927.6
	98201.6	13955.8	18349.1	20180.9	16300	39585.7
	-32795.9	-38365.5	99814.2	-26022.4	-21621.8	-1439.97
	10338.5	104897	-25330.2	-51485.9	8541.2	40208.5
	-21705.9	-60085	-15465.3	-48893.3	-7528.04	-25944.3
	-27594.6	14379.9	26896.8	6216.82	28590.2	13433.9
	10917.5	17627	-66620.5	-12421.3	3280.99	-42730.2
	-15344.9	33160	49656.4	25272.3	1714.28	21399.9
	-49492.1	-56025	90064.9	79148.1	-19386	35440
	57273.3	-20779	-18864.2	1295.74	9224.74	10788.1
	-23563.4	66368.1	-31446.7	25338.9	51275.8	14734.1
	45607.4	-61775.4	-73939.5	-33541.3	-29161.6	13948.8
	-142179	-20685.6	-105172	-11003.1	-32042.3	-22395.7
	-68072.8	4683.21	-70968.4	29533.6	24114.1	-34942.5
	-46677.5	-38177.4	-39635.6	-58582.5	31427.3	-48989.4
	-65402.5	17221.9	47694.8	-61645.5	-92717.2	56788.6
	43413.2	50748	-67032.8	38455.1	-17211.9	-35658.9
	-97386.9	33757.1	-28942.2	9464.72	-12253.9	-42506.3
	28987.6	47965.1	-61699.2	-9333.37	-1968.11	44566.3
	32227.1	46139.1	-10969.9	-153.771	26557.9	-15126.2
	-2350.81	28548	-3587.03	-27000.7	854.559	35907.4
	-85250.8	13105.3	12393.4	-37877.2	35159.5	10565.1
	-71359.5	-7075.4	12893	925.026	12124.3	35672.1
	39210.7	25970.1	5020.59	31433.2	-23447	32859.3
	15988.8	-49762.1	-701.503	79615.2	12864.2	90640.6
	-53153.6	22024.8	-25561	-24652	-7067.13	-34985.1
	210.951	-27.3055	-57466.7	21699.5	10458.1	-33148.2
	7079.13	-17800.4	19128.8	23514.6	8990.02	-15229.4
	-6077.81	-92259.9	-46986.6	26871.2	-40684.3	-7008.09
	52081	9464.62	17392.5	-50121.1	-1020.68	11340.6
	2401.35	45225.7	-36380.5	990.264	485.872	3760.6
	17142.5	-33403.9	60859.5	-12409.4	6938.42	-18333.6
	90556.6	-40604.3	-5714.47	-60198.7	-13440.8	19042.5
	41413.9	6237.17	-7416.57	-50351.8	12416	-10117.8
	-73406	7237.07	15607.4	2000.01	-44939.8	21752.4
	82219	-6277.11	-29298.2	-24588.7	21126.4	-35048.8
	46643.4	-59067.6	51472	-34892.4	-1611.29	-45600.7
	85620.2	87210.1	26708	7742.65	-35712.8	5890.11
	49525.2	-45124.1	-60035.6	22302.8	-28542.2	55647.6
	-38847.5	1864.83	48406.2	875.45	-20306.2	-29469.1
	23473.7	-108069	81407	-26916	-23007.1	-25785.6
	44875.9	44717.6	52668.5	-63463.2	-29048.8	41542.9
	77257.5	-10120.5	3065.78	-5315.56	-28121.5	1476.25
	-86742	71164.1	41249.4	-43208.8	-3922.29	7005.93
	18385.7	-45688	7560.39	-26873.8	4021.15	-4616.87
	-18140	691.596	7299.23	45038.5	-15639.8	7741.56
	-36106	-75093	35164.9	-58689.2	39064.4	-2312.41
	88018.8	-6273.15	-38791.9	-11519	-36496.5	5807.1
	26937.5	26014.3	-12382.1	12860.4	40073.6	589.499
	77688.4	31412.8	-29972.9	-9604.36	41913.9	-8150.34
	23677	-13758.8	-62112.6	13046.8	26267.8	-24582.7
	44776.4	33965.4	3059.61	-3987.07	-1564.7	-13878.5
	12492.2	23776.9	-25961.6	-42754.6	32365.8	875.788
	-71066	302.187	69183.4	29820.7	-40806.4	-9068.45
	41765.5	-44732.8	-46110	16085.4	2080.24	20411.5
	-16060.6	29771.3	10414.3	-37254.8	17173.2	-28317.8
	28370.1	-23392.1	13096.1	-45721.8	3248.37	6243.51
	49446.1	-56492.7	37243.8	61149.1	-31703.5	12129
	-27328	-37387.6	-6549.42	-9807.78	28597.2	-15973.6
	38479.8	9338.21	119372	5198.16	26296.3	22753.8
	-98093.8	-4706.85	44323.2	-15160.7	-51951.4	-31945.2
	101287	1511.29	50909.3	21173.2	16848.2	-31462.6
	-90239	18781.7	72609.3	-28045.9	6357.33	-6302.2
	13661.8	-30368.9	-7760.73	-19587.2	-27459.2	10903.2
	-15916.2	-8841.26	-6429.71	30101.5	11878.3	22324.4
	7042.3	-94960.5	-32835.3	7195.21	-5907.97	2504.88
	45809.8	-8709.55	7997.42	30887.7	1845.14	24512.2
	-1697.01	21568.2	51938.5	14527.1	-10196.6	20073.1
	28757.9	23307.4	54761	-20285.2	7661.4	-11921.6
	32780.2	18565.8	24220.5	2716.29	20599.8	20753.4
	-51341.7	-36455.1	-55169.6	-7527.48	1572.92	-6506.51
	-173.595	-41996.2	17794.8	-8606.39	26797.3	-1986.07
	-51240.4	-28368.6	37937.1	-4807.31	41914.5	9674.9
	87475.6	24072.5	22811.5	-25202	-11103.3	-1299.96
	-14144.6	118559	19639.9	9710.49	-69903.7	20849.3
	-166.515	29231.8	-1188.07	42403.4	-4859.27	-4410.89
	-20736.6	-105543	-37615.8	11395.7	-39898.1	9240.82
	9445.78	33559.6	10400.1	38633.4	-4886.61	-39751.2
	86894.3	12531.8	-21280.6	-78143.4	-22552.1	9284.07
	-2601.85	-76789	-49315.7	-10942.5	4721.31	-7559.16
	54205	-49211.5	21118.8	11135.6	-10598.3	21932.1
	-22122.6	40954.9	-19749	-1969.45	-40108.6	-9701.57
	7379.91	7894.18	3128.25	-3081.76	-3548.84	10614.1
	70265.7	20155.7	-44494.3	-19379.1	8123.31	-35931.6
	29104.4	-95783.6	-19048	30880.6	-12286.5	15097
	2871.26	-25361.5	21892	49882.6	7406.01	23159.7
	33185.5	26922.4	19292	-81720.5	2881.4	33705.8
	-58992.7	42611.9	4298.58	30550.3	-14307.4	-43843.2
	-6645.23	-44012.9	-11403.8	8364.3	5922.6	44785.5
	27156.6	87019.7	-54615.9	-61326.1	8527.39	-26949.8
	-141017	74493.3	18125.8	-10447	129.876	16008.4
	60987	30245	-48327.6	-27861.6	62103.3	-60876.6
	26528.2	26458.2	-55528.4	-4601.67	-1021.47	36345.3
	-13967.1	-52530	21482.5	5891.41	10884.2	12813.6
	41037.3	-48375.9	85771.6	-206.417	532.117	-31093.6
	42631.4	-168168	-5837.7	-61675.9	66256	17929.1
	-16202.1	-94232	-102154	-19049.5	-38165	-15620.3
	115674	18514.5	-17283.4	55757.4	-18744.5	-16663.9
	-3921.76	-56400.9	-41720.1	10613.3	43068.7	-17583.5
	57550.7	8103.71	37802.9	54901.9	36657	3118.29
	20519.1	-154659	-17057.1	39350.1	33312.2	36354.8
	2199.49	35285.6	-112108	12418.8	21828.5	-18524.3
	-109435	-597.754	44565.3	45591.1	28626.1	-43667.2
	-10192.5	-19478	-8142.62	-52239.2	-15658.5	-4665.7
	12248.3	26118.2	21193.4	5625.59	1880.61	-34509.8
	-76856.3	-53698.6	-12662.2	25705	39262.8	-5938.8
	32601.4	-6576.25	15362.3	1427	7205.47	-26106.3
	-103834	24509.1	-34476.2	-11644.7	-17651.5	-5792.99
	-26674.5	47074.3	-29787.3	35203	7557.33	2681.54
	10800.1	-60891.1	86196.4	-29364.2	-11707.7	-24434.6
	20695.5	-87461.9	-732.492	-1925.41	39548.2	22162.2
	-18404.5	-56736	-417.43	23523.2	490.521	-18594.4
	-65669.8	42121.4	-6012.66	19911.9	77713.2	-10311.5
	-28889.7	46978.7	34980.6	-4455.21	-5184.8	3663.41
	9338.51	-14375.7	-24372.8	17361.8	2355.44	8543.87
	15719.6	66566	-9837.61	13902.6	-29022.2	-54961.8
	25924.9	-23136.3	-14398.2	-32078.1	-10830.9	-22651.6
	-21813.3	88149.5	-98257	-11082.5	25776.7	-8522.97
	93600.3	-56856.7	27881.3	28695.9	21657.4	11772.2
	15863.8	47403	2624.61	-13552.2	-22173.3	15354.3
	-21945.6	-25583.2	-2717.49	-21218.5	34841.6	-38986.1
	107184	-45535.9	-33934	-27713.8	34423.2	-8474.54
	37992.2	-76.3212	91969	12038.1	-29811.8	-28041.1
	-111998	-30135.5	51975.6	-10206.6	43809.2	-730.209
	-16410.3	-119712	-34447.2	47444.1	45514.2	-20663.9
	54985.9	4752.88	-3222.02	-54540.2	-13964.5	29483
	21267.9	13511.8	13424.7	-45348.4	-20983.9	-22126.3
	-23009.8	-712.301	-10239.2	26389.7	51770.2	-28585
	61932.9	-20836.6	25665.3	-10821	8015.2	8492.45
	-64166.8	18672.7	-60242.5	6803.26	-5515.33	56591
	108123	5812.19	-29229.8	17431.3	-15993.4	30300.5
	30177.6	122345	73104.7	4537.51	43812.8	6951.98
	-31013	52481.2	-1815.32	49110.2	-14223.1	-38694.6
	-16553.7	63703.3	-14756.4	-3985.39	17577.2	-8926.7
	84700.8	120881	16974.6	33858.1	-33043.5	-6629.83
	84170.9	19397.3	36156.5	-916.295	-23397.1	-17375.9
	-103868	-10342.5	-33187	18907.2	-64164.7	-910.362
	20016.7	-41635.1	41707.8	-1096.36	-7744.6	-59834.3
	-49104.1	-30460.5	67314.4	75603.9	65379.8	12050.4
	-38427.3	12046.2	-22089.4	-5724.41	-13611.3	993.871
	8009.98	55498.7	-6171.63	6861.42	44619.9	46083.8
	-47621.9	-25776.9	79167.3	-26795.8	-5710.27	19146.1
	-10556.7	38987.9	-13306.8	-72469.6	-16231.2	15581.8
	-10011.3	4290.65	31495.6	-224.028	20249.9	-14040
	63159.6	10670	-7202.83	-19311.2	-21078.5	23971.5
	37306.2	-46796.8	-1603.17	3767.16	58202	-28858.4
	-23433.3	-20761.7	56210.3	-1228.92	-28208.7	19718
	-23424.7	23321.5	80517.1	31850.4	-3289.52	5066.35
	9832.36	23198.8	-6641.78	-41030.2	21878.5	-12268.2
	-11499.1	41602.5	24140.4	-8531.7	-28440.6	18861.5
	7924.01	58812.2	-30220.3	35080.2	-2376.2	-8990.57
	1635.84	26526.5	-12019.3	-24037.6	-31393.9	19770.1
	-25259.6	-71784.4	16946.2	-14341.3	6318.62	11007.4
	-36885.4	42297.3	5283.51	73126.2	7976.82	3219.54
	23585.9	-56270	-83439.3	-20895.2	-19244.2	-7899.42
	-89399.3	87235.7	78171.6	-40497.7	36035.8	-12853.2
	76054.7	11925.4	-50652	2329.57	-37474.1	-16231.8
	-44589.6	-63501.3	-5396.61	-730.421	-25166.5	-11203.6
	24114.1	114769	41206.5	11820	-20607.8	-1565.69
	80508.5	-51580.3	25471.2	-30725.2	6954.15	503.415
	14564.7	21015.6	24248.8	-22122.7	40920.2	6499.62
	125324	24883.9	8634.98	2463.42	16462.2	30159.8
	-107503	37782.3	-65731.9	-25152.4	23376	-48961
	-34028.9	-22049.9	5162.52	22251.3	24718.2	38261
	-27951.9	-85958.1	23913.1	-47233.4	-25270.7	-20997.6
	31691	-67830.4	30586	-52642.4	14590.1	7366.2
	89148.6	-72324.3	-44894.6	28936.5	34468.8	8893.34
	22724.6	-8042.92	63283.6	-4564.92	42017.7	194.266
	1793.54	-62541.8	68623.7	-42467	-1437.31	-22867.3
	34501.1	-70465.7	24882.4	-14431.9	18110	6357.14
	-44455.8	15701.1	6296.63	7502.9	-35871.6	21019
	18384.4	-20418.4	-43593	10009.1	-14944.5	12546.1
	-72662.1	-6949.9	-16034.1	-24584.5	-13018.7	5771.82
	15153.3	48101.9	-56132.3	10339.1	-46858.8	5098.07
	-60453.2	426.167	19007.4	-46652.8	8432.01	-14082.5
	-64665.5	-104.656	30740.2	-67337.6	-25419.3	41122.8
	21342.2	56446.3	-49627.8	-62785.7	-30354.3	-25429.3
	39701.9	24223.2	44161.9	-45197.9	25837.7	40136.9
	26382.5	30024.9	23511.2	26846.1	6593.8	-3457.37
	-10081.7	-74352.7	-8522.4	9045.85	3414.31	28701.2
	39422.4	-43899.9	6629.73	37359.6	-10807.3	-7303.28
	-2094.69	-4530.72	35491.5	41796.3	-22346.8	17336.1
	-59311.7	-92404.5	-62863.8	21574.3	-60470.6	-36935
	-11381.8	14275.2	-16305.3	14314.4	36056.5	-20278
	-31434.8	51398.8	13642.1	-2851.79	33336	9230.37
	10446.5	36290.4	42286	-46975.3	-15551.1	-2848.73
	-112789	5301.24	44647.9	-17889.6	22405	4434.74
	28708.9	1949.6	-8847.98	-9170.46	-9020.21	6321.03
	35846.6	28339.3	-4985.5	-5921.16	-65158.1	-1796.52
	-24395.6	84426.9	112431	12541.5	17227.7	28419.4
	15554.2	-10106.5	110404	21809.1	4255.37	-4234.99
	87862.3	-14607.8	-42522.9	-2004.67	-44815.9	6998.91
	-5373.06	88187	70881.4	43414.5	13403	13736.8
	52517.2	-39830.3	-56985.7	-28941.1	5917.52	-20965.1
	43382.1	-50382.9	5802.38	63699	30153.7	-32073.1
	53345.7	18815.2	-5287.84	-18019.5	9406.12	208.998
	-33875.3	113225	7202.71	22869.7	-21751.2	18454.8
	-84652.6	-38062.4	870.016	-4921.9	-16392.9	-23161.1
	9486.99	106173	29805.1	4543.39	-22097.8	-32319.5
	23640.9	-4320.25	19989.3	12510.3	24920.4	10490.9
	-27656.3	90544.5	-57963.1	-20489.8	2198.35	-4421.16
	1193.15	-40480.6	-12548.6	63497.4	39693.4	50106.3
	-60609	82528.1	79192.9	33489.7	-50884	-13052.8
	105366	25374.5	-48309	24070.9	695.059	-50809.4
	58691.2	-41024.1	-10000.5	33019.7	13397.8	16523.2
	31987.6	26355.8	73895.5	3251.79	5602.36	-32495.5
	-101073	15000.4	-125526	22852	-17700	14735.5
	49633.3	-54284.4	-4206.01	-79875.6	-26754	-17999.1
	-64297.9	-10972.6	37009	-27991.5	-19543.2	-12025.4
	-27365	-11377.6	-43197.7	-25129.1	42103.5	-20832.9
	296.344	10380.1	8246.97	-31490.7	-30216	-5656.79
	-60577.7	-17941.1	-32580.2	21477.6	-3088.86	-3715.87
	12999.4	2899.18	-5494.45	15146.3	75267	27054.8
	-4332.03	74654.4	-660.03	-18519	16806.5	-11186.9
	19767.3	-33906.3	-33795.6	1139.87	57316.1	-14951.4
	21165.6	26890.4	43749.5	-18749.2	-19330.6	-26344.7
	116910	-50468	45392.2	2079.67	58940	-42792.5
	104089	53437.3	11188.8	9544.08	-20296.8	36222.8
	24434.6	-35284.8	-67161	30870.6	-13212.9	6439.7
	63201.3	-17939.3	9700.32	17863.3	-20360.5	30617.7
	-60423.7	105.38	47789.6	71715.1	9390.86	10805.9
	-28338.4	-16343.1	30752.3	28961.1	53202.2	32980.1
	-120252	-4262.01	-41436.3	-4572.73	-46336.8	-37968.7
	70062.6	-94522.8	-43820.4	-27420.1	14602.6	22419.8
	-52219.2	16671	8247.48	-24316	-28559.6	37385.5
	-35028.9	31359.7	-21116.3	-22856.9	-48565.2	18589.6
	-36892.7	2712.14	-16829.9	-64259.8	9817.85	17307
	-65662.5	-50161.9	19180.6	-54434.7	9536.84	-23556.7
	-71369.6	32291.4	-76357.8	-55013.2	6785.67	12846.6
	115088	97284.4	-40129.5	-40238.6	9865.42	1807.17
	-31604.2	47286.8	32521.4	-934.293	42730.4	-27948.5
	-8381.5	-14706.3	-47975.6	-21236.3	-38940.3	7349.8
	-52045.9	-9020.28	44856.5	13754.1	18097.1	12942.5
	83838.4	-46793.6	25447	35153.2	-20813.6	-24841.6
	-91849.6	31270	83873.9	39542.5	35955.5	20237.7
	-32963.4	14811.1	11980.6	27726.9	-35134.3	-1120.08
	662.873	53651.6	-5797.82	-37989.9	-77832	-17669.4
	-34678.8	18229.7	-50765.4	-14291	-5033.72	-10169.2
	-84302	-80035	10834.1	-6162.85	2488.67	8803.28
	29899.3	-115229	-12353.3	-58285.8	19222.6	11134.6
	-35667.8	44424.4	20170.6	47536.9	-48717.9	36316
	-164615	55576.6	11848	544.449	-26428.3	25459.2
	-18070	-57175.8	-13737.5	12726.5	6083.17	-11284.7
	-7910.12	10022.9	-23901	36030.9	-39017.2	-2130.5
	61190.1	28133.4	-57149.6	34540.3	20274.8	-11806.2
	68197.9	50421.2	-12479	38403.3	54102.3	-1504.09
	-39433.1	17168.4	-24496.1	19334.9	-32522.9	16200.3
	31673	-85361.7	-37876.8	26879.4	-15267.7	-9416.07
	46762.1	-25509.2	-51319.1	-42562.8	-35207.3	-7534.18
	-14667	77608.2	40943.5	-1418.95	-45039.9	-20430.6
	62167.1	-16476.4	-84788.1	-22707	41791.5	-11798.1
	-27177.6	53093.9	-56548	15910.4	-26374.5	-36266
	42519	-45554.3	9762.45	-136.478	36758.3	-27795
	-15400.7	23882.7	60171.9	15575.6	-63492.4	-10490.8
	116036	43792.7	-88452	73821.3	-66984	29776.8
	5288.07	25778.1	21421	-2848.73	25940.2	-1092.29
	-15620.5	83593.1	8908.8	-46789.3	29265.6	-15428.7
	100682	-49559	60513.6	65939.4	29330.7	-21489.7
	64172.7	-36677.5	-3476.26	21595.9	35507	24145.7
	-125978	-58678.5	77412.9	12626.3	-24223.6	-17884.7
	23492	55760.5	-18791.4	20300.8	7393.39	-10252.2
	33283.9	-80631.1	27921.1	58839.4	-14054.7	-36725.1
	39970.2	27431.6	-38576.4	-11395.6	12789.2	-9935.33
	-27711.6	124408	-89405.5	27974.7	15991.9	34378.6
	-34259.1	2354.17	83583.8	2876.88	21911.5	35295.3
	26429.9	84032.1	-21492.3	-32010.8	-20384.3	47575.2
	-48513.9	35449.4	-1589.17	6377.92	-5149.95	-15899.3
	67088.9	-16.0907	18154.2	-5538.46	-22130.3	-9050.35
	79728.1	-91003.8	51440	36711.4	12171.2	6911.65
	-6717.06	-25232.4	43657.3	45643	43645.7	-26396.5
	10809.8	18559.7	-7952.32	23230	-5898.6	43332.5
	71623	28994.5	6207.04	86625.7	63129.1	27836.3
	91696.7	-17016.5	48678.4	44127.1	760.506	-43425.3
	-38913.1	-26718.2	14058	22052.2	79838.7	27621.6
	99127.2	51214.6	-14000.3	-35371.5	1610.43	8990.98
	-88737.1	-31204.2	12665.4	-25790.5	49336.5	-14679
	49910.6	49008.1	26210.8	21799.3	-17133.7	-35923
	86329.4	7824.2	-22986.8	-12385.5	-64605	-13208.5
	-37295.5	-58859.7	-36740.4	29163.5	-48072.1	5196.61
[truncated: 30,769 more rows]

## Sheet: c
OSR	2.455	2.679	2.902	3.125	3.3348	3.571
	25295.3	-51347.6	-4680.96	30038.4	30041.2	45259.3
	-43116.6	9361.77	-59928.4	-52400.3	-4573.84	2688.47
	-25618.3	-14344.9	543.674	-13995.8	-11665	55238.1
	33075.3	125150	-23136.2	-26372.5	-196.074	13279.1
	-104563	56645.3	-23230.9	23435.1	10257.1	1216.17
	61608.5	-34742.4	-10797	26908.8	-1762.98	-503.779
	25109.5	21908.9	58005.9	-7677.66	-31421.9	20187.6
	92761.3	25485.5	27292.2	255.027	76957.8	24259.1
	25414.8	120894	26633.9	-5930.88	-34606.1	23564.2
	-31848.2	-31594.3	4710.07	35122.2	-6096.03	6074.66
	-80045	-14317.6	16421.2	289.365	82050.7	14318.5
	20269.5	-33766.5	29555.5	3260.63	-8698.75	-8368.57
	73153.9	-33553.1	-93506.9	-65651.5	41625.5	-18896.2
	15179.3	36394.1	95719.1	-43893.9	-6051.84	-4628.06
	24196.6	-2021.43	-13804.6	26666.4	12022	-20545.9
	32643.5	71770.1	30770.5	-55451.3	-13334.1	-17330.1
	-83534.1	37633.5	-113708	-37516.8	54771.5	39275.2
	24359.8	6151.62	-75570.3	10828.9	-12959.8	33278.9
	-8516.96	84680.8	61914.9	-24245.9	-29850.9	-39697.8
	78348	-60982.4	-20567.2	-16284.7	-21190.2	11508.2
	-25043.4	-2955.88	-29551	51303	-48252.1	12709.3
	-19957.1	5510.19	-32378.2	-23255.4	-5644.03	-12248
	28789.9	8847.65	-11697	-17389.7	-5075.59	11195.2
	-25444.2	53644.7	-1913.82	-28321.9	13884.8	-23226.4
	-88988.6	45935.9	7532.62	41562.6	-13216.6	-23225.3
	16995.5	-57325.7	-32699.6	38537.2	-27991.9	18180.4
	73682.4	-39400.7	-4951.87	1627.53	-17474.2	1378.65
	35049.8	9414.89	21323.2	15950.9	-45188.9	-17431.7
	13392.4	-129447	61830.5	49052.2	-16344.1	-11804.7
	-1143.65	-24079.2	1377.85	4056.62	-28260.4	36077.1
	4964.38	-22612.2	-50621.1	-29285.6	-7173.28	1947.08
	22215.8	67683.8	-1294.83	16921.9	-37350.8	27142.6
	68907.8	-80065.5	5444.36	-38042.8	-1793.8	33537.1
	-25617.7	11396.4	64027	-7250.31	56260.6	28319.8
	4248.43	-25429.7	-29245.2	38216.3	38871.1	20796
	-115100	-95667.8	12819.8	34953.4	33601.5	-17051.9
	-17274.7	51222.7	-17438.4	53309.2	28073.9	47459.7
	15184.6	70241.9	-47846.6	14341.3	-46407.8	11600.9
	51496.9	46276.8	35711.7	-62795.4	-15861.4	-9319.58
	28342.2	-33955.1	25248.5	-5717.78	-19632.8	14731.4
	6315.19	16701.9	-38771.4	-39409	-12461.7	-23409.6
	113333	53741.7	-6377.8	30277.7	-24259.9	-16464.8
	-90218.2	15023	34425.7	68569	-16238.6	-18154.5
	240.928	-34525.5	34205.3	57797.4	14982.9	21538.7
	18791.5	-5219.03	-20561.5	-24874.3	-11532.7	4258.37
	203.036	6925.91	-51011.5	-32763.9	-10090.2	-44777
	23045.5	65280	-2376.73	-16781.2	66015.7	18640.5
	-32339.1	60168.7	-39482.2	-35336.1	16662.6	-6448.85
	-44743.4	-34496.2	66409.5	52447.8	760.29	18109
	39445.4	59370.7	14894.9	28588.4	41568.3	16532.3
	37660.9	-90598.2	-33030.9	31975.6	18923.1	14520.4
	-51438.3	122971	60113.8	60869.1	2150.17	-11553
	-12113.2	-28753.8	65212.1	-39783.4	-81995.2	-15127.1
	-40673.4	-75290.9	15532.2	74668.7	-29792.8	45041.1
	16298.5	46145.6	-44598.8	36742.3	-29504.3	-11126.4
	-30464.6	-11091.8	-28368.5	-22041.1	-29362.5	20082.6
	142117	60382.7	-24501.6	-52950.6	7299.24	-14207.1
	11056.6	61207.8	-28055.2	2403.41	10242.8	-24427.9
	-119.041	-125468	-47504	6528.16	43752.3	-1656.54
	-20023.4	56670.6	25355	-5612.11	-26338.1	-28201.9
	88476	13728.1	22801.8	2011.1	-44455.7	21686.2
	77812.1	-44939.3	46679.7	-14347.2	-13695.4	15165.4
	-8075.41	5620.62	18166.5	26056.3	-27216.3	-23636.3
	32019.5	1377.73	64055.4	-7361.24	-16371	-22983.1
	24700.3	-25095.3	-161.743	66907.2	27649.5	26074.1
	46731.1	-33288.2	-42941	-13065.3	-19876.2	31280.3
	-1687.59	7613.58	-38148.4	6427.8	-393.043	-5492.96
	-41487.4	11160.7	34951.4	605.812	-51383.1	43479
	28128.1	32482.8	109658	1387.76	48258	1881.74
	-17952.9	56256.4	-15065.6	30558.9	-11248	-25757.8
	-13359.9	-36555.4	-113866	-49564.6	-12457.8	4130.7
	33801.3	-76653	24465	30904	8737.7	-1992.64
	35028.2	-33254.1	31686.1	-12419.2	-11033	-16453
	-82935.9	79034.1	-20326.5	16310.5	-56482.1	-7448.67
	312.068	114752	-29873.7	-11489.2	-28495.5	-16092.1
	4417.64	3950.9	48022.3	14329.2	23228.5	-56835.8
	24314.1	-59019.5	24451.9	62042.6	21747.8	-34284.8
	102938	41751.6	5745.73	10861.5	-23073.2	-15990
	18901.2	2882.65	39417.3	4059.24	-22506	-3204.69
	-82919.7	42769.3	-37041.2	-28797.7	-27990.7	3759.8
	4855.29	35005	-22525.9	37427.3	2837.66	-23371.1
	122318	32730.9	70593.3	31548.5	35056.6	15105.2
	66307.3	32487.2	97464	-10811.7	-38118.4	20139.7
	-84280.9	-10304	-15899.3	-45438.3	11271.9	11564.2
	97495.7	-37013.9	19171.1	18858.3	3859.47	-6745.53
	42396.4	37444.9	-34686	8020.19	33226.3	18009.1
	30164.4	-65606.8	728.868	12372.8	56783.7	-19320.6
	-41815.4	-25801.2	22095.5	-30347.8	8931.63	8305.6
	860.478	46502.8	52369.2	-6392.09	-27506.5	3040.63
	-17637.6	54118.3	97315.9	-5715.92	11858.1	-28513.1
	34502.4	-109634	47260.2	-37592.2	-56465.2	18473.8
	-49215	-3135.53	-33547.4	-34763.3	-50485.9	-38074
	-32918.8	60585.8	109022	48439.5	29016.8	40503.2
	-102338	-111043	28444.7	41044.5	30177.1	-24418
	39293.7	-24620.7	24309.8	5436.3	-3327.74	-55896.1
	-4815.87	-63098.1	-12343.3	-16876.3	20323.4	-10472
	53674.4	53445.6	-118436	43661.1	63357.4	-3121.18
	22071.2	-10358.5	-16925.9	-24060.4	8400.07	10390.5
	27646.8	27475	-53515.8	13389.3	-397.739	5869.82
	-56943.2	56709.4	36760.2	-18273.5	-1286.35	-11167.7
	-75858.2	31730	10207.8	-20783	-11397.4	12633.8
	-91638.8	9090.54	48961.6	-38958.9	-4633.6	-17537.1
	-72433	45602.6	-1575.14	2389.34	-3563.58	-44017.6
	84900	-106008	11182.8	69052.8	906.042	24615.5
	-39.1663	8253.71	17858.1	-13211.2	49417	3024.89
	-35632.4	44864.1	28954.3	10347.8	-31392.2	-27634.3
	-61306.2	57295	73678.9	23844.8	21224.7	12407.4
	-5275.25	-59514	29026.2	-45055.6	-7791.48	21629.1
	-670.532	3348.21	73286	10262.1	30472.9	13090.8
	-57871	46641.8	-29119.9	-23458.6	48968.1	23216.4
	-117647	105233	21988.9	27301.4	6342.31	-69818.1
	-26604	87310.5	-29162.6	-32199.1	-19614.9	-32880.9
	53918	77281.9	-18261.1	-4259.04	44928.3	5049.82
	28184	2589.63	80002.9	-58324.3	50205.7	17706.7
	-25071.7	-3382.8	47407.1	18650.7	-14704.8	23312.3
	44315.3	59351.3	-3077.51	23555	57087.4	17328.3
	-33751.9	61532	-2095.1	-37049.2	470.698	-1403.26
	62228.2	32087.1	22704.4	68634.2	53247.1	-5351.18
	-110116	-1943.79	-16513.9	8016.62	9993.02	-4841.45
	52570.4	-108052	29228.8	-39339.5	-5627	-721.415
	-49865.7	60993.7	15544.3	-20844.6	-14455.4	-21670.3
	-29105.2	-34092.6	20180.2	-20748.2	5320.88	6178.85
	-43330.8	14286.9	31898.5	-14886.4	-16389.6	-16226.4
	-12909.3	-7596.39	65718.2	-18328.5	-1161.41	-44346.3
	52492.5	-13753.2	10629.7	16656.5	-83075.4	1858.52
	31733.9	48413.3	-41127.7	-35641.2	-38402.4	-18579.7
	-30903.9	1934.66	49772.7	18487.1	-44455.5	-5144.66
	7044.24	86777.1	2132.05	12257.2	9178.28	1325.91
	32247.9	-3081.32	-2640.84	23439.7	-30929.7	6437.85
	-33192.8	24053.6	44149.5	3585.38	-37032.7	-2814.98
	-85704.6	10111.5	123948	41212.5	14697.5	1976.25
	-20131.1	-42534.8	25260.8	-5852.66	23770.5	4752.61
	-40773.3	69859	-28047.2	17092	-55286.8	13867.2
	102632	68484.2	65276.5	29062.5	49457.2	2098.53
	-43365.5	-38316.2	73819.9	18048.4	24073.2	11553.2
	25302.6	-64213.1	-42301.2	-35674.9	-21350.1	-42810.4
	36494.6	-79361.4	42776.2	40220.5	-35579.1	-6487.57
	-42251.6	-16115.4	-5249.9	-61015.6	20085.6	12576.1
	23655.1	-92824.4	17729.3	-26643.4	25409.6	-23537.1
	-89913.4	-30149.4	-21388.4	3667.6	27053.1	-10701.7
	-21342.8	19005.1	-8631.86	-7256.68	9485.28	32381.4
	-42833.4	-79477.1	7984.27	-44712.3	-6331.44	55037.9
	-78516.2	123004	12803.8	5616.82	-31644.2	55907.5
	-3423.34	-63760	28082.4	28062.3	11016.2	-45141.3
	27709.9	-46173.3	-33535.1	52439.9	-18514.5	921.23
	43876.7	20231.5	8159.05	24489.4	-17125.7	5180.2
	5325.59	-30111	-13449.9	-56315.7	-6349.97	22202.4
	-22802.7	-63029.6	-37980.5	30431.1	21158.8	35911
	-50776	-127366	107634	11942.6	31388.7	-35706.6
	75944.1	43252.8	-37308.9	12204.4	24677.8	9379.07
	-45109.2	-45368.6	6887.79	-49136.3	-41298.3	45252.4
	16680.3	-31002.7	16916.4	-36462.8	-21732	55285.9
	-1189.3	16442.9	-56212.7	-34487.3	-2615.87	17328.7
	7894.04	-67421.4	27864.3	-1089.64	-15288.8	36028.7
	58731.1	608.839	15663.3	-45920.9	66489.2	-12121.8
	85479.7	18058.8	786.984	-28750.2	32677.3	-16.6507
	-75715.2	2860.93	-8458.72	-9569.65	20099.4	10707.2
	25514.1	10548.1	-18810.4	14682.3	-40635.5	-2342.81
	112766	70817.3	1611.64	29197.8	61623.3	-931.605
	59943.1	-71146.8	40707.7	-15567.4	15538.3	21604.4
	-48563	44354.3	46052.6	-53757.9	-38101.1	3764.79
	61514.8	-39589	44947.1	34214.4	7605.82	-41427.2
	73153.7	-10572.6	27545.5	-56563.1	1747.17	15210.2
	20472.9	-28700.9	-6958.03	-6887.09	-71574.6	-4730.2
	-37762.4	-56597.9	-21461.2	50077.7	-37735.3	12528.9
	-113818	154.434	-6654.07	36276.2	-18736.1	40094
	-14956	62185	49289.6	-19693.7	27463.2	1484.51
	-114812	21006.4	9982.01	5233.29	25792.3	17234.5
	-40062.4	103747	-44679.2	22336.4	-2720.54	12705.8
	93215.9	45500.7	37112.5	32333.8	17652.1	765.683
	72585.1	17648.5	13307.7	-36914.6	-40300.5	-25434
	-43218	-18983.6	-31470.6	5339.29	-43329.1	10937.1
	16896.8	41129.8	5316.93	64036.5	2608.46	14207.3
	92977	-13227.4	10254	13428.9	-20564	-11262.1
	27182.3	-22581.3	42447.3	53852.8	-24515	-30983.8
	86788.3	28022.3	-574.747	-20428.9	51187.9	3896.7
	102619	-61811.7	-15830.8	14511.2	-13452	36638.7
	-34632	11794	88132.9	-7076.13	15618.7	-31539.4
	-40961.3	72371.9	-67111.8	40073.1	-10410.5	5981.93
	64203.9	20326.1	8824.24	28503.9	17267.4	19709.7
	-29200.3	-53340.4	92870.4	86526.5	31265.2	-421.433
	-3717.63	63382.6	13317.9	727.649	-15317.6	-26411.9
	-78767.1	-43112	-38793.7	1225.11	-25034.2	1393.63
	12284.6	-27667.5	-37850.1	2105.47	2617.77	-8902.06
	-37485.2	13020	-2371.79	-60607.3	50045.6	13272.9
	73600.8	61642.2	-19661.8	8857.57	3556.51	2522.24
	61337.9	-60434.9	44171.4	-3118.86	-145.347	20476.4
	15102.2	-96634.9	50550.7	-14645.5	-5990.62	7778.43
	-116808	-9096.38	23583.8	20683.6	27767.5	9992.61
	104681	52619.1	-6628.79	-51330.7	33036.1	-79871.8
	68018.4	-47135.9	7683.03	22859.6	38987.7	-12480.4
	32710.6	-54819.9	42775.2	-1606.28	25865.6	20587.5
	-73300.7	-40369.4	28787.9	-40988.5	15375.1	72.7298
	17860.3	-92850.7	21812.2	16900.9	5713.54	15171.5
	32292.3	-27515.9	-48171.8	4450.5	12390.8	4290.5
	89725.3	26964.2	-11560.3	3069.71	32913.7	-16894.4
	-10866.4	-28780.8	9625.53	-3303.45	27611.3	18521.4
	-84433.5	2502.66	-23952.7	-9087.11	8200.16	-15880.3
	-52327.7	73218.5	63382.9	-18250.5	-41266.9	-17457.1
	-94022.7	-79516.7	-52957.1	-18793.4	43854.5	-8780.66
	19242.6	-18322.6	937.787	-14495.9	2469.31	-3471.6
	-37951.7	-18108.1	-19704.7	14820.7	-24619.8	34751.4
	-90159	14495.1	-25741	9659.19	-51865.2	-10397.8
	10346.5	12123.9	-8931.42	-26612.5	-4409.87	-30072.9
	-107012	38069.2	41062.6	69413.4	-35033.3	37807.9
	49247.6	-12733.2	63515.6	14224.9	7602.51	-15339.4
	50464.5	40510.4	-78802.4	62145.4	29724.7	12866.6
	19242.7	95392.8	20863.2	-27960.7	-9948.47	-9151.32
	60833.4	-63581.1	-4555.65	-42250.1	25016.6	-19802.6
	-83082.1	52431.8	3076.21	-27507	-12549.6	49303.4
	-75690.6	46620.6	-9082.26	-40709.9	41412.7	-22491.7
	15758.9	32123.7	-48976.1	-17014.2	-9958.01	19254.7
	-105161	-19049.9	24016.2	-35881	-60097.5	-22599.2
	60568.7	1152.9	-13460.6	20331.7	4356.22	3090.37
	50121.2	14750.9	-35694.5	37527.3	24399.4	5902.45
	44987.3	59567.1	-33890.2	437.267	-30870.8	-41403
	15681.1	-9794.07	-32176.8	-54949.8	-49025.8	-13182.6
	35891	86707.3	-2356.27	47532.9	17479.9	-18501.9
	32737.6	21431.8	104936	27014.4	37902.2	46543.4
	-38541.8	-19515.1	-17919.3	37929.3	-4565.86	16539.7
	65126.8	91038	52490.8	3123.76	7813.55	-16001.5
	4079.48	11959.5	35793.9	-2517.03	-63550.7	-24634.5
	-120213	3728.31	-68460.9	31123.4	-45566.7	18335.5
	67844.2	-288.043	97425.8	-14223.5	8017.63	14457.1
	-34659.8	-18965.2	-27566.9	47950.5	16721.4	-5715.38
	10530.1	97462.8	64365.7	6062.07	5394.1	45022.2
	-36937.2	69601.6	-24407.4	-51735.9	-24557.5	80972
	65689.4	43474.7	25699	44403.9	69970.5	9493.91
	-33581.7	17302.7	1387.84	-57556.6	7359.01	10477
	5731.45	-42265.5	42729.1	34774.4	14079.7	17110.4
	-38098	-10771.4	10895.4	-27845.3	-2281.12	-14041.2
	-88668.7	18555.9	-71540.6	36624.8	66658.1	-20231.9
	28852.3	-56574.5	-44922.1	23199.1	-41037.3	-9816.77
	33399.4	50989.8	-53652	-10364.7	-53166.3	6724.26
	26340.4	43371.2	4437.1	-30223.9	21585.8	24318.1
	23149.9	-32778.2	-64564.6	-33975.3	10987.1	-2496.33
	64442.8	-36564.5	-43295.9	18868	46861.8	9956.22
	-107833	27167.6	-7060.8	46869.7	-27810.5	-16996.5
	84383.3	30310.7	10960	21952.8	17165.1	-11385.8
	-20759.3	-27694.9	6416.91	27164	-11687.5	-2693.33
	-11302.6	-1608.15	-8228.41	-10337.2	58119.3	-33453.2
	30690.1	-13450	-61746.5	-10352.7	-55677.2	-3417.91
	-9204.23	-29741.4	-1204.61	-51057.9	-32677.7	-9311.16
	-29748.8	10832	-30214.3	-47825.6	-41345.8	3703.56
	-27910.9	2568.81	54146.5	4795.93	48940.8	2059.59
	-23938.1	17259.4	47639.2	-20373.8	17079.8	-4250.61
	-50013.7	8535.27	6311.83	41428.6	-4630.51	-12740.2
	-38075.3	138113	14645.8	-11127.9	39580	-29622.5
	31799.1	57761.1	50968	-16081.9	-21002.3	-4795.19
	-54587.5	41007	-19145.6	4393.71	-3499.13	-10464.1
	29555.2	10703.4	-29370.2	29951.1	-52863.7	-44157.1
	26074.7	59169.8	20449.8	12529.6	-1454.63	-20638.8
	-3418.09	-14010.4	5207.12	-11905.4	27472.4	26076.2
	29975.3	4287.65	8548.42	-28358.1	23172.3	-20033
	51325.3	-78406.1	-85315	-64367.9	19244.3	34980.3
	45962.9	-22590.7	33887.2	-12695.5	38684.5	-48942.4
	-2005.34	-30083.6	38708.4	-1692.79	18958.2	-18958.7
	16702.6	5900.89	25713.3	19498.4	23757	12172.1
	57367.3	-33934	39163.3	-19506.1	10667.4	-39491.5
	26877	46532.8	-48839.1	-1355.01	29511.8	8121.32
	-13720.6	-62446.2	408.712	-22352.7	16158.8	-11815.8
	-60780.6	-85572.9	-83476.5	-36693.1	11304	-21077.5
	34545.2	-63550.7	-6330.59	11644.7	-3242.17	-37272.3
	40620	-56847.8	-25052.1	-29008.1	2233.57	3356.83
	15687.4	37099.4	-49199.2	-53732.1	32713.1	24290.9
	-44580.7	46783.6	-27732.5	-10216	2037.7	10365.5
	28190.5	-34099.4	13251	-25956.9	-20405.5	4531.13
	9054.38	-1180	-57358.5	-58322.8	-69827.2	-14042.4
	43880.1	-23998.9	-27703.2	-42698.6	25901.3	-44462.6
	-105426	24382.1	-22365.1	8981.63	-12223.8	-3989.94
	45816.4	-130204	91245.6	-19940.9	15639.1	4107.13
	16050.6	-33542.9	3246.37	36938.3	5802.16	15976.7
	26259.3	-48518.9	-35733.6	17563.4	-39600.6	-27641.9
	-7227.5	-541.199	-13380.1	-4663.3	-68944.9	-25956.5
	15845.9	2465.58	-130547	-21896.5	2235.09	51902.4
	-36956.7	-13301.1	-44300.7	11560.7	-22817.1	31937.7
	-18763.4	29601	-20856.1	-19233.5	-36086.3	3462.95
	-40645.5	-45504.9	7629.31	-36162.1	18554.5	1584.59
	-70128.4	-4644.88	3964.29	-41140.2	49426.6	-4091.75
	-10152.1	-18464.4	-10882.8	6577.82	-8534.78	14572.5
	12054.4	6698.42	35988.4	4361.25	-24080	-22793.1
	36377.7	-43306.2	35164	3499.37	-4151.07	31915.1
	-37003.3	14561.9	-12681.8	94613.9	15989	10648.5
	-61413.7	-19158.4	-111272	12853.9	9524.27	4028.8
	60208.9	-27427.3	2438.33	13567.8	19295.4	-15280
	16139.6	-28734.8	-13986.2	-54192.2	29576	-22876.9
	-74654.8	47520.5	39184.8	-41853.4	65762.8	-14125.3
	14990	-49811	-62364.5	22335.7	24565.5	-15679
	-97145.9	24491.4	30928.9	32213.2	-26880.8	4458.88
	-73917.1	17968.4	-44936.8	-47885.4	14452.4	-14473.3
	15729	46451.1	-79791.8	-30691.9	-45709	-413.709
	-59334	48904.4	36851.9	-16894.4	-6996.78	-62328.5
	1576.02	-11560.1	54152.6	-7419.42	-15000.2	-29966.9
	42656.1	34062.6	-21407.3	9491.87	-45183.6	-20889.5
	21810.5	59306.6	-9825.63	45617.4	-18486.1	-15201.4
	-47145.7	-14670	33059.4	8972.21	423.779	-30576.2
	17955.6	-23900.4	13894.3	-54996.7	41411	-26914.1
	-13102.5	117788	1526.64	82686.4	-21744.3	-22830.4
	5512.7	-440.079	21110.5	22015.4	16513.9	-10132.2
	18804	-97775.2	-74828.8	10030.3	-26032.8	6400.61
	-2106.09	-25563.8	-86404.8	39809	31509	-24694.2
	-111831	-12360.1	-28107.5	-3930.22	17763.8	-11271.2
	-25170.4	3796.32	26018.3	8423.47	-8726.59	15668.8
	52244.9	-82363.4	64883.4	48849.4	12550.3	-12274
	3273.55	40122.8	-39385.7	974.262	-63447.3	-974.522
	-9676.12	24701.6	31162.5	-6904.65	691.045	5332.02
	-6571.95	-1257.61	-21531.5	22591.2	19174.2	17584.2
	61703.6	45782	-8847.93	-18021.7	-56739.4	-16429.7
	-30336.8	45720.1	-83010.5	23696.8	-37162.5	31132.4
	-798.08	-46116.8	-18116.1	77860.9	-5731.09	32379.7
	-64964.1	-26410.8	34040.6	32752.4	-30290.8	-23550.9
	-84557.9	-99662.9	-10208.4	-9997.18	-43367.4	11366.1
	72929.1	6001.57	113218	-19417.2	10243.3	5633.31
	51260.7	-29155.4	8283.53	6495.67	-18711	25795.2
	41361.7	2344.6	-29221.5	18369.7	23077.6	25433.5
	74404.1	-39742.5	22139.3	43008.6	5297.55	43586.1
	-56822.8	-26185.7	46590.9	57056	16089.3	14493.1
	-98509.4	3035.23	-57223.3	-11533.6	-9399.67	24661.1
	25194.8	75709.1	24082.6	26689.2	-6604.44	18596.5
	-26286	75940	-6573.47	-28186.1	5029.52	49916.4
	28539.2	29728.4	-16103.8	-52334.7	13237.3	-4347.24
	-56567.1	15062.3	11197.7	-25657	26297.5	1009.85
	-65846.4	-41341.4	-86797.2	-56583.9	-21963.7	-15968.9
	-80208	35266.8	62110.3	-40466	46983	-22709.5
	-33.0481	1111.65	-4135.06	42345.6	-4077.52	32074.5
	-35667.8	-54047.9	103119	47950.2	47129.6	20608
	69377.4	78580.1	34136.8	-63316.4	-38118.8	38715.6
	-54113.9	-53581.5	-31133.6	29489.2	54223.6	-30062.8
	-72949	42899.9	29491.2	13469.2	-26113.2	5840.69
	-17759.9	-6542.48	-37618.5	49776.1	25107.9	-14552
	-37220	-34466.5	42962.3	-2066.12	50566.5	2331.07
	108935	51190.3	1843.92	51625.4	1385.13	-8947.49
	69180.6	-20929.4	1042.38	-20008.2	-45188.2	-2467.88
	23755.8	41122	47019.4	61472.8	-35297	-7186.58
	45223.9	-17805.1	-36921.5	48560.8	-35129.4	16921.9
	-4621.43	2290.91	-70078.9	13634.9	9527.33	-4839.75
	-20273.5	-97113.5	-26657.4	-10043.5	9695.74	1816.99
	-96610.9	29521	-36127.4	-38320.3	-49252.4	13379.5
	-1334.27	30176.8	-70384.3	39837.2	63874.4	-4735.03
	26884.9	-65951.8	-68977.5	-47293.1	25620	37974.3
	26140.7	16373.2	9377.97	-51719.6	-2396.99	23216.7
	62934.2	28163.3	29642.1	9112.16	-11149.5	-2330.87
	14391.9	-6652.69	-18840.2	-3146.19	6126.97	-10999.3
	-73355.8	31512.3	20104.3	-7304.17	38176.1	-35094.6
	-90269.1	-23345.5	23234.5	-27635.5	-674.883	-54790.8
	116984	-40858.5	-31113.4	167.387	20659.7	-53469.8
	-9472.34	9213.73	-35647.1	8620.61	-21558.4	-38557.7
	13093.9	-29097	-50892.6	11882.2	22449.3	-60.4782
	-88267.6	-37150.6	142.003	29780.7	2884.64	-5509.06
	62723	-18860	12500.4	-23009.4	-27451.7	-5013.05
	7242.04	-8217.48	-28612.9	28937.3	13221.6	-46141.6
	-86098.2	18170.7	-8555.08	22967.6	5279.94	9115.13
	31093.4	-83486.7	-1804.06	-1585.27	-49808.7	32152.9
	-17939.1	-32322.8	11361.4	-65681.9	-26900.1	22874.3
	58990.3	61022.3	-31484.2	21657.4	-12302.3	40618.2
	-18597.2	42517.1	111511	9063.76	25376.6	-25786.5
	-3088.64	7557.32	20013	-19754.5	8532.85	-1885.03
	-39401.9	-3834.99	17422.1	-65252.2	12711.5	-36010.8
	96483	-61373.2	-46340.5	19758.3	-5098.31	-30198.4
	-14372.7	803.192	38253.5	-20265.2	21646.6	22083.2
	47034.5	-63224.7	-57.8983	64892.5	10143.2	17648.3
	78851.3	-28392	-10488.8	-13543.2	503.939	24794.5
	-55057.3	-1400.33	18280.5	-13193.7	17343.9	35132.3
	67955.3	63752.3	31681.3	16009	39381.3	-58414.1
	86100.4	62255.7	-62796	-55403	-4505.36	-19467.3
	-32278.9	70002.3	-17273.3	-27933.7	-5430.39	21108.1
	-31971.4	-22352.9	-62050.3	13071.8	19674.7	25624.1
	-49719	-26483.5	2945.71	-29657	17459.8	-16670.4
	-3311.79	-38728.7	-37261.9	-24898.5	-47876.5	31173.1
	-41802.6	-809.786	20146.4	31853.6	-32575.2	4062.06
	-9787.15	-90385.7	17828	-29235.4	-31768.4	-9214.43
	41042.1	87547.4	6067.05	-44414.8	35739.6	-9379.2
	9196.73	25699.5	-30607.3	-26405.7	-6538.34	26679
	51497.4	54380.1	-4598.38	-10776.1	58968.5	10268
	26608.3	10737.1	149.161	31764.8	43072	-3397.95
	22301.7	36937	18494.3	32770.6	29269.7	-42717.4
	-103929	44746.3	-2960.36	65580.3	-26199.3	2496.45
	27174.3	12645	72219.5	-2492.86	-7110.64	18447.8
	-63539.3	-75795.7	-31188.5	22530.2	56604.4	24788.3
	-51856.9	-90018.6	-503.883	67380.6	-26383	-14423.8
	-28819	-32123.8	6642.67	-13269.1	15358.8	-17699.8
	50333	101686	-33284	-74294.4	-15016	-11639.5
	-50744.4	-3089.44	19808.6	-10350.4	-3024.57	13187.9
	107475	-49470.2	-72147.2	-127011	66212.6	-2858.33
	79869.2	19425.5	-21646.6	-7025.87	10310.4	6103.16
	-10978.9	-106515	-10526.6	-15141	-7736.06	-12340.5
	23122.6	-5075.73	-5039.89	-20558.7	-8545.05	-21476.9
	49083.8	-48893	19510.3	27861.8	-18159.2	8744.28
	-22775.5	-19275	-35526.3	36504.6	-10394.8	6911.22
	-42765.8	-12980.9	-27477.9	-2190.57	-2744.22	5777.29
	-58667.7	-8226.91	-16546.5	46873.5	-13712.4	10212.5
	28763.7	-19537.2	29037.5	54612.2	-11117.1	27541.5
	-15718.4	-9270.34	-15504.8	-114121	-54382.9	-29489.2
	25067.8	-25447.9	-40293.3	44706.7	20127.6	31575.6
	-48280.9	-2887.12	6074.22	29829	-20904.3	-17693.4
	-48292.6	10858.7	-120775	32254.5	71622.5	-48164.9
	-79009.7	-31728.4	48089.4	9741.57	-1286.08	39380.4
	56080.2	48509.3	12965.1	4914.24	-234.861	-27918.6
	-32561.4	64433.5	-15612.9	-225.543	-4089.51	13814.5
	-73121.5	22136.5	-64523.5	30453.9	1259.94	7809.01
	45909.8	13255.3	43699.7	-38114.2	35022.7	15545.2
	-48153.9	-103135	-20484.6	10996.1	-14227.9	9425.79
	-97181.4	20009.9	-27480.6	387.242	43110.8	35483.9
	415.074	-64064.8	4926.85	40868.7	18157.8	-16108.5
	20751.9	45782.4	-40216.6	-33500.3	20936.6	3686.94
	-82952.1	65663.9	74221.8	24469.6	-14588.2	-8095.28
	25751.6	-40492.4	70795.8	3911.18	-106803	15843.1
	-44513.7	32118.4	-30442.9	-43875.2	11264.7	31627.2
	51675.3	20265	-29331.7	-19931	-18690.2	53750.7
	-25775.1	-20314.4	46499.7	13098.2	-21209.7	-28499
	-53363.2	71278.3	-40473.6	34650.2	30429.3	34462.9
	40143.8	-111754	49347.6	-15843.5	-41296.2	17506.6
	-119996	42156.9	63918.9	11415.3	-34378.4	10891.9
	-11286.9	15888.5	20632.5	-50894.8	2048.75	8137.55
	-67265.4	-34996.6	-37570.1	-20924.6	-20339.5	-13349.8
	26956.9	-135.867	-41894.1	-27328.5	-2748.89	-32767.3
	-3126.84	-24918.3	-21049	9965.33	4181.4	4725.57
	-66124.9	-98932.8	-56285.5	-32755	-22279.3	-15374.5
	-26893.8	44650.8	-1882.45	-24237	-22693.9	14181.5
	-7712.27	51840.4	-128972	-13486.7	13907	28885.8
	-78197.8	53050.8	59038.6	-22402.6	-29137.2	-16168.2
	-19370.9	-41891.3	-2410.79	-7554.16	-21714	-36270.7
	75434.3	10601	-93836.6	-49466.6	33537.2	-21785.6
	11844.7	-70068.8	-57533.8	19378.8	28438.1	21802.9
	50764.5	102133	-5558.05	-40019.6	19072.4	9228.88
	-27462.9	32269.9	-38515.7	34144.9	-8073.72	7420.4
	-18810.4	-47076.8	9296.06	41331.6	8272.87	-7919.75
	-75430.3	-58735.7	17957.7	-32832.1	-8234.74	-24917.3
	138924	54498.3	55423.4	34871.9	36408.1	2217.74
	-58908.3	-101447	15367.3	-5674.54	1774.06	-24771.2
	-65420.9	9166.11	50682.3	37339.1	15384.2	-9280.76
	-68477.9	45196.4	-8628.85	21907.6	-73217.7	-31662.8
	107549	-25245.6	-77713.5	16256.5	-25717.9	-28441.3
	-13637.3	-62188.3	34978.8	41527.4	-3877.52	-13578.6
	51310.4	-19308.4	22219.8	-17114	27541.1	22563.1
	28877.8	-5318.21	-72097.2	-23667	-14165.6	-11794.8
	22615.8	-2141.98	51983.3	49417.2	2405.87	2918.92
	83388	32226.2	9805.29	-19971.3	-30.0066	25383.7
	-19795.2	-2840.31	-61050.1	-30686.9	2696.07	4521.71
	-22481.9	-83371.1	16847	50711.1	42460.6	-9721.74
	14501.7	80548	-1301.59	10746.1	-10685.8	-4734.14
	-5837.77	-29580.5	7907.78	41075.1	-32142	12354.9
	14585	19231.5	60068.6	-12889.5	30714.8	-24040.6
	-58810.1	46509.5	-2566.05	-31959.9	-952.291	33183
	67262	8251.4	-17957.8	-53397.4	-68680.7	-26693.3
	-57148.1	-3558.23	-64338.5	-26041.1	37261.1	-798.03
	-3803.41	4265.66	-16301.8	27881.3	-68545.1	-31634.9
	133741	-75124.4	-68225.7	-43438	-21883.7	-36350.3
	20870.1	-58241.1	44862.2	70597.8	29309.7	-18815.5
	-94916.5	-26756.6	37514.6	20516.4	14335	-18179.5
	-11419.4	-19668.9	-47660.8	-3370.21	256.182	3079.92
	76862.5	-69572.3	-29390.6	57368.7	-968.025	-22544.9
	-70347.9	-18531.7	-16285.3	14413.7	-14308.9	23502
	95198.8	-102884	47376.5	-30955.7	-51162.7	-48734.5
	-12432.2	25177.1	28784.7	-16612.8	44171.1	-9407.79
	-4466.11	23171.7	-1366.63	-99517.5	-39358	26519.4
	-42467.7	89324.8	-42103	-7767.29	-9402.87	31862.6
	62065.6	-65703.7	26157.4	-36185.7	-13860.3	-3759.85
	31718.2	-54022.5	15217.3	-23682.3	22190.4	-8751.18
	136331	35032	-81980.9	-1628.75	-56523.6	-30062.4
	93933.4	-51195.9	14526.8	7887.62	-3135.3	-16045.3
	81781.3	40579.8	-19723.1	-446.341	19881.1	34882.7
	62315.8	94211.6	-95249.3	-12577.1	22521.7	57938.9
	19126.2	5014.9	-24191.1	-17431.5	17047.9	25345.2
	24412.1	66982	-31167.9	17576.5	-25851.1	10632.6
	73087	-16542.8	24811	-6636.26	-29474.8	14075.5
	-38007.4	-90187.1	-8122.7	41043.8	29111.4	-18401.2
	-106084	-49992.5	-42599	4743.43	-27390.7	36776.4
	13218.1	17143.1	-4658.16	46939.8	27831.6	30781
	-88981.1	12916.2	30425.1	-37779.5	-2410.74	-7644.52
	-6141.53	-6942.19	-16946.7	-640.967	2576.1	3673.63
	-82602.9	-67339.1	-21034.6	-77402.6	68516.9	-3143.1
	108541	15977.9	-27234.9	-8959.65	-14919.3	-1859.76
	-63957.7	-62682.5	30013.2	69539.5	-19718	-9811.66
	-9152.12	20341	-47429.7	46408.4	-31158.5	-15533.3
	73219	-4723.67	35831.8	30695.9	-17683.4	34027.7
	-69337	-29381.6	8544.74	26170.4	15910.1	402.601
	61214.7	-23807.3	105439	-20711.3	-31147.6	12343.5
	-19330.4	-46810.2	-6698.69	-17217.9	52718.7	-55399.5
	3195.69	32462.2	-33695.9	-37605.8	6788.47	-26733.2
	61270.1	51261.1	-49766.7	-21521.1	-183.192	-25574.9
	-18788.3	11321.6	105040	10668.2	-23065.2	-55167.1
	-85543.8	-13208.5	9060	-19112	18373.8	20271.8
	54715	29046.4	-46604.9	5657.26	-5711.87	36865.2
	34866.1	7145.05	-12583.1	13867.4	41379.5	-21967.9
	-37970	-8874.15	19229	-12250.8	-61122.7	58152.8
	42505.7	-24108.3	16712.2	-53150	51695	-9766.02
	-31110	26072	-26263.1	-63114.2	-20108.7	13608.6
	-23361.2	92520.2	17660.6	13382.9	-42752.1	8356.43
	65063.7	19327.9	425.797	33725	-33984	10421.9
	-85440.5	50103	-20871.3	-9822	8787.73	9074.04
	34954.9	35567.7	14218.5	35507.2	-13453.3	-615.242
	-35734.1	-25118.2	9714.01	-26572.2	23049.7	40504.2
	37893	18153.9	34795.9	5421.42	-27042.8	405.475
	21848.8	-78753.6	41739.8	-29111.1	-26967.9	-48107.9
	-99481.4	16417.8	3527.88	-29459.3	49504.1	2717.43
	-95646.5	5310.28	14376.9	45790.7	-26621.6	-28617.3
	23387.5	-55250.7	25219.7	5193.96	-6656.68	-15556
	4935.46	41437.3	-30041	31314.7	-7300.07	33966.5
	-77215.1	15495	-55882.6	8991.62	-19400.8	3886.73
	17565.8	-26646.8	17347	16270.3	14631.7	21322.6
	-20561.9	-75828.6	22953.7	5878.33	-36590.3	-40855.3
	-45300.8	4198.33	-20565.4	-30676.1	-57318.3	-26801
	-9387.07	23524.4	-24104.4	-117316	23812.5	-17969.3
	-46796.7	-42029.7	37996.9	-7198.08	22915	24545
	-26917.8	-655.807	-44944.8	55504.7	44327.9	14740.8
	54234.8	-36746.4	54627.9	-6522.23	-31733.5	9428.54
	-43108.4	-6707.65	37857.7	6619.55	12346.2	-14806.3
	30288.1	-107428	-4768.6	-3301.57	1488.59	-8431.85
	66080.4	33141	-3571.25	-41368.6	-19790.7	21934
	4991.98	30222.7	34855.6	20358.3	-48617.2	-12744.1
	-11262.4	-5046.73	15803.5	16565.9	-23822.3	28907.4
	4229.07	26904.2	-91254.8	-39649.1	-34321.3	31113.6
	73558	72625.7	-41291.9	-81462.2	53158	-3291.49
	28108.6	-558.778	-49499.6	31131.7	-30611.1	-39162.6
	11233.3	485.314	-7190.09	-11939.3	22109.1	-21983.5
	12644.4	-7680.76	-14720.4	38545.8	17800.4	43418.1
	-118942	-14418.9	19343.5	1703.47	26675.7	-19161.9
	42809.6	-111337	-9237.71	-33211.9	15166.4	22372.7
	-24370.9	-35088.7	89171.2	-42773	-30586	3481.93
	-82866.2	18995	-94893.2	4623.09	21249.3	-3319.07
	-125148	39861.6	-6412.29	14508.9	-20185.4	31950.4
	-28251.2	-34964.8	42708.8	40907.6	30052.3	-6106.14
	-4327.25	27890.9	11310.3	-19781.5	-14546.9	31268.5
	3663.47	4792.69	-25651.2	14797.7	27902.2	21016.2
	-113652	41015.7	11348	8721.75	29632	-10345.5
	1315.53	-1489.88	-12361.9	33124.8	-10428.7	31816.2
	79960.4	24854	13003.1	10216	8004.28	-14937.6
	69882.9	30410.6	-42719.3	38215.5	-2182.62	20199
	-13251.5	68066.2	52986.7	6121.74	37100.1	9582.96
	50937.5	12630.9	22413.2	64516.6	-60483.5	8460.91
	-81023.5	-29180.3	-12246.6	8529.57	2537.59	-25585.8
	25910.4	-21390.9	22554.6	-48160.6	28430.3	6153.54
	35683	10452.2	58253.8	43193	-7985.58	18328.1
	39486.5	-17953.9	9024.07	40083.6	54746.1	508.242
	-23639.2	-79089.8	48675	-7046.78	-80412.3	5210.35
	-52451.5	12648.8	93950.7	-37316.6	-12343.9	-9626.94
	31907.2	97454.6	6034.49	29192.9	-31614.4	5706.94
	-116772	21861.6	-48387.9	-1601.03	-8639.67	23316.9
	89654.4	36453.5	-2493.18	-39434.2	3752.65	-9667.69
	45510.4	-63561	-61529.7	-17249.4	-36191.6	-27245.1
	49518.1	14468.5	112177	28646.9	-31815.2	-14155.3
	-28184	-14868	87006.5	-39961.5	-6115.57	35877.5
	-14007.2	62770.9	-23549.6	26371.6	-5912.8	-4222.64
	-44413.3	-68352.8	-2461.21	5701.52	17040.9	32708
	14805.5	61683.2	-19883	-7295.97	-54806.5	-15609.8
	68685.2	5984.33	50391.2	7098.12	-16109.8	-38268
	123572	-6805.05	26624.4	-30856.8	14717.1	11961
	7697.88	62180.9	19064.9	-3414.1	3172.7	52783.1
	77782.9	-37643.1	28852.2	8037.99	-35365	-16239.6
	85613.1	22961.3	3279.96	-38723.1	971.358	9689.46
	27110.7	-37725.8	-36363.7	17319.9	-46998.7	-14433
	-45210.8	43436.1	-10080.5	-24380.2	-4344.17	-9962.02
	-70244.4	35182.5	-68342.3	-5194.15	-36965.9	36669.4
	-11713.3	71689.4	-1465.19	-21322	-10744.4	15710.7
	78582.5	-41948.8	117158	15925.6	-8262.03	2598.88
	-5570.36	28796.1	-14241.4	90730.4	6120.43	21564.8
	34303	47930.6	-8591.38	8956.62	-33724	11589.8
	10615.8	-93441.2	3135.89	-15943.2	-17175	-13549.5
	26674.4	-9107.21	-41678.7	36411.6	27922	2847.02
	26685.7	9415.42	49497.6	19885.5	-15602	-58584.5
	64815.1	-41313.8	8401.47	-87267.6	-508.588	-20970.3
	43915.1	-55475.4	-44109.7	16807.7	-14492	20214.3
	10803.6	24149.7	-54365.3	-39172.7	-36877.5	-15598.9
	82934.6	28706.6	43474.9	-1968.41	-38356.1	34.1568
	-87882.9	20506.4	-10032.2	12018.6	32445.7	2282.33
	-96110.8	22696.3	-31800.8	31950.8	652.038	2478.57
	-86077.8	-23724.8	80755.4	-24685.9	48684.9	12894.7
	-4501.67	16636	-10233.9	-37659.1	-12902.2	-37398.2
	99164	-6555.96	42994.6	-38163.2	-2680.77	-16166.7
	39897	-35647	33368.8	-10795.7	32757.4	16314.7
	-129661	19570.1	57957.3	-20922.4	44978.5	3346.11
	50466.3	-17664	-31168.1	49957.5	-56139.9	24935.4
	82555.5	-65087.6	-31547.5	-1494.86	-11854.1	7635.38
	-5567.94	163.33	1731.25	-9621.27	18570.1	10667.9
	46114.9	-51791.5	-896.723	27241.9	-42676.7	-59678
	5422.26	15611.4	-19385.4	9868.91	36261	1082.61
	120451	-82660	42658.5	-65112.2	15783.8	14456.5
	-13527	56.4239	42277	19728.4	-24644.7	-4244.27
	-42517.5	-59009.3	123103	-36489.8	-52281.3	-70757.7
	-5559.93	9105.43	67264.7	68395.3	6991.66	-32736.2
	64956	20599.1	-37731.9	5306.44	-15943.9	22839.4
	-14691.4	-56330.9	-52587.1	6749.58	-18569	6767.16
	62722.1	23182.8	-41078.9	-21836.1	-11881.3	-19090.6
	38106.9	-37380.2	17281.1	-16252.5	-18664.4	13896.2
	-45055.1	56821.6	24543.4	29880.5	31149.7	-1388.15
	-87000.3	-71317.1	-44089.5	-7296.71	10821.7	-7203.09
	-23919.9	-31195.5	-60879.6	7940.61	461.544	18519.7
	-55939.4	-25542.4	37332.4	40923.6	16301	-1436.78
	68817	51588.7	-5321.01	-8761.2	40691.1	-21591.4
	70109.5	-59751.7	33745.4	49074.1	-27712.5	4383.17
	-38402.5	50765.7	27565.8	10355	26150.3	3124.28
	-24237.8	-58061	20794.8	5552.61	20595	13043.6
	18114.9	54392.1	42815.5	17239.3	41419.5	21990.6
	14239	85759.2	15874.4	-23614.5	-2878.42	27768.1
	-5145.12	55223.1	47588.9	8311	13673.3	-26788.4
	43501.2	53737.8	1717.17	29574.9	-6112.71	-1345.39
	69422.3	53099.6	-20883.1	-6591.76	-1678.11	32602.7
	-65201.2	22728.8	-49317.1	-16101.5	25945.8	-9241.53
	-32131.8	114210	42219.5	-76164	-18759	23808
	-38191.3	5862.62	-42832.3	-12865.2	47919.2	-34865.1
	-43750.3	15659.5	-37875.1	6927.57	19133.1	11273.2
	122278	-8724.6	4870.73	22938.2	-26098.7	25864.9
	35744.1	10257.3	43416.1	1015.15	17221.4	50175.4
	-15691.1	-45116.8	-38545	-16304.1	-31673.8	16184.3
	423.885	-20725.5	-13732.1	20725.1	24345.7	-19996
	81388.5	-120206	15427.3	-31584.3	-14320.1	15480.5
	-90855.9	1272.98	-18492.4	31498.8	43565.8	-25553.5
	102965	60740.2	51123.4	-23701	6722.69	3527.01
	38531.5	-3083.78	-52976.2	18379.3	3008.9	-49682.3
	14103.6	-68016.1	-30574.5	4324.58	-52215.3	11696.1
	45408.4	109024	12415.3	24436.5	15464.4	26261.9
	-3418.19	-19062.9	-57769.3	-32482.2	31836.7	12908.4
	-54573.6	-57114.2	10955.3	-3918.34	-21291.3	9738.58
	-22857.5	40115.3	-28825	-24679.2	-810.041	-6931.89
	64823.5	20802.7	41341.2	-8066.74	-29255	-9639.69
	35934.8	17055.6	-37866.3	32999.9	16118.1	9581.01
	-17168	6889.1	10710.9	17132.2	-13322.9	-3199.13
	42212.6	69358.5	-63976	56694.8	27948	-642.747
	-58733.5	122702	-46250	-24411.6	20916.7	-20482.7
	51340.6	-29724	-43832.5	-38565.5	-2261.5	-2546.42
	-43247.3	-6175.82	-66427.3	41238.7	-18323.5	-10390.5
	-115791	-321.694	-71844	-27781.8	28392.3	-12509
	-21571.6	37424.3	-96947.4	10047	-2700.2	331.877
	-31739.9	-15982.2	100986	6390.48	-35098.3	27343.9
	12302.2	21917.5	73800.4	-23768.6	10242.3	-44228.3
	-52261	-84381.7	-29024.3	-34127.8	-39171.2	-37040.3
	16608.9	-4977.78	13928.3	7399.32	-3962.11	40143.2
	35551.6	22924.6	-46143.7	-11978.2	13069.9	-10707.6
	-70961.3	-15240.3	14657.9	32206.9	24176.5	23714.8
	-51310.2	14186.3	-7953.01	1784.29	40456.6	23664.8
	15390	10508.9	-46096.1	4456.71	-13774.8	10833.5
	-15360.8	12506.4	-58907	18543.5	-8421.37	3414.99
	-190.729	50658.7	-27446.7	-21440	22690	5158.45
	29977.7	-21568.4	1889.89	32813.9	17613.5	49376.9
	-45252.5	18332.3	-7941.48	20136.8	-5814.86	18887.3
	13893.1	1955.71	97507.9	584.078	-1869.11	19405.4
	31673.5	-43163.4	115240	-13822.4	-56072.9	8345.53
	-43716.8	-30929.6	-111914	-11022.8	25918.8	-1084.32
	1290.12	-17454.3	-10952.2	11372.3	-1677.17	-17609.7
	-1616.44	-76326.1	-4607.33	36366.4	15705.5	-15175.2
	-71344.4	80780.7	-56282.1	-50971.6	-11577.8	-10459.8
	13268.2	24672.6	62979.7	32079.1	-24884.4	-54110
	41787.3	33704.2	-8165.67	-64335.2	63841.8	20419.5
	26998.4	-80447.2	39692.3	-8083.4	17849	-15576
	17837	10964.6	-17414.3	8338.5	74867.6	-10936.7
	76402.9	-9772.36	-54771.5	-6608.78	44277.9	23134.9
	4368.76	2526.65	84453.5	-21024.7	-20017.8	952.987
	5191.16	-11561.6	30537.7	42948.9	52420.8	-18097.8
	39540.8	-16995.9	1784.88	47125.5	33243.5	-4011.16
	23320.6	-32011.6	51262.3	73354.7	-19169.6	-16683.8
	-2599.09	-16511.7	-14711.1	9724.81	-7233.04	23664.4
	3444.06	70487.9	-1589.68	2339.18	61020.3	33612.1
	71240.2	-9009.37	-38439.1	55572.7	-31434.5	2813.37
	-80564	58709.8	-4073.44	-49274.1	-4702.47	34373.3
	32331	18417.3	-7370.11	21080	-26994.3	-14682.3
	-64778	59246.8	36612.9	-2646.81	-23876.1	-26715.2
	-131823	28954.7	3087.33	-2502.64	-8358.64	24020.9
	40510.8	11391.8	-27791.3	8828.7	-7344.11	-20317.1
	35545.6	12946.4	84120.4	-79103.5	-20443.7	13070.3
	-22774.1	36023.9	-35964.8	34235.4	-69785.4	-12027.2
	-2862.28	-9925.7	26729	18549.4	13736.7	-16962.8
	93919.2	-45476	91634.6	2575.56	-21678.9	5616.12
	-76712.2	-45196.1	-19564.3	-44095	20490	28925.1
	-43927.7	-17683	-10076.1	13569.7	-36791	-12428.4
	98647.3	29084.1	25303.6	-21363.9	-15935.8	-15926.2
	-75302	31824	24926	-8030.85	4491.12	5754.77
	-19659.2	-20731.1	-22958	3639.36	-28309.4	7790.92
	32631.7	-34641.9	-47916.6	-32199.8	-9217.38	763.805
	-88274.4	-33767	6897.17	33765.3	28857.7	-38866.1
	40319.9	32105.2	-11113.7	-37976.6	48227	-4921.81
	-21593.8	-3876.48	-4200.56	42165.8	478.528	13423.7
	46551.2	-8195.74	2140.8	-9144.71	-37994.8	-8040.75
	115180	-74237.3	28887.3	-9175.08	18093.8	6555.02
	49470.8	58762.1	1433.21	42076.9	-48884.8	-11729.9
	43240.7	4061.53	-2281.88	20242.8	600.867	-13735.9
	-54698.2	55955.6	7269.16	-18014.2	12394.3	32546.6
	51351.3	49475.6	-28567.8	-39876.4	-30424.6	-46732
	-16218	15567.1	47684.6	-25100.7	13533	37636.1
	-5847.42	-20998.9	-8180.45	-5321.25	15398.2	11924.2
	106969	14463.8	-16479.6	1267.1	-19361	3966.88
	-118026	12459	73149.6	16513.4	45065.3	15622.7
	39224.1	-16090.7	-42992.9	-73360.8	15891.8	4955.33
	-10001.6	43838.4	25806.9	-68804.2	17118.5	-36987.7
	52928.8	-47558	-19301.3	-4680.24	-56415.6	12337.6
	-91381	34732.1	31834.3	2578.65	1072.05	-21452.6
	7696.34	-51943.3	-12153.1	-11090.5	-46546.4	-14219.1
	26196.4	-7306.73	72806.7	35018.7	13227.4	-1334.22
	-117802	8823.6	-3721.29	-62153.5	6744.96	-57359.4
	7225.97	2538.43	-118962	8086.73	1618.42	9251.4
	16533.7	25330	-32666.2	-2491.35	7980.94	-41261.4
	-81048.8	11670.1	-69188.7	12293.5	36224.4	30351.6
	12619.4	-35150.7	76596	28514.9	-49930.1	31179.8
	73253.8	35374.9	-73607.7	-16194.5	-32401.7	5911.28
	-53882.9	-50883.4	-25785.6	65871.8	5681.07	2845.76
	-45381	60168.2	-8385.42	-35511.2	-19935.3	3189.67
	-35333.3	-2447.52	-38566.4	-48899.8	-20925.7	-4734
	-47503.3	7877.86	-42177.9	57335.9	17825.5	-29744.2
	-88230	6757.56	26443.7	56699.5	17012	26703
	-29419.7	-73985.5	-13221.2	-57535.1	-29697.3	405.632
	-105809	-31282.7	-28008.6	-30530	19244.1	16499.4
	28079	34182.9	63807.2	-7643.79	12574.4	-37491.4
	-3023.24	-54600.4	74504	542.096	42755	-29174.7
	80866.5	-13477.7	34363.6	-11940.8	19759.6	-5728.91
	-4091.95	-30852.7	15335.7	-78219.3	12531.9	11348.4
	-48130.3	16368	45033.3	16006.6	-18829.6	54125.3
	-55697.7	-5545.62	-89422.5	8382.1	-11121	-35220.3
	22594.4	-74811.6	18439.9	5961.68	-2943.68	42152.6
	105617	75140.9	-8157.85	-17008.2	19310.3	1582.05
	67086.9	-15895.4	-39627.5	51347.9	-21256.2	20337.8
	3590.5	-101582	-3118.34	63407	-10126.7	373.341
	-2886.64	28326.2	28762.9	15079.3	23321.3	14140.3
	-52516.7	-2140.34	40258.3	-43833.9	25526.2	27831.4
	45568.3	-46425.8	-54578.8	85934.1	26081.3	-2726.44
	-13372.2	24207.2	13480.4	-20407.8	36720.8	-6243.69
	-55261.2	-9808.74	-18591.4	-11193	-463.833	-3157.76
	56172.9	98569.1	-75950.7	18855.8	9733.19	-15339.7
	-59085	-22886.5	3163.33	7742.36	-35850.2	23221.2
	-24271.1	-18056.2	-43244.4	-26085.6	6556.59	10804.5
	-26792.4	-24739.9	43108.8	12646.6	-19379.2	8155.78
	-45894.1	-1094.02	-5395.44	11547.8	13321.4	17840.9
	16818.7	30921.7	19540.6	24613.6	13868.1	-932.133
	106667	-21315.9	-49274.6	41057.7	18575.1	22282.4
	-13139.2	-74955.1	66961.3	13400.6	-3539.15	-44848.8
	29246.6	-15891.4	-13291.5	4319.22	-56794.1	-12393.9
	83611.8	27864	-40844.6	53311.6	-9793.01	-27243.4
	-98635.2	-114997	57691.6	-12361.4	53118.1	5412.99
	-28540.3	34450	67843.2	3201.43	13788.9	-33167.2
	-36584.6	52939.5	-30779.6	98317.2	6877.47	-12346.7
	-111676	2873.89	-14142.1	23879	9365.67	21868.2
	74180.5	-7503.87	39700.3	11960.8	25415.8	28536.6
	-49384.9	-25389.7	49617.5	-42264.8	20310	-43949.5
	-5854.14	59415.3	-29989.6	65544.7	-24264.1	-8830.33
	38829.9	20565.1	-30660.1	-25586	52991.5	11400.4
	-26959	2160.96	55560.9	-3116.58	-14442.2	174.876
	-74811	26713.7	-28892.3	-70576.5	49561.6	8268.45
	-9506.63	37302	-365.451	-30506.4	-34295.7	17451.8
	19620.6	75130.3	-26555.2	-122.859	-27998.3	-23785.2
	-76556.4	7339.91	65880.8	-46086.9	-32524	-32349.9
	69730.1	34404	54267.7	29989.5	33086.6	-16507.7
	89444.3	7703.27	-992.386	68491.1	31330.8	-32371.7
	-32011.5	-46012.4	-29148.9	-14412.8	-7571.38	52537.5
	-51667.1	-15396.7	-22927.9	-42311.2	2169.7	34050.4
	-41800.5	27664.1	-12992.9	2177.8	48582.8	-12042.3
	3778.49	-41694.9	-37422	-7436.03	-2026.25	50693.9
	-5985.61	-68170.6	2972.99	34420.6	9957.22	-36985
	-41085.7	-19150	-3425.9	12200.6	29132.5	30486.9
	-51500.6	77937.4	-18970.9	25572.5	21408.5	32910.5
	-2753.63	-11892.2	43472.2	18386.8	-10360.9	-19034.3
	-65913	27589.4	-37654.5	-34119.1	32334.9	13276.6
	-23523.6	-80439.2	-15471.1	-26996.5	8392.43	5853.99
	50729.3	-2199.23	2545.11	-20390	17201.8	-23766.2
	82553.7	-50149.1	-8723.74	17926.4	18190	-41415.2
	-43286.9	18893.8	36415.5	-59950.1	-25488.4	3495.47
	38668	-20276.7	-20561.7	-9877.21	1046.52	-13071.7
	122922	-19661.8	48684.4	-24083.8	-17921.5	1458.44
	50601.9	-79341	-46640.1	16615.7	-7442.65	1342.32
	40493.5	-22665.2	30532.5	61032.1	-7907.41	-32769.4
	23775	-60459.1	-62768.6	63474	3454.16	-36612.6
	23503.4	-28610.1	1483.45	73757.6	24594.8	-15653.2
	-55715.9	40179.2	-25679.2	47552.2	29072.6	1231.37
	-16285.6	-23112.4	7037.06	-25615	17248.2	43843.1
	25483.8	-13746.1	-6606.71	-6496.8	50477	-20018.9
	43688.3	39327.2	-41034.1	8744.33	-39457.9	-20059.8
	-45317.8	-118211	-13957.2	-87648.2	7442.42	18254.3
	52224.7	-53148.4	-61703.4	-23386.3	-16469.8	-13829.3
	-43008.1	-65212.5	-55280.7	-57612.3	18790.4	10833.9
	-48998.1	-13716.8	-11064.9	-44434.2	1212.43	-53718.6
	82690	10224.7	31577.2	-34985.3	-17077.8	-2417.58
	84724.2	12179.5	-28412.8	-12324.3	52828.9	-12240.5
	114635	-9372.08	29462.4	10834.7	27.5902	15259.5
	-37477.6	51486.3	13038.3	46681.3	26214.5	41751.3
	-15027.5	11172.8	-7967.59	6682.57	21509.4	4064.63
	-34226.8	-17678.9	38021.9	10512.2	-14885.5	4251.81
	123831	10270.2	-16970.8	-31625.1	10688.4	11373.1
	57004.2	-33192.1	27226.4	-14790.6	-9020.79	-29596.2
	16642.1	-32176.9	5360.68	-48498.9	-69963.8	36706.5
	435.207	10506.5	3463.42	3371.66	52020.1	14748.3
	43590.3	9477.85	-23555	21961.4	7594.76	27392.9
	-65495.4	7971.96	36473.5	-43913	50638.8	-16065.9
	60638	47371.3	-39561.2	-12525.3	3128.36	29426.6
	46486.7	32454.7	55810.2	-15184.9	9880.3	18442.3
	-40169.9	-55280.2	2996.81	74045.6	13270.5	-11952.9
	35384	-1409.45	-25652.3	22149.6	17290.3	-35208
	-46175.3	-18564.1	11488.7	-10075.5	20811	189.875
	-82469.5	15690.7	27099.2	-29223.7	10307.7	-54852.6
	-59900.8	-15199.8	2684.84	49588.4	6003.93	35402.2
	-13014.7	37678.8	775.729	-64146.2	14291.1	-38561.5
	-9792.93	-105600	-27306.5	34206.4	12473.6	-3192.09
	114537	25415.6	-9842.84	8158.15	-25360.3	17537.7
	54341.4	-28259.3	-8299.36	-86350.3	-48723.4	-1294.7
	-49421.4	-57010.6	-28420.3	460.976	-10510.8	2284.13
	-2752.94	16172.9	1201.82	14796.3	-26079.1	-8384.86
	70889.4	25515.9	2092.52	-24173.7	-30980.9	-21976.3
	-19981.1	-28513.4	-5840.97	-20823.2	-18194.9	30565.9
	117596	20686.2	73650.4	10467.4	19919.7	-20430
	-50797.2	82024.9	-33245.1	-31702.8	31366.7	5144.31
	109600	-9712.63	-15135	31583.8	-7603.45	38044.6
	120382	-64866.9	-50720.3	-22426.7	45814.6	13011.1
	11295.3	-11537	-57791.1	4379.45	13075.7	-61.7373
	-48898	75955.6	-17504.1	47021.9	-26039.8	25240.4
	106904	-57064.7	72978	30118.8	31459.8	-12330.4
	-117764	-21993.9	17880.1	18465.8	21998.7	-36111.9
	-12415.1	-43845.1	28060.7	28424.9	-11264	-3019.24
	14132.9	3513.71	27912.6	-51634.8	10003	36484.9
	-27594.8	17135.3	-10981.3	-20658.7	-25488.7	25093.5
	75403.7	35811.9	-4678.17	49966.1	34530	43638.9
	35777.7	40477.5	77803.8	86980	-374.257	7143.7
	21950.7	-60556.5	28726.3	-51356	-21270.5	14988.3
	-74857.8	-3866.23	-13956.7	-19391	1641.66	-3069.18
	11932.7	-22256.2	-11070.3	17621.8	-816.701	-4791.5
	16114	-1075.94	-43081.9	-18002.1	9922.99	-24492.3
	-42440.8	28783.2	27527.1	15971.7	22551.1	-16819.8
	48498.4	7864.11	-6523.32	-19827.5	-5776.3	8530.8
	-42903	-17165.1	10415.3	-18963.6	-40665.9	12415.8
	-59303.7	15130.8	54413	12767.4	33273.9	21397.5
	-23409.9	17323.3	-18760.8	-14039.9	3270.61	-21721.6
	70225.3	-35485.6	-25489.7	-38037.8	-37036.5	4961.81
	38341.7	-68311.3	-56765.7	-77932.8	29027	40193.5
	18468.7	39469.5	3269.35	-10177.1	-21437.6	-10204.9
	79569.9	27872.6	-27127	17857.1	-28912.3	5248.56
	-61139.3	84806.9	10670.1	-28833.4	-72833.1	-20559.9
	-21124.3	-31722.5	-15909.4	-34845.8	-35291.1	-16392.5
	-9256.2	-53026.2	-54546.8	1227.8	20253.3	19035.9
	-6075.47	-12486.7	27299.7	-22654.4	-2766.87	-9507.66
	-89674.5	-1888.6	-73366.2	54239.9	14086.7	-6472.14
	31078.3	69255	9217.5	-32044.6	-14813.1	5636.57
	-51070.7	86914.6	21925	16378.4	11362.1	27723.8
	101998	28099.5	19964.9	-2393.87	-39689.2	13817.2
	-2466.21	-30106.2	-35813.6	12255.8	18340.6	-23316.3
	5722.25	-42144.2	25447.7	51948.3	-43085.1	-33683.7
	5332.27	-7877.34	53365.3	9305.48	37956.2	-29986.6
	33157.5	60790.7	-4914.07	39079	15180.3	-36270.1
	52910.8	9923.84	22765.9	-36974.7	-7961.39	-9909.9
	-52332.8	-18795.6	59573.2	52001.5	-19767.2	-25358.3
	40292.1	-3314.49	11367.6	48705.9	-45511.6	5708.53
	95085.2	-27375.7	76298	12617.4	-3518.24	8357.85
	67444.6	-68342.6	-89052.6	21261.8	-19079.1	-12905.7
	-28597.8	-26231.1	-119652	-9179.63	57653.4	-6445.42
	8583.53	-60259.8	28685.9	-26593.6	6377.43	-11868.3
	20505.6	52659.7	-6067.02	14323.6	47364.3	-18872.9
	-96045.2	-4669.62	23564.7	30592.9	-5388.3	16444.4
	-14035.4	-54689.2	1882.37	-4988.74	-41576	15419
	46511.7	-84769.5	22727.4	-16010.1	27929.6	-6348.51
	-59451.7	74514.6	-62519.6	37208.6	-41966.3	15696.6
	65630.1	122832	-2666.84	-27030	4125.36	-10901.6
	64772.9	35563.6	-12850.3	-38852.8	15805.4	32257.8
	-52932.5	29910.9	-13773	-32788.2	-25668.4	-26778.7
	-35104.5	21096.1	-2578.49	27344.8	-35347.4	-12958.4
	-38942	-10613.4	38152.5	-2044.94	-15436.7	-36816.4
	-25881.8	56482.4	-21652.6	-17328	-43818.5	18660
	-70252.2	-37376.3	-13053.1	35562.1	10877.3	-23291.8
	-50423.8	-42416.6	-24854.1	14473.4	-20031.5	28813.3
	41884.8	-30974.1	-19197.5	16275	-1072.7	23489.4
	-35075.3	58023.7	20889.1	34829.3	-11178	-36409.8
	-35265	-2463.05	31580.2	-10315.2	-710.7	4907.25
	118001	25278.2	22058.7	-60104	32858.7	11038.8
	-94011.3	60070.3	36842.5	-25540.4	30676.5	-34588.9
	9214.3	-37171.7	-72232.3	-17488.1	4622.57	7928.74
	24140.8	-2131.12	-77685	47677.6	33883.5	-18390
	26821.1	33219.7	32009.9	-20887.1	14792.8	4267.79
	-4464.57	21469.2	-14285.6	-14015	22312.3	10193.6
	94251.6	-68214.7	-46980.3	-13515.8	-21149.8	24565.8
	122540	-86011.5	-4333.87	8554.17	-10071.1	52844.1
	83938.3	47686.6	55994.7	-18832.3	-10577.2	7943.58
	30537.4	-59000.1	-49154.5	-4532.63	-27101.6	17304.8
	24399.5	-16841	-2961.61	9785.35	-13867.5	-24850.7
	113433	-55453.2	68285.7	4678.16	-18569.9	-32319.5
	-7276.7	34051.1	32799.6	-39585.9	2381.34	-24785.7
	-21596.1	-49376.7	-54077.8	-4063.48	22141.4	-3330.2
	46845.5	32727.5	-61967.8	-4776.24	-14608	-26629.7
	20934.6	-51700	32494.6	-182.966	14065.3	19754.1
	-47299.7	-13435.9	44397.3	22437	-20199.5	24510.9
	8223.87	25763	-47415.2	-16460.7	-3784.02	42189.4
	18343.9	46463.7	39538.9	-34436.9	-6259.12	19001.2
	53444.5	-38098.3	-58050	-45944.2	-34684	5023.31
	81979	66983.8	19720.2	22375.6	18385.7	-12131.9
	-14803.2	-60192.9	-58606.9	-47141.3	-39780.6	512.07
	6269.29	3547.54	9365.52	48584.8	-13978.8	-19698.8
	-11338.3	9630.55	-99801.1	2009.71	10195.2	2422.86
	-55845.9	42720.9	-39888.4	-21580.2	761.124	-13912.4
	56449	94866.9	-14459.4	42971.8	21498.2	-31529.8
	17731.6	29634.5	68136.2	26469.9	-16052.5	-11815.3
	-20105.6	39566.5	-4338.92	17452.7	35413.5	-50806.3
	-16753.7	-61057.3	5917.18	-3312.94	5059.35	4391.38
	-80286.1	-48358.6	-32503	18604.9	34958.8	-25240.2
	2351.6	52726.4	14061.3	-6564.28	26878.2	-7406.94
	81229	-1750.86	-32648.2	30301.6	-18400.2	10085
	120523	33347.3	-61000.2	1483.18	21648.5	24587.6
	-7221.99	-66565	34109.4	5619.49	14837.7	9964.3
	90862.1	35892.9	-53743	-30490.4	-28146.9	-15229.6
	-69628.7	48634.7	23616.4	2775.72	-53318.1	-32496.3
	37089.1	-15075.7	-16459	-78352.9	20404.9	508.936
	-38495.8	-61668.5	31943.2	-8528.11	84.3647	-13525.5
	40021.6	62143.3	-26990.4	16904.1	10308.9	2478.19
	-34997.9	-20893.3	-26820.3	47090.4	61131.8	20320.2
	-55111	-49202.9	10897.2	2078.95	-7674.78	928.458
	23321.8	-33749.8	34269.3	18608.7	-8502.06	-65839.7
	3740.15	-33697.2	18961	-46767.8	12243.7	-9912.65
	-6449.16	63147	-17439.6	23680.2	-27943.9	-28372.5
	8305.32	-62469.4	6830.32	43336.6	-13864.2	-42446.3
	57731.8	30879.9	-98992.6	14244.7	-26017.4	10315.7
	-38451.6	-73566.8	-87814.9	37525.6	33934.8	-29067.1
	-38011.6	12967.8	-62002	18425.1	-2105.91	-20104.2
	62548.2	-21444.8	-64877.4	22704.4	22478.3	-24055
	1855.83	54186.3	16602	28567.9	-4148.6	-10597.5
	52322.4	51378.3	5214.15	-6769.18	19397.5	-35627.9
	-129352	-8624.57	-68295.4	47738.8	-16228.6	15592.7
	48734.1	-3545.14	51605.3	20936.6	23934.2	7388.14
	4977.48	22037.9	121009	-11191.2	-1649.15	21171.7
	-3060.69	13386.4	77986.6	7461.16	12753.3	-32962
	-9813.73	-1678.85	37407	50265.5	-22485	25609.4
	-47514.8	-9505.31	29336.7	-20241.6	-42415.2	20902.4
	-9218.86	43710.6	-4289	46027.7	-22959.1	-15071.5
	-64572.1	-8106.73	-12631.2	-14810	-11066.4	-30003.7
	-11256	11519.8	-19029.4	42833.6	10753.3	3903.16
	38335.8	23169.5	-35110.6	2.55009	10473.3	-9996.53
	-79685.8	53668.8	-6330.51	20926.7	366.796	-595.256
	-64882.6	15534.8	15094.4	-15411.6	18303.8	-40443.9
	-28988.9	-95703.8	55692.8	-5409.6	20122.5	10600.4
	26233.4	-114241	-41928.4	30025.6	52607.4	432.758
	30428.1	18364.5	-59572.4	17646.7	19208.6	21498.7
	-8403.06	-35788.4	35888.5	-70157.9	21675.5	-33270.8
	115811	31276.6	-45822.2	27815	35341.1	-8997.77
	18696.9	-21784	-18274.4	32100.7	2707.4	-2524.1
	-50216.5	-1770.35	2122.56	33424.8	-12079.8	5231.7
	71694.8	31436.7	46429.7	16475.6	-15576.3	-14771.2
	-8240.07	66157.1	-2347.73	34221.4	-11727.8	44532
	-100823	336.01	-53617.5	-43004.2	-18257.3	-10260.5
	-115474	-20893.2	-23530.7	-41865.8	-5948.65	44546.2
	-70305.3	37540.7	43593.9	39960.8	-39452.5	-11124.7
	-111572	-10106.4	49054.9	14383.8	-3771.83	-22794.8
	14931.5	30348.2	-60379	7683.56	-25597	-22511.1
	-17779.2	35067.4	-6707.5	-57676.9	-3615.79	-20271.2
	-2614.2	23226.8	44769.2	14422.5	16651.5	-7101.56
	51551.8	-86801.9	2851.01	18973.6	-20269.1	20049.6
	-80173	-17375	46306.6	18180.1	10440.7	46261.1
	-15621.8	50049.8	57671.6	38174.1	-55333.1	1492.31
	94671.4	37820.3	30046.6	-23855.3	-5702.75	48987.7
	-7138.85	-39543.3	6254.95	51805.4	28180.9	-21442.9
	-30775.3	-54957.2	-30002.5	64025.3	29632.7	14683.2
	-104826	24997.7	13645.8	-7247.88	-62017.5	42832
	-103785	-22061	-116561	-20522.9	-1643.17	-28066.9
	-36154.4	26280.1	57791.1	9508.37	12812.4	-8201.92
	-132965	60573.9	-53015.9	20507.5	35859.2	15850.3
	-85082	9636.17	-6373.46	51942.4	28625.5	-37351.2
	78638.6	3230.08	-60754.9	10834.4	23661.2	12448.7
	-25597.2	-3051.73	-17339.4	5531.09	6578.21	-25626.8
	-45069	5788.39	39169.2	-40992	7073.76	6344.4
	46704.7	-25119.6	31431.7	-22504.9	-46511.5	10392.7
	43459.1	-55376.5	36082	10925.6	38073.1	5753.6
	45330.8	66109.6	-3834.15	-68640.6	-7064.97	16531.6
	-44591.4	-3002.08	-13355.4	-56346.4	2548.91	-3373.57
	19005	25045	7308.78	63222.2	-58749	26590.4
	41971.5	-81459.6	-36578.6	17871.8	-62825.4	6481.54
	-15958.6	-1503.73	-3362.96	8634.7	-34834.5	14523.6
	-2902.27	-61165.9	25295.4	-3438.53	-706.448	-11741.4
	39313.4	24755.8	-3370.85	-21658.6	5423.12	-25810.5
	3857.4	19228.8	16369.9	-62316	51474.8	4590.92
	-26645.2	61049.4	10765	-26898.7	-16707	-32426.9
	-37099.8	-34110.7	9770.44	33349.5	2223.4	11775.8
	107.654	-54368.4	16752.3	-9173.11	6453.01	-20180.1
	-90701.8	-38843.4	12779.9	-29013.3	-53427.7	7183.72
	-94526	23478.5	15580.1	-45757.2	-17472.3	11073.2
	-5304.75	49854.4	-42075.6	12226.5	-13507.5	-33074.9
	-56609	14075.9	80412.4	-17681.1	3238.05	11557.2
	25103.3	-31938.5	12100.7	6518.36	18471.1	-35299.2
	35637.6	64111.2	-38136.1	34206.4	38576	-3107.42
	-32708.1	36241.6	1136.65	-14654.7	13121	474.361
	-75380.2	-6871.6	-6426.2	5465.79	-54402.7	-12620.5
	-17941.9	42502.9	51049.3	-59427	13316.6	-17258.4
	-109557	69781.1	-49740.7	-8996.54	-35221.5	49618.2
	16913.8	-29972.9	-17897.8	-63602.4	-26363.7	6920.19
	-5965.69	11283.5	4430.37	2216.64	24322	-36405.9
	-21887.6	16851.4	36808.2	-18559.4	51941.8	-8214.69
	14532.5	45674.7	-13428.3	-23278.8	37847.7	3941.6
	-92971	73571.8	38.5782	-20415.5	21077.6	-19941.9
	121884	76564.4	9917.65	-24909.2	37352.7	15668.9
	58102.6	-48238.8	106653	-9594.09	-32340.5	-10333
	-10851	-39725.3	-30960.1	37275	-2150.54	20142.6
	-12456.4	50725.5	-79531.7	-34664.6	19028.5	6190.34
	-90187.6	22137.8	-22704.9	-28273.4	34914.2	53199.1
	-52891.2	-76719.9	18031	-18732.3	8323.06	14256
	-91244	-79642.7	42187.2	32687.6	-17912.2	47919.1
	-8912	39096.4	54218.2	-59818.5	12007.3	-4155.82
	104981	19311.8	-38975.5	49240.5	16391	38367.2
	-99849.4	-11709.4	-59610.6	-26737.5	23081.4	19887.5
	-62401.5	-34153	62561.7	-27475.1	3369.26	29226.7
	3068.14	-22130.2	44812.8	36252	-23890.5	6281.86
	69644.6	40164.5	-13865.4	-77707.3	50763.6	38177.1
	4635.19	-36209.8	-68346.9	-14465.5	-62939.3	5706.39
	57749.5	44402.3	4104.5	-34045	-15787.1	10297.1
	-20714.3	-90876	60749.1	13165.5	64511.6	3247.53
	51916.8	-118211	62346.4	-10671.4	622.068	-38649.4
	-43479.8	-22790.2	-63047.2	-70131.3	-5510.15	-9184.63
	89722.8	53587.7	71198.1	17882.8	-43582.8	-13223.5
	34406.3	21341.4	47067	19294.9	3153.87	-5001.3
	68287.2	63396.5	-7229.85	-10650	23854.2	10040.5
	15768.3	43554.3	-10087.9	-5900.8	-24143.1	61073.9
	-25575.8	-1215.64	25257.9	12546.1	-39007.5	2209.55
	26042.9	-34260.9	35104	45575.4	-66251	-4833.2
	41433.5	-12370.7	22442.3	16604.6	-58560.8	236.487
	74366.6	15930.4	-62619.8	12722.4	-2643.34	-24578
	-30927.9	-7752.25	-41574.5	-8844.72	10832.8	-8871.31
	-22104.7	21020.9	16803.6	-6904.23	-1520.8	-5723.05
	-49149.9	-43472.7	-68205.4	14734.2	10923.1	29047.6
	-34338	62445.3	-31124.9	49406.8	-8328.05	-51486.2
	-12254.9	-5640.01	11213.8	-60125.8	38368.7	20548
	-71968.2	-30064.3	-14527.7	-25633.7	16749.1	9715.41
	-101635	-16760.2	11942.1	-28.8612	47991.4	-7128.42
	37403.1	27166.5	37473.3	40892.9	-25514.1	20653.1
	-109551	-1837.59	53943.7	-11598.5	27316.7	-23354.7
	-36727.6	95137.6	-43792	-66744.9	39817	-24981
	-19968.2	-60753.8	-13425.5	-37561.5	10990.2	6887.03
	-71256.9	42042.9	7356.78	102772	24540	-24571.2
	-2919.78	-27662.9	39693.4	-47209.1	50182.4	9419.6
	-39900.6	4468.84	-38812.7	14027.1	-30738.5	-32172.4
	6653.27	34485.6	51621.7	-11358.3	-25026.4	-42223.2
	-56379.6	6607.04	-19136.4	1472.01	20397.9	38542
	51074.5	45897.5	-36062	6510.27	13722.9	13707.4
	20392.8	50895.6	-6668.47	7031.5	-15015.5	6148.44
	46641	-46865	-28432.8	20444.2	26512.2	-23079.7
	-7348.2	16161.5	-25656.5	-10005.5	6714.81	22413.2
	16057.1	-79575.4	-43531.9	-12966.5	-4674.37	-6031.91
	-15039	-13171.9	-11906.2	-14281	23349.5	1363.82
	111473	-58753.6	92056.4	-45574.4	22417.9	9689.5
	37628.4	-52675.7	22263.9	9172.92	-68911	8891.55
	3178.06	-7841.96	37746	34460.7	-2890.63	-11246.1
	35387.4	-59462.1	-5319.94	-32049.7	-28834.7	23235.8
	12554.3	-111769	-40298.3	-4679.65	-49337.3	-27450.1
	-100704	93991.6	-85759	46386.2	55076.5	-19978.4
	-64863.9	-16293.4	3966.19	-13754.6	-20538.9	2711.87
	21331.9	25092.2	-31495.9	47535	-23040.1	17988.9
	7897.58	114660	-11604.7	-67808.5	-19238.9	-9107.18
	26637.8	47502.6	37102.6	-71517.8	-20587.3	5344.35
	-92551.7	-8258.72	26764	-40702.1	32048.4	-29303
	67140.5	-77929.1	-6172.35	-46544.8	7162.28	-23580
	93447.4	25402.6	-19817	6048.42	24771.9	-3231.65
	-20416.9	-66204.5	12193.7	53110.7	48691.8	-20260.5
	20250.5	3023.98	-70851.3	54504.8	28986.2	-3843.43
	-45758.9	-13391.9	18951.2	43860.7	482.54	795.067
	-59338.6	55255.4	50314.2	2666.04	-41594.7	-15803.8
	43812.8	4371.76	-33364.9	-48782.7	-18005.8	-6040.19
	-16602.2	2816.06	1143.2	-23420.1	-13019.7	-22112.2
	-84680.4	9561.45	-875.228	-30588.2	9026.66	-5771.95
	112857	36474.2	-1517.86	-17856.8	48106.5	-11792.8
	48288	-42519.8	38193.6	13676.3	-39841.8	-3235.21
	84286.1	-38998.3	20968.3	24636.9	7704.8	-3625.44
	-23935.3	-21.9907	19279	51300.2	47040.3	-18818.1
	-105738	49799.8	17532.4	-68869.7	-40940.4	39494.4
	134754	-35660.9	-35546.9	6386.1	4008.49	-16822.9
	33634.7	31635.6	51964.3	-14342.2	9459.97	5523.63
	4989.52	23895	-108341	18981.9	-32464.4	11122.6
	-122452	-24316.7	-14147.3	-11273.5	47552.4	38089.5
	-93616.3	15104.8	64204.4	70549.3	-33154.4	-14907.6
	27770.5	-11132.1	120529	-41319.5	9271.86	-30222.7
	45427.3	4772.41	28150.9	23368.3	-11057.8	50257.5
	42718.1	-21463.4	56793	27083.8	-41258.6	14306.5
	-30709.4	36649.3	11837.8	-63684.7	-60985.3	-8672.36
	-13690	21329.8	-6977.87	-30309.5	-14741.6	-27470.5
	-24701.2	50150.4	37139	21856.7	85972.9	45943.6
	-69821.5	-16249.6	7883.13	-2169.24	1025.49	30852.6
	-3928.66	-2528.9	-13626.6	67121.6	16806.4	-16952
	8695.3	32347.6	-11491.9	-25231.9	20420.5	-12700.6
	45296.6	-40162.4	19808.5	-29781.7	64695.5	-27948
	-22380.4	94050.7	-1184.14	-45604.8	-10203.8	41814.7
	-29240.1	9224.96	-18136.9	54.3516	-10778.7	-8364.15
	-72291.3	-11428	15911.7	-34181.6	8513.99	20757.8
	42190.5	5295.4	-3135.86	-11403	3717.35	37763.3
	43238.8	-7258.22	-4761.32	-33745.3	10750.3	2944.07
	-53843.4	-29685.8	-47208	11053.9	35593.6	17265
	95273.5	-20666.8	-40702.4	11476.6	13859.3	-16640.2
	-36828.7	-99808	-7980.24	19004.9	-12274.7	16255.1
	61234.8	782.617	47301.8	-37630.5	-4982.28	3094.04
	-107772	-72817.7	85767.8	-8502.46	-19308.5	-15969.6
	94581	10529.6	-35311.3	21875	-20445.1	19552.4
	94468.2	-4766.41	6680.28	-28976.1	12201.7	-23827.6
	31650.8	80400.6	95421.7	-52373.7	30707.7	-30318.5
	-114926	-3086.14	-35679.8	-15282.9	-21408.1	-6033.49
	68104.1	-40278.6	45330	11308.5	7102.86	17032.2
	-167.268	74705.1	62149.5	-44607.5	24778.2	-9139.17
	10393.6	-28654.4	2272.95	3153.61	-17044	-47765.1
	-24648	10203	-51255.2	-3322.11	75913.1	14972.6
	-49938.4	-13575.7	-25444.4	-27764.5	-9339.35	20717.9
	-12761.6	-38127.3	-18776.5	20632.2	65393.2	7752.76
	37012.2	15275.7	60210.5	11966.4	-54457.2	5776.61
	-56268.5	-14596.5	-42147.6	5328.6	-51151.3	-18728
	-73262.5	-5918.14	-55049.2	16903.1	31770.4	-14891.9
	-27024.8	10315.4	54068.8	7942.64	-21170.5	-14191.5
	-122099	-83454.7	43727.2	15680.2	-24247.1	-1354.32
	-60725	12509.5	-45980.6	-11856.1	-8030.17	-7122.29
	-21998.8	-11429.7	-20817	27818.4	19047.7	8086.78
	-103817	-109521	32669.6	46554.3	16229.9	4506.4
	125500	11174.2	12183.5	36236.2	23240.5	24642.3
	1674.63	-16231	-15448.7	10631.5	-14112.4	3728.3
	45253.6	-11724.9	-24355.9	-54389.3	-48920.2	41742.5
	-46235.5	22527.3	3064.98	-12693.2	-54259.1	11966.4
	27685.8	48806.2	-73178.6	32924.9	35787.1	-11478
	-14974.3	-8047.29	-91983.4	-30093.4	-20469.3	152.78
	19160.9	-2605.56	21895.2	-53380.5	26173.3	-13787.1
	55584.8	-8799.05	-12598.2	-1542.69	-35107.1	32027.1
	17961	-8987.49	51845.1	-10538.3	-1214.22	3334.02
	36419.3	-52096.5	-4308.15	37606.4	37340.5	28097.1
	-99303.2	-50271.3	12485.9	-15144	-36570.2	-20735.7
	59489.7	-76320.6	-1286.22	25607.8	31363.5	1873.15
	41427.3	-15173.3	-18236.3	-51681.4	-1923.42	-11482.1
	14387.7	-59576.4	-10457.5	-32143.7	-25713.1	-10982.3
	26120.1	-87155.8	-44475.9	-42314.6	-14250	13607.7
	74652.1	29598.3	-12012.6	26013.2	-17873.6	845.917
	35054.4	-10544.6	-32975.7	-1753.8	33185.9	-22612.1
	-85928.9	1918.89	-75547.4	9941.36	3337.46	41550.3
	9175.2	33946.7	-1742.19	17384.2	15352.1	-36862.8
	-100311	63728.6	-20891.9	-27458.2	-20315	-22358.7
	90923.2	67515.2	-4873.7	-32422.1	-42473.7	48951.7
	74311.3	36670.4	-10880.2	2489.85	-34377.9	-8343.21
	-20770.2	44662.3	-10259.3	-34996.3	43591.4	-878.157
	8374.51	-6706.04	-11188.3	-18703.3	10002.2	-14830.4
	-41793.5	118027	-15749.4	-28554.8	-2801.53	-15280.5
	61974.4	-754.161	-37915	47844.3	37566.3	-2279.73
	56775.2	5224.22	-67671.3	17381.5	-15392.4	-29785
	-3224.24	53759.3	3112.87	56833.1	-3676.96	-9223.39
	35806.5	-894.258	-46294.7	43582.1	-35313.7	3463.42
	25373.4	16379.4	22326.2	4985.39	-4188.55	21311.7
	-60332.3	37032.9	28682.5	29185.4	-7618.48	-18301.4
	92875.9	111984	-63750.8	-55320.1	-22101.9	8050
	52849.1	19951.2	42703.1	-4526.64	17228.2	30651.3
	-21648	33795.3	36548.3	-69491	-18693.6	31244.4
	-12582.9	-36712.9	-28078.4	-42077.4	25731.9	57823.8
	-23232.5	-18732.7	-26692.2	2800.31	-4930.13	-23711.2
	-25473.9	-8733.66	-21379.9	24756.5	-179.307	-39655.7
	-34236.8	16874.4	-13240.3	42805.9	31051.9	7147.64
	-3243.54	31947.4	20193.7	-5874.55	11444.6	14086.5
	-98572.8	36911.9	72779.7	-14110.2	4490.3	-4033.08
	78049.7	-36222.2	3938.37	71591.5	-37633.7	1174.43
	-47080.4	-30338.9	-33927.9	8834.15	14013.3	7085.93
	4786.84	16205.3	1072.3	18934.9	-47560.3	17818.2
	41781.5	16314.4	45999.4	-18537.9	7281.52	-10908.6
	-26634.4	-31187.8	-16775.4	-22875.4	32058.2	6520.72
	32852.1	56204.6	30087.5	35923.4	-5152.35	11790.9
	9826.9	1775.35	-10109.8	6026.65	12733.9	-7273.09
	84952.2	-23448.4	18941.4	1560.17	35333.7	-7468.13
	-45233.8	12870.6	-6219.36	-54795.1	-12835.6	2481.04
	76134.8	38109.7	-82499.4	58725.5	5093.77	37446
	-14535.8	-16770.8	-21580.1	5384.99	-37943.9	7523.1
	17000.7	-78399	-43888.3	20121.7	-6175.37	25382.1
	-7448.23	-2285.09	45590.6	3493.13	32739.5	15894.4
	-7902.12	-16222.6	17957.8	-38486.5	24964.1	14182.5
	32065.2	-20817.9	122.711	-61072.2	-45344.7	17603.3
	25428.4	-24036.5	-1260.58	-6310.11	45742.3	-5438.89
	-90436.7	57769.1	-20953.7	-50405.5	53524	-15141.8
	48521.9	-45068.4	25797.7	-15543.8	27243.9	20728.5
	-117027	-51717.9	-18962.2	10334.6	-17668.5	7433.46
	95686.3	-44549	38795.6	-21385.5	-22850	-13403
	44157.5	55771.6	-82473.4	13505.6	-6069.44	-6874.88
	60352.3	-48944.3	-32584.9	-43019.3	-503.97	6722.57
	78227.8	58025	-23284.3	-44707.8	-5201.69	-5260.35
	33959.3	-60263.3	26768.6	2079.39	-50667.8	12653.4
	-105251	-76706.5	22288.8	36148.5	15415.7	6941.31
	39030.9	48579.4	-36331.4	-59888.9	9439.33	-31086.5
	11963.9	25350.6	40338.1	-10181.1	7453.74	37223.2
	-86617.7	21977.7	-58018	-13831.7	-1740.48	-7583.82
	17740.3	-40527.4	-48874.7	-34205.8	-23194.1	-20592.1
	68331.5	42157.3	7050.95	-38723.8	-17864.9	33856.9
	-961.856	46079.4	3678.64	20612	-22650	-11176.5
	15778.6	-24255.7	40218.7	-12666.5	-35771.4	7176.4
	5377.52	-116941	1841.95	62787.1	35181.1	22190.6
	-109490	21833.1	11930.2	-37499.9	64990.8	-10406.6
	2003.62	-88452.2	-69257.1	12545.8	-14485.3	-35902.9
	6861.18	-82138	-41190	27030.6	-41182.6	13963.4
	-6074.23	-40557.3	-36453.8	2422.43	20347.2	34898.1
	-92549.5	28352.3	14075.2	-37629	4192.63	14916.5
	19950.7	-54310.9	72314.2	-29616.3	27927.2	43945
	101866	34298.7	73079.5	44010.6	-12115.7	13787.8
	-30438.6	26909.4	91880.5	-30573.8	24638.6	-7897.27
	69788.1	-83304.3	-22668.9	28624.1	-9431.03	-1959.05
	4188.17	10406.1	-37810.7	26683.7	-18754.8	6065.53
	-44267.9	-5159.24	-49586.1	44113.2	40986.8	25480.4
	38587.4	-39700.9	57369.9	67687.6	-13163.2	29119.8
	14080.3	42153.4	-7435.63	7486.58	-15509.5	1697.1
	34684	65826.2	-21329.9	439.179	-1354.71	-8482.77
	-176.119	-10761.9	27427.3	24928	-64443.1	23412.8
	54430.8	23059.3	48838.2	-6250.29	-44456.4	14774.7
	8937.36	7149.52	25221.7	-16106.3	35244.8	8098.73
	-104475	-51288.2	83950.7	21705.8	1891.15	-42965.5
	29709.3	72028.6	-31640.7	37178.7	20604.5	37753.4
	52541.2	-19610.2	921.27	8844.97	45767.1	-30972.2
	-90620.3	-31161.3	-64039.7	18429.9	-46595.3	-57984
	61711.4	29879.8	43513.5	89044.4	-23129.8	-13518.4
	-65694.9	27977.9	33147.4	-9977.77	14905	-13208.6
	-9796.71	-2023.9	-3436.83	23185.7	-4849.93	-1342.7
	-16604.3	-8908.14	32274.3	23425.1	14499.3	12363
	53076.8	27229.6	-100501	39899.5	-51354.9	23206.7
	-37182	-70887.4	47918.4	-817.821	10749.6	-22827.4
	-20687	16547	41052.7	-1030.11	31999.1	15401.7
	82943.2	-109013	-33229.3	5069.62	4769.59	19711
	98807.6	-41321.6	-13727.9	-27415.8	29188.5	-7250.42
	31.7007	25493.3	-101040	-30648.7	-14625.4	-14658.8
	-14319.9	-85321.4	18320.3	-37703.2	-71288.3	-28454.7
	-6212.89	-49832.1	-31551.2	41802.6	5070.32	-3511.04
	13930.2	-12376.7	-68817.8	-52630.3	-504.13	24878.3
	-12334.4	-55939.2	7120.23	32104.6	-29836.6	7651.54
	-33060.4	-22679.2	-25023.7	5227.82	-60068.4	-17736.9
	545.185	-75521.3	1036.53	-1872.87	-28016.9	24134.7
	-30034.5	56796	-27149.1	-22210.7	23605	-4036.43
	-34023.5	-4510.57	-8828.45	-41009.5	58264.5	19727.5
	-25054.9	72138.8	36216.2	-11352.5	-39234.2	-21528.3
	9078.3	-3797.49	35369.2	45669.2	-23295.2	41464.1
	-55046.2	76051.7	-45082.5	9883.74	42619.9	-994.031
	65200.9	-39820	-31101.3	-46335.5	38031.3	5454.89
	47360.5	-9375.41	28066.6	36212.2	-28470.5	16828.1
	53372.1	35011.2	63749.6	16506.2	-2187.16	1516.18
	-17732.9	72284	43532.9	25494.1	-8316.76	20883.1
	-103898	4911.53	4183.32	-44316.6	-31733.3	-18890.8
	23589.7	-28479.6	34897.7	-29405.7	-3264.55	-527.054
	-114265	5459.78	11248.5	-23062	39614.1	-8940.84
	-43241	-25625.7	31637	-52982.8	16942.7	-18647.5
	-13778.5	-80527	-30272.3	-19505.4	-32168.6	4394.68
	-223.082	6279.62	-22113.2	-32391.2	27168.2	650.295
	-28938.4	-18661.2	9138.89	9959.4	-11840.2	7354.76
	-95269.5	-36682.4	-4842.5	41956.2	-4029.91	-12022.1
	-47214.8	-13049.9	30951.7	-15702.1	-44497.4	-14394.5
	43776.8	-8634.11	56205.6	21722.8	-32618.1	10208.5
	-115508	-16978.2	35769.9	13073.3	-38305.3	-10774.3
	-5614.9	-22468.5	2404.34	-3149.9	-10915.3	-14873.8
	-77531.2	48347.7	76100.6	-3627.47	-21742.8	-31429.5
	61283	30861.5	-12960.9	11449.7	18925.1	-48387.6
	40549.4	-22754.2	88905.8	7034.42	-16650.4	26403.3
	-5054.6	58711.8	9856.2	53021.2	26161.2	39015.6
	17842.5	71773.7	-1907.58	-22874.2	26575.6	27640
	57662.9	-4403.2	-7144.66	-4931.97	52499	-23724.7
	-25176.2	121984	34789.7	31778.9	6038.9	9307.24
	-95583.9	-43387.7	10657.6	20911.4	-50111.7	467.668
	-14120.2	-38457	-32728.8	-27170.5	-4081.73	10259.2
	-16606.7	2931.39	15447	1029.02	16125.8	-9493.41
	-69647.9	8041.92	28314.7	-12238.7	9100.34	29649.8
	-72685.9	54967.3	50977.3	557.156	-33258.8	-52089.3
	-51909.3	32169.3	30021.1	33466.2	43991.1	-24229.1
	53882.6	12170.2	-24091.5	36226.7	-4126.46	12849.8
	21545.7	-63875	40091.4	-46645.7	-18775.2	-25413.4
	110802	-18347	-40099.2	20248.2	-51393.3	-19544.7
	35534.3	-31679.9	66702	17038.7	18893.7	-3903.53
	-35823.8	40035.9	51726.8	-26819.8	-3158.79	-6656.94
	-51213.2	-4587.72	14514.4	-46257.4	-40057.3	-16479.1
	63924.4	-17828.1	43201.6	-6306.37	15371.1	-1508.93
	-18541.9	49376.9	-28997.7	23823.9	8624.59	-59094
	-61666.3	23812.4	27399.5	51531.4	-638.724	-21449
	-49039.5	-18490	-3898.47	-6071.52	7338.02	-30095.5
	4788.34	2853.17	-48084.8	-4857.81	27474.3	-25324.5
	17580.5	-9812.18	-29447.8	-11859	-69729.8	14993.1
	-16565.9	68098.5	62648.7	9614.59	39423.9	-36962.3
	-121549	6603.33	-3243.69	-4968.43	2979.64	-6972.06
	11139.2	32719.9	54392.6	44177.6	7892.12	18334.6
	22604.2	55039.7	45154.7	-66391.4	29741	3223.82
	25847.1	-25997	15869.1	10464.9	-42595.5	-9289.12
	-53671	25542.6	-39121.9	-22698.7	63189.2	71792.5
	135557	-58187.4	9150.19	-7282.96	-2508.97	35733.2
	11199.4	19290.1	-38899.5	9403.78	9002.4	-7880.77
	29654.4	-20147.3	4315.1	-39787.5	57309.6	26578.4
	-49397.7	-29082	-32836.6	16549.2	-1692.01	-14973
	-101459	-86933.7	26844.6	-3841.85	98065	-16775.6
	96534.4	18380.9	-20900.2	82560.2	18406.6	-851.481
	-85558.5	23213.1	107018	21773.8	-11555.7	12206.6
	-61049.2	-23505.8	39336.5	5537.77	29977	42922.5
	-61864.1	65694.2	14716.9	-48446.5	29025	-8511.65
	39492.3	-1408.64	40326.3	46212.1	53621.4	21564.4
	-122458	13812.3	-2579.41	90172.1	27666.8	-10327.5
	-44184.6	9444.8	36904.5	-17204.2	12902.7	20424.7
	-36880.6	41933.4	-2157.28	32511.3	3944.25	20805.5
	16663.7	69190.5	73053.9	-74407.1	-30437.2	-54968.2
	42738.9	8926.47	-22455.6	-22585.3	12255.7	-5120.17
	-53322.9	-25242.1	60796.7	35483.1	-32694.5	17628.8
	-3395.05	-18052.2	-6520.4	-16389.4	8285.66	-10699.1
	39136	-55294.5	35453.2	10140.9	20391.7	15550.5
	79520.9	-98654.3	-72038.4	6644.35	-11881	-27979.1
	56722.9	29358.4	44031.7	-37182.8	-12959.6	40440.3
	11727.9	6918.39	-10949.8	26105.4	33173.6	24332.9
	28236	12557.7	-432.394	10985.7	-5780.42	30446.7
	-31694.7	-3221.8	10024.5	2093.5	-13199	27114.5
	-49830.5	-34491.6	5012.8	-6513.32	-22817.6	2902.26
	37610.5	1465.29	26503.8	-24360.1	-27520.2	-13870.5
	-12404	62488	40501.8	18441.8	-21662	-24682.1
	-46151.3	-34371.9	-31432.7	-13333.1	50747.4	20166.2
	82714	-5531.72	-62250	-799.656	-15592.3	3191.66
	3487.44	-7672.19	15793.1	-16405.3	-17930.8	-18265.1
	23374.2	-30782	110920	48229.4	-75875.7	23344.5
	-26199.3	-46545.3	21316.1	53211	-8587.56	750.244
	-21582.3	-58809.1	22237.7	62186.8	15599.7	18160.5
	-100949	-5551.52	62445.5	35938.7	57446.1	28873.7
	-8188.38	63547.2	-53189.9	-31529.5	-30186	18280.7
	27662.2	-2480.04	15248.4	-26335.6	8425.65	-24288.3
	-105226	-14559.4	17050.6	10542.1	-12971.8	3483.89
	5024.44	19530.1	-44003.2	-70.194	3925.81	-9550.63
	62570.2	2171.42	23618.8	34023.4	24466.5	-956.147
	25100.2	-12110.8	-18398.5	-1490.51	-1855.76	-11787.4
	33127.1	12307.7	-84025.5	24984.1	-11625.2	-49598.8
	32851.2	16746.3	52190.5	-54578.1	43227.9	-27603.5
	89024.3	30729.2	-24668.2	-44039	620.757	-6623.65
	15376.1	-21162.4	-71020.4	-24649.2	49317.7	-8671.61
	-24875.8	89787.8	-6714.45	30696.4	-33768.9	-4766.74
	29803.1	-107915	1846.73	13449.1	4890.16	47332
	91445.4	-78892.1	69671.5	-3732.35	-16134.2	-21329
	84571.9	19496.8	-48245.7	-3659.93	10855.9	36434.6
	-122763	-42389.4	-79750.9	18612.4	1536.13	-2004.88
	-39573.1	11699.7	14196.6	5722.3	-1551.07	209.43
	50451.7	42732.4	-45892.6	33840	-32188.6	-42438
	109740	-6909.65	14120.4	-16886.1	-3586.19	-14644.3
	-2140.76	5530	-40550.8	13154	-49774	-26057.3
	122682	-34081.5	-16867.7	27190.6	38714.9	-25753.1
	-31276.9	-52919	9160.26	-41692	14888.6	-18437.2
	-21713.1	-28504.2	-40733	55346.9	-16603.5	-10410.1
	-21562.4	34505.1	-40345.9	-64915.4	-17446.8	8868.75
	-94507.5	-70436.2	-13426.5	46772.7	-29036.5	-29620.3
	-16613.4	-69770.2	-44946.2	25239.5	80791.7	-24510.3
	50929.7	12147.2	-35625	73567.7	-10277.8	-8883.34
	-23142.6	-33510.5	-13502	-11208.9	41541.8	11925
	134803	-29049.8	86105.5	-18542.2	17028.4	33132.1
	104687	-29706.2	-44061.6	-70593.3	-7983.88	44617.3
	-5778.6	-63092.7	-50336.2	9080.13	-25523.2	7703.2
	53682.1	42823.5	-25730.7	-8254.29	29537.7	-425.997
	25385.4	-3735.26	-50434.8	20249.5	-41299.5	23193.1
	73597.1	21975.1	23379.5	24101.8	5606.75	-12344.1
	54720.9	51341.6	41773.7	16505.5	-8003.78	-10360.1
	-81322.6	-46562.8	-64471.5	1081.67	8859.26	-27862.9
	19581.1	22481.9	-46956.2	-13097.3	55373.2	15317.9
	-22738.5	64716.6	-37816.7	139.988	-4159.55	10690.4
	-86696.8	30271	-20249.3	14127.6	58159.3	-21345.7
	-1379.79	-73407.4	-15267.8	11319.5	18321.8	58787.2
	4850.71	-41583	45525.4	7686.58	20398.9	15424.1
	50641.5	-21356.7	42407.2	-26530.7	-56375	-4544.27
	-105729	70963.8	-3489.01	-37287	23517.7	-3653.07
	117835	41.7048	-43634.8	-6043.59	-37524.5	38385.5
	-50124.7	9416.62	17403	1087.46	34488.6	8994.35
	96698	-35266.7	32443	36601.2	16398.3	24435.6
	-89125.3	30771.8	39277.4	-4582.3	32880.8	11288.3
	7418.46	113566	-130440	-35545	-30628.4	-1802.12
	-41823.2	113216	83878.5	-40575.2	-28280.8	-461.903
	-48892.3	-16322.3	6538.83	13310.3	-11837.5	38290.6
	-45887.9	82330.8	12660.6	-2394.56	-62668.9	5952.6
	-27159	42865.7	47414.7	-12244.8	-16364.5	-26083.5
	-82280.9	4504.09	6257.56	15698.7	-9713.47	-26707
	3723.65	-28807.4	61355.8	-12304.6	57727.2	-18706.4
	47778.4	-25636.2	35398.7	-24121.7	-18744.1	14458.8
	-32530.4	40588	66749.2	9476.28	-38218.3	10553.2
	63759	-6490.29	78868.4	6776.3	11478.6	14387
	56607.5	-6361.19	-42967.9	55264.2	-14717.8	9445.88
	-84106.4	6936.55	-20482.2	5149.82	-9574.62	-19437
	130253	20431.2	76487	-17175.5	10101.1	-35725
	70211.1	-56122.8	-41839.9	-37767.3	-16889.8	-43236.8
	-54095.2	46201.3	-40403.2	-5535.32	-35593.3	17740.5
	132013	-40139	30639	9232.11	-7997.52	66978.2
	50735.1	-16077.5	12902.6	-31634.9	-9995.52	-20442.5
	-29802.6	-112176	47974.6	22504.1	-20329.5	-11850.4
	-63640.7	72380.4	-21645.9	5241.88	21366.3	-15190.6
	78206.5	4382.32	20564.1	-31330.3	-11270.7	-32892.4
	23572.6	39670.6	36417.3	29522.9	-38478.6	-22539.1
	-49616.8	4647.17	-49006.2	-51750.4	21474.5	11331.5
	135613	10532.7	-3333.22	7223.94	-21620.7	-6071.24
	-20598.6	37751.9	21888.3	49984.1	11210.5	-46555.7
	-6092.2	-18740.9	56202.6	45875.3	1413.22	-12159.5
	-58744.4	-16622.5	-66768.5	-81574.3	52076.8	-19507.7
	-107917	-49757.7	15947.2	20536.5	-3265.41	-4954.24
	-113737	-66161.9	57873.3	13362.7	3165.46	-16002
	11477.9	32959	4.65163	-1948.93	-13174.9	6721.67
	-8921.79	37429.3	29314.2	6785.09	-47227.1	14169.2
	-58714.9	2510.67	41963.7	-3133.36	8094.37	-7492.41
	27419	79201.8	1011.59	-1411.05	-4074.15	28325.1
	83820.4	44138.6	24783.7	14869.2	37024	-23874.3
	9424.76	27064.8	-60196.9	9799.75	-28193.4	24599
	-32344.5	110567	5320.24	18076.4	11109	17162.8
	56218.6	77077.7	56145.2	-14680.1	17823.7	15624.3
	-19707.7	49108.1	-9051.51	-19258.1	30457.4	33218.1
	-15319.7	32859.8	-52465.8	-3207.26	-16322.3	28763
	66450.9	51631.3	92486.1	1338.06	-27341.4	17775.7
	27842.1	7425.13	-57279.8	42191.4	13206.6	48027.9
	-18628.9	25988.3	-6110.29	52639.7	-7626.28	16838.8
	3724.44	-23117.4	-71168.3	-52534.1	6439.06	9732.44
	-67900.1	765.426	-99808.7	7332.89	12431.7	-13114.1
	43730.3	11075.3	-5888.24	7905.94	-1791.86	-18237.9
	-81449.5	3306.75	19455.5	14368.9	-16785.6	-46876.1
	-27167.4	-31538	-34876.3	45994.2	41791.8	61799.3
	26803.9	-73866.9	-28180.5	-8589.49	41753.2	48173
	-24471.9	22574.2	-12069	24397.4	11249.8	12459
	-29923.3	46305.5	26338.1	-62870.2	-20752.7	5269.43
	21442.6	-27631	-58745.3	-8461.67	-51657.7	26585.2
	92031.6	-29642.7	-368.327	13201.2	-62979.6	-20572.5
	-102447	44214.9	8178.5	5259.96	-24843.6	6094.01
	-4392.85	1199.45	5465.69	-25510.4	3906.3	-26185
	55985.6	73261.2	-25126	6555.39	-619.446	14986.6
	109103	-53307.8	-9376.85	43734.7	-755.504	-57075.5
	18164	-31974.1	-44877.9	-23636.2	26765.6	7266.01
	-26789.3	-49136	-14468.6	-19971.3	47489.7	-45546.9
	-342.227	-114468	74804.9	-56315.2	-10492.8	18129.5
	-8498.08	-47685.3	-4628.9	-26148.2	20193.2	46818.8
	-42269.8	26046.4	18609.2	5066.29	20235.1	8536.92
	-39554.7	-72244.4	-6427.55	4509.65	-9977.92	-10667.5
	-100920	14308.4	64647.5	52855	1467.89	11483.6
	-66226.2	50375.9	8861.98	57732.8	5373.23	6303.17
	-20241.6	-102506	62198.1	-23256.1	8768.69	-2925.93
	-37006.3	-87031	41134.7	22172.8	-24288.3	-40754.3
	-29360	53677.9	-105755	14170.6	5126.79	-20459.7
	-35432.8	-3993.34	-73477.1	-22426.6	55053	15028.5
	-21714	3070.23	-29203	40837.1	1523.03	7527.56
	-45306.5	5540.41	9076.57	-1946.96	-38207.9	-11593.3
	-61809.7	-26093.5	-17580.4	814.107	-72361.9	6680.16
	50215	-11982.3	-13831.6	-12404.4	35061.2	-31569.8
	-26394.3	29420.6	11579.5	33874.8	50148.6	-6563.22
	-24739.9	3676.58	-13119.2	13833.5	6444.72	1811.3
	20711.9	4710.63	-28412.2	487.236	7400.27	15593.6
	65360.4	41623.7	-7696	26177.4	28767.3	36843
	63655.4	-54265.6	-31756.3	30007.5	-4301.56	-26806.2
	75655	52320.1	-39267.7	33229.4	-3752.04	3412.83
	37292.1	-4994.12	2179.27	5950.76	-56715.3	-17352.1
	76040.3	50017.5	-42987.3	8883.51	-41034.9	5109.49
	-15490.2	54183.3	65113.1	-18200.5	-5457.57	-512.942
	41516.5	12509.8	-47684.7	-19278.3	-20931.9	19.3006
	25587.4	-24284.6	-20360.4	-39000.4	3559.16	-9436.81
	-55545.4	-53356.1	82006.7	45981.9	-54211.4	1741.67
	99610.6	39258.5	70017.7	10698	68760.8	-1400.87
	1255.73	57966.2	-2565.64	31080.7	19346.1	-15150.1
	68788.3	-34848.8	11527.8	7154.36	71706.5	9016.26
	-28817.2	-37412.8	-24541.5	-38039.9	12262.1	-41268.7
	-51399.5	-30112	-24264.4	25579.2	-31423.4	13676.3
	-10538.3	-23594.8	-18820.9	36089.2	-57903.3	4542.78
	-39521.9	19858.6	75935.8	-17115.7	-8193.41	3087.4
	-73419.6	58293.7	16396.8	11812.8	2974.4	-12453.8
	75164.6	-88445.9	-63519.7	12213.1	52739.8	-38943.2
	-35075.3	43932.2	18333.1	-32032.5	-12840.2	-9694.64
	58147.1	22214.5	24854.4	-23264.8	-18511	-20984.8
	133131	26694.3	-49973.3	12805.3	-24110.2	-54587.2
	-20582.2	-28120.9	11096.9	-26314.2	39001.3	-10817.2
	-21347.1	126301	-94169.2	-5223.61	-34019.4	-16614.3
	30941.8	58096.1	-78392	-13223	-22646.5	-59805
	16711.5	-23467.4	5436	3933.37	-13139.3	15438.2
	-551.478	37116.3	-61109.4	-17698.1	-23745.7	33429.1
	-38040	-60124.8	-25913.1	8584.79	-48956.8	34520.7
	-12064.2	-19971	-61917.9	11050.3	-41439.9	9034.14
	21553	-26589.9	-11046.2	14306	-75258.9	-7155.39
	724.064	-69377.2	-47062.1	48032.1	-37197	-5516.45
	-59267.9	19489	2692.09	-44605.6	-23236.2	22154
	-123507	-13962.5	9763.02	-37649.8	12264.8	4508.51
	81105.4	39319.1	-8247.89	-15278.4	-22427.8	56701.7
	-45639.4	-12618.1	-10527.6	-84953	22727.1	-21222.6
	106236	33015.5	-48689.7	25296.4	-6038.38	6455.63
	41293.4	55062.3	-30656.3	34995	-21264.2	14447.6
	-22273.8	-95271	-49986	-11139.2	-43184.3	-25470.5
	-73338.4	53995.8	12478	-8683.02	4196.02	4694.79
	-45166.3	31012.6	-59003.8	-16513.7	24588.2	5129.76
	70687.3	9492.23	11457.2	15759.1	11223.5	-49374.3
	28226.6	16724	-6718.06	-19850.2	50833.1	20564.4
	30407.1	2227.95	13711.7	-52940	14514.2	-493.464
	-23304.3	83700.2	-29855.2	-11322.5	18649.5	13627.3
	7121.68	7264.66	23478.1	24523.5	-6527.79	-25133.3
	12937	-43286.9	15830.4	-10328.9	15043.2	435.846
	-26815.6	-81723.8	6252	-55355.8	-2275.01	2757.67
	-54642.6	30969.1	-10865.6	50407.8	29394.8	2490.91
	15999.3	62922.9	-38539.5	64799.7	-53127.3	-62007.4
	-58102.4	15926.5	21533.2	-32398.7	10341.6	350.121
	64682.8	55559.7	22434.8	3360.8	-54005.2	18682
	-99084.2	-26846	-8685.79	-3162.1	15895.4	-32234.7
	21882	66685.4	36145.2	20144.5	18194.3	20603.6
	63595.5	-29964.2	2558.3	9816.62	-5919.91	-28209.9
	46313.6	-18947.4	-25103	33073	-14854.6	26615.7
	17889.3	-5280.66	-66794.1	15464.7	-30881.5	-29286
	25295.2	-37347.3	-10845.5	-42451.8	502.231	17524.7
	-21056.7	-5256.41	-31663.3	-48547.1	44582.6	-9199.53
	-3821.64	4701.66	12347.7	-9643.34	64298.2	10584.1
	34973.6	-33790	-8233.21	10744	23204.2	-3012.86
	59614.5	44000.5	31846.5	-7894.39	11982.4	-10817.1
	-37396.1	7406.08	-16145.9	41075.8	-2220.92	-15027.5
	65701.9	88540.3	34462.7	37068.3	6482.85	29022.3
	25987.4	-6876.44	-2608.34	21686.4	15870.7	-3067.58
	-56609.1	-5017.56	47231.1	82440.5	12919.9	1894.64
	54038.8	20040.5	10829.3	-43816.4	4566.23	5501.53
	73789.6	-17092.2	-10907.8	-68771.3	22440.9	-2931.89
	11595.4	-70043.3	19619	-5224.95	-16970.2	3139.82
	-74129.6	9476.84	-2586.71	-16019	13731.7	7237.51
	2505.45	10458	46201.4	44114.5	-19742.9	-12174.3
	10074.3	-24763.5	11214.4	-25047.5	5927.91	-33474
	32068.1	1652.29	37581.2	-13849.4	24134.9	15268.7
	-48456	-20982.5	74689.1	-36443.5	8194.31	16191
	32616.9	-20955.8	16602.3	-10196.9	39982.9	-26501.7
	-17747.9	32822.6	-13309.7	1323.35	-9086.18	-19482.4
	-38817.8	1327.96	-12254.4	44707.3	-41889.6	-22099.9
	9640.38	59495.7	26092.7	-18129.5	23638	-16805.7
	-47227.4	-2079.21	76205.9	-19212.7	13323.5	3274.78
	80346.4	-28412.7	-42692.8	-8888.24	-13108.6	11916.3
	38297.5	26083.4	52396.6	-49350.5	-1299.67	-38504.7
	-680.744	8948.33	-52938.4	23911.6	12794.1	-18065.5
	-114610	-60026.1	-3222.23	68710.2	-16256.3	1779.02
	80704	-20077.4	-89871.8	-21807	67987.4	-6388.91
	38998.5	29049.3	-28154.2	23866.1	-35114.1	-11144
	-27377.4	44680.4	-1855.48	-38957.8	-33999.3	-39940.5
	-60365.4	70110.4	32652	-31154.7	33250.2	9159.47
	-43130.8	-6611.86	-22037.3	-29928	-9624.98	-9928.5
	109292	-50714.3	63049.4	15010.6	-36179.1	-5850.42
	34571.1	-16271.6	-74977.5	65238	-5265.61	-10156.8
	84345.7	81988.3	64529.8	56198.3	-68980.8	-307.945
	-11833.1	-34781	31302.9	-58387.1	28636.3	48123.1
	10596	-129917	-14645.2	11592.9	24076.4	8171.68
	-69041.5	-86382.4	81985.3	-21838.2	28124.6	-561.893
	76666.3	25872.9	-5222.08	-17801.5	17540.9	21712.7
	-57490.8	-36082.8	20554.5	15369.1	-18560.1	-19941.3
	74545.5	-1024.14	-53244.8	-47260.1	16475.8	-12341.4
	53807.1	-46082.3	10915.3	15430	15590.9	-24333.8
	67027.8	4718.39	-35325.8	50177	5716.08	-39592.2
	13616.8	27848.4	123040	-2473.08	25642.9	15702.9
	-33693.1	14188.7	61222.8	45282.7	-14732.6	-31287.5
	32074.3	10149.7	54338.1	8693.24	-65600.8	-26620.5
	21498.1	6422.88	-60462.7	34341.4	-8672.54	7737.44
	-57212.5	-58646.4	-19993.1	2057.03	42795.6	3201.79
	-30811.5	-33358.8	66105.5	-9582.65	22472.8	-12596.3
	13916.9	-56639.9	-23629.2	-1299.52	50471.7	12297.8
	-2638.77	-11424.2	4613	14835.9	-12146.1	10695.1
	-9526.55	33387.7	81843.8	-12009	-14452.3	43674.6
	17435	-63931.2	54923.9	-20377	-17330.2	48712.7
	-51710	19600	69095.9	-30160.5	45109	-9626.05
	36747.1	-78150.3	-49573.7	-37641.1	-25802.9	40240.5
	-120713	-14283.1	-39629.2	-8320.51	1691.58	5201.8
	21038.9	-9656	26789.8	-24713.3	-4509.36	-10732.8
	7211.22	-15272.8	-33408.1	-27767.7	22142.2	16387.7
	35332	13206.6	388.547	-16014.4	13523.7	-833.736
	91969.2	17003.7	55433.2	4583.3	42545.1	-45589.9
	-7186.1	47624.4	-8764.89	4281.81	-2423.23	13716.5
	-30546.2	-18278.5	38218	34340.5	522.271	-20600.5
	-7192.65	-11960	-8166.73	10969	-37624	27538.3
	19757.2	-69700.7	-20724.8	33706.5	1599.12	17572.5
	-76088.2	45043.4	-24719.7	-22041	-18012.1	-131.095
	-6500.38	-64077.1	-53039.5	-30070.7	-60849.5	7233.24
	23926.8	-21239.6	6869.53	63765.5	40256.8	-6477.45
	428.44	-3595.28	38083.5	-8101.32	24455.8	26754.8
	8645.57	2598.27	-67669.1	-4172.45	12573.8	-12796.9
	84883.9	25691.5	50149.5	31915.8	-658.512	41724.3
	-26126.4	106740	-44415.4	-15847.2	-9121.67	-19460.9
	87078.4	-11191.6	-41511.5	28200.5	-31362.6	-49075.4
	50655.8	-20918.1	2959.5	-8299.28	-73103.6	-476.762
	41633.7	9168.38	-9075.88	-6233.93	-34745.6	17769.8
	-79572.8	-63858.6	-26045.1	19908.1	19247.8	-26277.3
	29281.5	-75306.9	-49979.6	-46416.9	-14284.1	-18929.9
	13632.6	53712.8	-1641.71	40553.9	-23686.2	-11503.5
	1173.06	-4960.26	42877.7	10609.9	-6461.81	-14716.1
	-21782.4	-31286.1	25746.4	46038.3	-13618.1	-9185.24
	-31753.2	-30774	-12891	20771.5	39480.1	-25431.9
	7862.28	4246.16	6053.62	38211.5	-28299.7	16455.8
	56167.2	83070.5	53535.7	-8028.65	-8389.2	-12345.9
	98171.4	-70349.9	-102809	-39772.2	-8298.42	32159
	-27081.8	-42967.7	38887.1	-909.313	38845.7	27323.6
	-71369.4	3682.69	-37339.2	9278.24	-34157.4	-6768.07
	-26832.3	78579.8	14065.8	-17778.5	13823.3	8563.14
	15107.9	-113565	12059.4	-10637.2	13773.9	102.354
	38264.5	19334.7	15406.1	22894.1	52753.6	-26992.4
	6226.52	-2285.37	-8681.83	46987.2	-48341	2358.46
	-29901.2	11608.5	28899.6	-40130.1	53332.7	-4127.23
	24461.2	-47589	26049.4	19922.2	-73152.3	-2302.96
	-17104.8	-69989.9	-23317.2	2325.72	3148.22	-6957.46
	-5473.26	-8027.8	5330.24	-14057.7	7375.72	-634.932
	-9783.59	-70162	-14849.8	-8371.03	33136.8	10886.4
	57324.7	-17011.2	-60120.4	-22833	-23827.7	-10879.4
	312.951	42901.2	23552.2	-4416.41	11260.3	-1583.59
	-9957.63	-12130.1	24046	-24128.1	-38238.7	-11462.6
	-18565.1	41711.2	-8030.28	-10369.1	-29596.5	-61494.4
	51025.5	30963.2	20467.4	-8579.48	-87471.7	5505.14
	-44172.7	-10897.4	17480.8	-17110.5	-15492.7	53909.6
	-62554.8	364.178	-10306.4	7296.24	12364.9	-63477.7
	-7439.75	495.867	-56046.6	5349.8	-2567.99	-3364.65
	-3409.8	-63465.1	-81249.2	4019.38	-36924.9	20002.2
	-50581.6	-5770.39	-741.265	11754	-19733.9	12728.4
	-19537.4	-42906.2	-34749	-55393.4	2485.77	29397.1
	-1567.23	30614.1	-55710.7	28472.8	57767.8	-22513.2
	-2214.81	20765.6	48781.4	-23054.3	-10258	-22383.5
	53530.9	964.018	-35788.6	27633.6	17914.7	38485.7
	36696.5	-55270.4	-38405.4	-8075.21	31738.7	-24198.9
	-8266.33	-4577.07	90402.9	9464.09	-18014.2	-9500.73
	17233.5	-77528.4	17580.4	-45597.7	-18198	-2720.65
	36266.3	-6723.28	-15966.1	-61205.6	31974.2	7553.67
	11190.2	-73212.8	-49902.8	-106.532	17733.4	48281.9
	53154.7	5312.15	-40421.3	9513.16	-13754.2	-13697
	-18745.8	41086.7	7962.91	-68218.8	-13037.5	47914.7
	-16604.8	6747.62	16467.3	229.791	4381.2	12693.2
	12063.9	71694.9	3206.3	-27604.8	70456.3	-25449.3
	-20396.3	23984.7	-6423.64	47973.6	50798.4	20353.7
	-116934	-28595.3	43166.1	40264.8	-34682.7	11876.1
	52010.4	33783.3	60891.2	-756.906	6963.2	-10084.3
	-8423.98	91163.1	-56391.8	43304.1	64024.4	18408.3
	-31982.5	-41155.3	14353.4	-48389.7	-23961.4	-25640.3
	-44955.1	-22458	27519.3	-74287.1	-58557.8	-41523.3
	-47384.6	21950.8	-7218.26	-13333.1	-50353.2	-43640.9
	-29062.6	-46630.8	-6157.38	-18774.5	-2812.41	-3855.68
	12551.4	-42054.9	-50196.9	-31720.4	11637	-3488.52
	-29175.4	5342.92	-4894.35	42718	-53893.3	-16325.1
	-35627.3	9729.61	27574.8	36474.2	21213.4	-51779.5
	-62461.4	24537.4	-12128.5	11209.6	-5145.78	-9314.42
	48774.3	-22524.2	-30690.9	-23796	25887.5	-3988.99
	-125207	-27226.4	-74296.6	50838.3	9276.16	15158.4
	66175.1	11360.1	-1671.89	7004.74	8249.58	-10222.8
	10363.3	31841.3	6006.05	21015	6327.34	71315.3
	-10282	-44872.4	69676.5	-34292.6	-12111.8	56909.8
	-6004.34	-1089.35	9057.18	-12526.7	-49834.5	-10884.2
	-105258	38875.1	-59652.1	28752.3	37296	-17080.7
	-9288.83	51602.5	-789.804	61460.9	-33576.1	31229.8
	43836.8	49375.7	13060.2	-37538.3	4738.36	5911.04
	-57043.6	14202.7	-44429.8	40164.3	-50885.4	3346.2
	-16196.1	-25776.3	-39616.4	16979.6	20438.4	2184.24
	6610.64	25315.6	-54319.9	16231.6	-57142.7	4604.88
	56245.4	33040.6	-12331.1	-56661.2	26364.4	-11723.6
	-65329.7	-26560.3	-30360.4	16849	19764.4	-8203.69
	-47437.1	-75449.2	9227.95	14017.4	-27333.5	16883.3
	93996.7	7444.86	-47816.3	52361.3	25529.8	-14463.5
	-74126.1	17631.4	20319.1	26617.6	37805	-39786
	50459.8	50146.2	-3165.33	6815.62	10297.5	17111.9
	10668.7	9658	-50075.5	25579.5	16875.2	-53327
	-8191.35	-1868	-30352.4	40077.1	-45989.2	7830.26
	20035.7	-61880.1	11320.4	-8506.21	-33357.6	23913.1
	-51297.9	36373.7	-13552.8	21031.4	17066.7	-10428.1
	33654.3	-64361.1	43373.5	47810.5	-11709.6	-8617.5
	22383.1	-88996.4	32920.9	-21043.7	39142.3	-18020.3
	-24602.2	-31433.3	-18184	-30904.6	24032.1	-13779.4
	-17514.3	-41301.9	-45433.7	-66339	60191.5	27796.7
	-112855	60078.7	-5193.84	-167.022	28938.1	-641.992
	44576.3	3011.38	4828.97	-36144	-2541.86	-22277.9
	-12726.4	54320.2	77245.5	15555.2	30886.3	-4154.49
	1961.69	1569.37	-44753.7	-88284.1	-8598.2	-24400.6
	-88232	57382.7	-9432.54	-32664.2	674.292	60182.4
	-109538	-671.118	-24025.9	-16800.7	816.15	34409.8
	25428.2	-64873.1	-11209	-17125.5	15462	-21889.9
	16814.6	124971	-54452.6	-34125.7	-17722.1	9347.35
	-73209.6	43258.2	-61077.4	-36891	-2624.68	-40013.2
	22509	8609.47	-34695.5	36008.1	14485.4	-63614.3
	-41417.9	45966.2	66871	-36998.7	-24001.6	7394.28
	-17181.8	-4005.62	18154.9	27301.8	-49244.4	10791.8
	-11416.7	-23990.5	22177.8	52568.5	-55042.7	16850.9
	-80740.7	67712.3	58795.3	21591.3	-23180.9	-24449.4
	-59210.7	-23646.7	56844.3	60634.1	20497.5	-9187.9
	-57304.6	665.89	-23938.8	-58169.8	-18847.2	7782.94
	15191.1	100557	-13028	19013.9	14911.2	-1697.92
	7597.23	-5940.27	-41191.8	56205.4	11808	-6634.27
	-33534.3	16234.8	5890.31	63127.3	26808.2	-4216.95
	17065.3	28535.7	7648.88	18350.2	-2223.03	-49409.2
	-86440.8	-70250.9	-51364.7	6037.99	-455.723	2621.71
	18037.5	-4198.57	49397	-21839.2	-66347.2	15051
	-5686.54	-8467.5	-13514.5	-29785.4	-50667.9	29925.1
	-56209.3	57159.2	45160.2	32937.2	13896	-32812.3
	57417.9	-16178.7	25196.1	36765.8	-16060	5005.77
	4249.73	-40851.1	-10420.3	-2290.06	-25972.4	26683.3
	-69909.1	-14195.3	-33508	-25677.2	-4684.1	-20988.4
	-21757.6	-38040.5	36622.3	6952.79	17748.5	-31790.1
	-1102.41	-28300.1	80318.4	-87720.7	4347.54	-2768.29
	-8461.46	14605.9	-11627.7	41973.2	4133.71	-26095.1
	72421.7	47203.6	-21759.6	30616.3	-49218	9052.36
	27991.9	-30006.5	-75547	34207.3	-15908.1	-21823.5
	-7937.66	-53495.7	-35730.5	-9441.57	-34101.6	-4320.56
	-66214.4	-31672	62768.4	71632.8	-36261.2	-7547.86
	-32202.3	-59106.3	-73765.9	30543	-16986.2	-11711.2
	62138.2	-38355.5	43999.2	48241.7	-9109.48	-24569.5
	-45121.4	-87631.5	26358.8	-45515.5	39583.8	-10364.2
	-14792.2	17074.4	61843.6	-8773.93	-3803.39	5297.41
	-62684	-8614.7	50633.6	-7119.2	-56037	37958.7
	-84891.9	-15650.5	15798.8	35324.6	-6704.75	-31960.8
	80808.4	29862.7	-27702.3	1491.04	45807.9	-17476.9
	48494.4	-8853.68	-21914.5	31841.6	-38415	20375.3
	95369.6	41605.9	-27876.3	28187.6	35187	19436.7
	2422.34	-43965.5	-74540.9	23787.1	-31156.8	-30027.3
	26887.4	42903.6	13814.6	-3089.3	16348.7	7551.63
	48429.2	-94728.3	5233.24	-11926.6	8765.15	47930.5
	52424.3	-51587	55816.4	34895.1	-3869.63	31744.2
	-98846.6	126890	16995	40110.2	-25902.7	23666.1
	34014.1	-39689.2	-111840	-2112.13	8125.11	7596.58
	32311.6	-16322.3	62087.9	-11183.8	31658.4	-43259.8
	2415.42	33138.8	36562.3	-19502.5	-36899.2	30326.1
	24362.8	-73975.3	-14388.8	-49240.7	-53992.9	17339
	-45197.8	18182.4	28866.8	-11800.6	-10536.4	2567.13
	91852.4	10516.4	-8710.55	1419.29	8174.43	647.302
	58499.5	17597.2	-3947.1	-40391.3	3228.13	-8602.39
	-50727	6716.94	-123486	58914	-5695.97	10958
	-485.943	27091.6	12702.9	67442.3	19744.9	-12413.9
	-25790.3	-34006.8	21366.4	-14845.9	24356.6	-15928.3
	-24658.1	67984.8	4759.45	-39594.5	29076.4	-14396.5
	18736	-35224.9	-64305.2	35750.5	26381.1	-762.39
	19941	-30462.8	-37345.1	-69480.9	59924.7	-26657.5
	45814.3	45163.2	-29485.5	154.788	-4182.79	-33943.5
	-45297.6	61130.1	50392.8	17390.9	21829.4	27657.3
	30337	-19339.6	18647.1	-54294.3	3447.25	-18675.7
	34616.2	-22850.1	72516.1	-42015.8	-44874.4	6020.32
	37898.6	-10622.6	-21244.1	-38933.8	-8636.59	10090.7
	-80912.6	52865	-78299.6	30226.2	28158.6	-18570.4
	-29986.8	1551.89	-68138.8	-46603	-34994.2	73.4133
	-49563.9	18209.7	-27442.8	34487.4	-41909.2	93320.2
	54412.6	56608.6	-68977.9	-30733.7	35843.2	15990.9
	95931.9	10655.7	63313.6	-20158.6	-51994.6	-41904.1
	4134.33	57983.3	54871.9	-61893.4	-3663.26	-31809.1
	-1803.72	49340.5	-54800.5	34703	-11383.4	-39293.1
	-102845	-16592	2352.29	-13470.6	-43946.6	-3489.79
	45547.9	4950.96	-26824.2	17366.9	-9922.98	-13489.9
	-13297.4	-3942.14	67396.9	-32198.7	-7233.53	8322.86
	48730.1	-13689.7	-44905.7	19554.1	46493.4	8148.64
	-40006.4	28959.8	103225	-12513.5	10876.3	8922.24
	34130.1	17153.9	8950.03	-25663.7	-45758.7	-17603.1
	31460.7	35264.9	-39997.5	16847.5	7940.41	-6740.75
	69598.3	-33392	1848.69	-7608.96	-37100.4	-2554.78
	89504.6	2137.33	12886.9	12028.5	-10804	-4073.67
	-20740.8	58421.4	-33683.5	-13573.5	3395.29	14091.6
	53068.8	-3366.32	-26048.4	-35906.3	30539.2	35383.2
	45040.7	-58907	56396.2	-13898.9	13374	-4278.64
	-32186	-31679.1	-57931.1	-20246.8	-11558.2	-13035
	97231.1	-8384.75	18599.7	15589	16473.3	-9060.94
	25012.4	-4173.99	28031.1	-17093.8	8368.89	-11911.7
	975.234	56564	-49537.4	-60326.7	27781.2	-18983.6
	-29323.8	-2525.47	20349.2	-57907.2	-48428.6	503.69
	-49706.1	-15758.2	-53363.2	-13640.2	-14424.1	-26612.4
	-34344	65031.4	-14668.8	38220.2	-18549.6	-28478
	-112574	-4011.22	-27378.8	-25816.9	56052.5	4747.68
	98197.2	34479.8	-17820.9	-259.138	-53443.3	11653
	10234.9	23420.8	-19842.8	-43016.7	11412	-32546.8
	-11658	-7326.78	18929.5	53824.3	-10718.9	22400.4
	-44146	-28271	-38267.7	27490	74988.1	-8570.91
	25608.1	46384.1	-4470.19	62627.5	-24459	2192.88
	-66534.2	-13654.7	-15347.9	-38484.6	-4531.31	19858.8
	92197.5	29715.2	-8016.69	69031	-37567	5349.49
	-37074.2	-54399.8	73614.4	-30764.2	43290.7	-1087.69
	28200.5	98144.2	21594.5	14491.8	8285.24	-38601
	4261.06	-6417.58	43912.8	32156.8	-16913.3	-20778.5
	52350.7	75203.9	-44974.8	-43194.3	-39630	11748.1
	-3128.44	-59245.5	-74533.4	-3451.36	-25828.4	-39082.2
	36557.5	9920.2	-45431.2	-3859.45	20923.2	23174.4
	30941	19086.1	-46117	-18938.8	9204.3	20902.9
	14701.5	-49678.2	-66732	14118.8	-17914.2	36148.8
	-27623.6	29988.1	-10422.7	6796.8	-30916.9	13834.7
	66138.5	-60980.2	54114.5	-32606.2	10812.7	-1360.23
	-1897.98	-12817.7	-21420.7	3972.82	28260.1	38107.2
	-55763.7	-19944.5	-40599	2157.94	-11364.3	9527.06
	-1520.91	-74880.6	-16500.8	-46240.3	-7212.79	5135.39
	-338.745	-2319.91	36921.7	21801.6	11201.6	15808.1
	-20611.1	-18639.9	17069.6	48899.4	15276.9	-29445.8
	119409	48657.6	36466.8	-2875.05	4151.93	15331.8
	26832.4	-13516.2	44603.6	-54229.3	45974.4	35586
	-31335.8	24018.4	-45946.6	10909.2	-33971.5	-32607.4
	83570.9	-41424.2	-11682.5	-32720.7	12215.2	-12825.9
	-52530	32493.1	-1911.04	4248.93	52191.3	-6937.69
	-24057.7	-34335.8	23425.4	63121.1	33630	28136.3
	22269.3	12953.6	-40841.4	21573.7	-53424.7	-14398.7
	-2619.58	-37510.6	23968.1	26190.1	9771.18	2134.36
	43676.5	26877.3	-74436.4	5407.42	7493.9	6815.21
	-33826.6	-20140.4	61259	-51431.1	-16630.7	27113.5
	7565.43	-53421	-6167.88	23212.9	18118.3	19399.9
	-21207.8	-9296.41	17109	-21854.4	1006.5	-39345.6
	-97871	2598.79	-5219.09	26483.5	57349.1	668.075
	59266.3	42806.7	-75485.2	-30413.7	-27028.5	-27830.3
	-36061.7	-115707	97363	-50856.5	-34966.4	-23140.4
	-2856.5	-27052.1	3815.49	-60328.6	25746.1	-45278.2
	68013.9	88576.7	-25896.7	1631.89	-19629.4	18259.9
	-12483.2	-26683.1	-47827.5	-40318.1	-14723.1	30172.3
	-37689.6	20745.6	46456.7	34648.6	166.022	5655.47
	101192	-61327.8	-26646.1	-21095.8	-11308.7	2506.18
	-116951	-30595.4	-7156.19	56025	-8112.79	20237.3
	-23709.5	17453.8	-21152.6	27816	30416.5	-16963.4
	-60158	90788.3	-114869	59949.9	-5766.16	3212.06
	16734.6	-60845.6	61547	-18907.3	21607.5	13180.7
	-49588.1	-5225.29	6903.98	-22211	-15938.5	15100.8
	57436.9	-8554.91	-34834.1	22533.6	75696.5	36512.4
	12409.6	-8145.58	10250	-7282.23	11954.8	-5589.93
	-45060.6	53118.9	-3148.34	14231.3	-41564.8	7941.74
	38681.8	3915.11	4473.7	72480.4	-24951.8	-9917.44
	-42544.9	-68060.4	26853.5	13506.3	44.8656	9170.4
	-46136.7	4554.13	52475.3	-45790.8	16216.8	6931.96
	17741.3	30843.1	188.009	25720.8	-56295.7	10928.1
	-24055.1	-39171.8	-35712.6	-20121.5	-11677.7	16333.8
	52166.2	-83618.8	-42258.3	-21813.2	43200.6	6799.67
	26394.3	4400.61	5312.4	28170.4	-28383	-10992.7
	-30428.9	39841.6	-1003.21	-14295.5	9644.86	-32157.8
	-40493.6	6892.81	-45841.4	9180.1	-1677.95	-12335.2
	-22540.4	6668.55	-99737.4	9843.71	58095.1	18278.8
	-26712.2	-48345.6	-46599.6	17701.1	68192.9	-11983.9
	-74555.1	-64744	58251.5	40146.2	16667.4	-20474.3
	-46175.2	-48498.3	38066.9	17308.7	15617.7	-26671.4
	33803.3	39466.9	-2073.69	-296.61	-4551.33	26923.4
	-86935	13686.3	-33233.7	32563.4	8280.13	-13446.9
	-95561	-61890.1	-78492.2	42257.3	7209.43	10126.9
	14615.1	18577.6	27783.5	49916.8	24940.1	38568.3
	40587.5	12073.2	4158.09	-44234.4	22591.6	-10606.8
	34940.8	-12290.9	3030.23	35985.9	-2790	-33068
	21549.9	13854.1	-26755.7	-14771.2	-5250.55	-16778.4
	23949.8	-40675.7	-11906.3	-14014.2	-38694.9	25776.3
	52760.2	-75193.6	-18456.6	-26260.5	-16754.5	281.82
	-54451.3	-59152.8	4555.7	-3467.1	15666.8	5517.6
	-2319.53	4810.9	18799.6	-19465.6	-17789.1	44777.5
	-81268	29698.6	68085	-6346.81	52042.7	9492.14
	7671	62393.6	-13392.1	7141.05	555.465	4862.32
	32406.9	71126.8	-91458.2	-42294.5	-3374.12	-15489.8
	-40281.1	-42334.6	-111.041	-41054.8	-47336.4	4440.67
	32773.8	81605.3	40284.5	13039.2	8582.5	-3415.74
	24873.3	-19011.7	-47696.2	-30193.1	-19213.4	-23900.9
	62731.8	-69588	-62262.7	-17212.4	-13333.2	8756.73
	57532.3	-8645.59	-29210.4	-28301.9	10558	10631.8
	-62371.5	64652.7	-43526	-34101.5	-34407.3	-27298.6
	27514.1	47095.5	43998	10723.9	11921.3	23219.2
	-44833.9	-40909.6	52734.7	34279.9	27084.7	-26705.6
	32256.2	14862.8	20009.1	18155.5	2451.11	-13465.2
	1009.37	8508.11	-52699.8	-20082.1	12171	34571.4
	2047.72	-27915.3	-68038.7	11739.7	15745.7	-934.315
	-68803.2	-21234.1	64614.2	10527	-35541.4	-10622.3
	-61346.4	-94726.6	5131.04	57125.5	-9573.05	4165.94
	26727.5	-67134.7	-23837.9	-33896.9	-42382.2	2955.75
	12142.2	39776.7	13752.3	45136.6	17565.2	-2544.53
	93801.3	24668.1	-56592.6	-13435.2	-30118.4	-33719.5
	146.6	52198	70043.2	27133.1	12130.4	-32926.9
	-27354.1	-12288.4	-21492.8	13250	18614.6	-30619.5
	115743	-9923.58	65572.5	-9323.86	-6731.04	9848.34
	6640.5	38489.2	28503.9	-9544.33	-28450.8	21530.1
	99147.4	20500.8	96468	-40840.4	33581.9	9185.96
	57723.5	-37362.3	-46874.7	1882.47	5039.01	-8565.37
	49498	23021.7	-9660.06	24369.3	-39806.8	-12112.1
	-22889.7	62984.1	19058.3	9890.41	57028	-14400.6
	23055.4	79028.6	14717.4	328.49	58078.6	2769.13
	-63315.8	-28227.8	3608.26	28050	36737.9	-35878.9
	59668.9	-13700.6	65606.1	-23159.1	54082.7	7682.29
	-16427.3	55819.7	-57006.4	-66705.8	15049.6	22341.1
	-3498	86851	-6708.01	52538.9	24395.7	-5029.62
	-5261.63	-73228.7	47060.5	16655.8	-23453.4	28347.9
	-38566.7	-101541	-10554.6	-10948.7	28245.7	21505.4
	58358.2	15370.9	-51449.1	-10864.6	11428.2	-22250.8
	-51594.2	57459.1	-49550.2	17993.8	11560.1	-2024.45
	19413.3	-52856.2	45931.2	21554.6	-22416.3	-1008.9
	17975.5	-8477.19	-92782.7	-32999.4	22922.6	35974.6
	-51673.7	26569.5	-8053.72	30677.5	-18042.5	30938.2
	5441.21	-26141.3	-48814.9	10828.6	-8295.38	12514.8
	-32929.7	41309.7	51284	51963	3198.82	-9609.39
	47269.7	54170.8	-39381	12781	-13322.7	26140.3
	-76587.5	57236.8	-4580.13	49841	18996.3	-11818.6
	7659.96	-34851.1	-7797.1	-9567.77	52899.5	-14262.8
	87627.9	11430.3	49679.6	-26143.2	4360.59	26692.1
	30487.3	-3536.21	-76158	-7949.4	10078.3	3104.16
	13002	-17941.2	33774.9	11263	-55240.7	-406.434
	41953.8	44289.4	-26420	1609.19	-19933.6	-11015
	-47400.5	75204.2	16269.8	52690.8	-43203.5	-56260.7
	-31595.7	16742.4	-35182.9	16091.1	31478.2	-160.409
	-42109.8	-18760.7	14292.4	21004.1	-14417	-3396.36
	29292.4	85352.6	-51010.6	28844.7	-365.63	50638.1
	-66720.6	62631.7	-23370.6	-31506.2	-12773.5	17993
	-16522.6	-3174.76	-31449.8	21766.6	4610.88	-19757.7
	-71704.4	-36562.8	-7466.12	-20298.7	27944.9	-38470.2
	26413	-28743.2	-46307	-71926.8	-4474.99	-37151.1
	-31664	11023	40054.1	-17353.4	2913.7	-13359.3
	3695.13	61457.2	21271	-29093	12383.3	-17691
	9518.39	-29894.5	84979.6	-20638.6	-2033.91	-21175.9
	77986.5	9389.76	81722.6	-18901.5	34733.7	14033.9
	-37321.2	3903.82	50318	-42889.2	-23657.8	16302.2
	16927.5	-40275.7	-74589.2	3871.78	-649.054	27808.6
	-50195.9	14083.9	14537.2	-67934.7	24481	35824.6
	-18693.6	88376.2	62011.2	63101.4	-39672.3	1375.21
	-48930	33714.2	-14309.6	13828.3	5632.5	76465.8
	8725.26	76970.9	15680.1	10403.4	-40866.4	-15157.5
	50791.2	48898.3	-22165.3	59681.3	-15757.9	-1298.12
	-82075.9	11311.2	55115.1	-3787.82	22862.1	-34478.1
	-10346.3	25517.3	-71685.4	58900.4	-35.6342	-7367.08
	30960.5	-29272.7	-6515.07	12825.2	62476.2	31670.8
	-57439.4	-53.1078	20390	5625.81	7415.67	27141.2
	-20598.8	7197.8	19534.4	1087.39	6837.07	-16965
	113991	45749.5	-17668.4	-37223	19554.3	1219.35
	-3924.43	-12607.7	-3299.75	34609.7	32770.1	17784.1
	56609.8	-5396.64	28102.6	-70782	2980.57	-1640.31
	64691.3	-28154.1	-43347	-44607.8	22951	-18151.1
	-6906.24	36964.3	4973.69	-60888.2	29899.4	16718.9
	-15446.9	-58962.6	51276	-25126.8	-31464.1	12681
	-38269.1	64517.7	57299.7	5309.76	-24703.5	-6618.45
	-14739.5	8813.29	6417.25	-59958.7	18501.4	15859.6
	2579.92	-17822.9	-6679.81	-33012.9	-25429.4	6486.38
	18260.6	-59998.2	49946.5	-23954.6	-10345.5	13165.5
	96472.4	19329.3	32320.5	-37857.4	27353.3	-12953
	59996.3	33004.4	14074.1	-6529.66	-1503.31	-28440
	-32449.6	-18420.3	72815.3	-30699.6	-4313.69	16248.2
	-85827.7	59228.4	31997.6	43619.6	37740.3	2826.86
	-9230.55	682.164	29566.7	-14438.7	-26441.1	-6147.93
	-14695.5	53280.6	-40478.5	-37004.7	-45379.6	-23946.8
	-62464	50911.4	15828.9	-7636.68	8927.02	-3381.79
	16253.1	3558.57	-76177.2	47197.7	-21793.5	-12359.7
	-4932.42	29436	-3842.53	26515.7	56179.5	-13610.5
	44734.9	-12839.7	6761.36	-28651.6	41943.4	50702.3
	54441.1	-76269.3	-20439.4	-4946.56	47590.4	3825.63
	-36476	-3173.12	-51021.1	6907.23	-29107.1	5375.72
	-120100	22802.1	-2220.15	14959	35208.9	4793.7
	5615.59	76972.2	-27954.2	9168.56	-5955.22	-3907.26
	78877.6	-14008.4	37800.2	3350.63	42857.4	-9901.24
	24282.4	-43637.1	-11002.9	-16354.2	-5799.32	-6167.74
	-29196.5	-38729.8	-77090	6473.97	31368.2	-13719.4
	-37005.7	78276.6	38944.6	44135.2	29727.6	14299.7
	-37761.7	-65401.2	41509.2	31058.5	-12597.8	29199
	-1203.59	-34915.3	16261.8	-60447.8	20866.2	-6823.61
	-61502.4	67399.3	28274.8	-30562.2	30709.3	12702.2
	-39523.5	43966.1	28737.3	-2608.55	6684.5	5451.45
	118037	-11338.2	-1969.43	-23515.9	-14346.3	794.408
	71121	20216.5	19581.4	68879.2	-17797.9	-11366.2
	108532	-76551	-58015.1	30259.7	3138.26	-25203.7
	42725.4	-15317.1	2394.31	-74816.2	-14580.9	-24112
	-70490.9	25304.8	-11768.4	-26603.9	9002.32	43324.6
	-20666.9	10935.1	21090.5	-25389.2	-14965	20016.7
	-93381.2	-35072.9	-14198.3	33855.6	-25274.9	-29982.4
	-64017.7	3585.51	113045	-301.392	30145.6	5354.53
	-26593.5	23468	-43577.8	39079.2	-45460.3	63830.7
	-27812.5	54510	-18149.8	10175.8	-7259.16	-15838.6
	14335.7	-56831.5	-2651.54	9347.07	26784.4	16729.6
	-98014.8	27964.8	24753.4	28609.1	-25988.3	23259.3
	-9412.37	-9958.52	12543.2	-20334.4	32173.2	377.806
	46948.3	-23105	-1094.11	-10593.2	3322.13	13762.7
	58494.2	37332.1	-32973.7	8785.38	-1356.45	4852.89
	-59953	-9209.6	32084	-5285.6	43219.1	-10184.2
	-38039.3	-806.979	45020.4	-47794.8	-5686.22	-4024.62
	-25081.1	84758.1	55951.9	28529.6	25645.8	39833.5
	12957.8	52850.4	-52401.3	-44944.2	-1744.26	-16345.4
	-30542.7	-124736	-5884.13	-45751.2	-23675.2	-2898.05
	81681.1	11802.7	34447.4	64337.8	-20013.8	2031.36
	47273.2	28829.1	-57809.3	-22180.6	18431.1	37726.7
	-12752.7	3963.53	-48772.1	-34438.6	-4566.64	-1470.65
	35434.2	23648	-16602.7	40016.9	-47946.5	18893.3
	9563.32	37795.1	-33981.2	-17877.4	14409	32297.5
	60471.9	-38538.4	-610.842	-26860.6	48978.3	-11077
	-130304	-47438.2	22680.4	-34383.9	5863.59	-6736.66
	-57049.3	17145.1	16057.1	-34765.2	-8302.09	5978.36
	-42791.3	23549	-24175.4	10314.1	-37573.1	19381
	-21181.6	20858.3	-11526	48813	-4291.85	-18489
	81394.7	2432.77	39320.2	23747.2	-50495.2	-34281.8
	-65072.7	-30208.4	13385.9	-16379.4	44376.2	51032.6
	-30503.8	47898.7	-62153.3	33680.2	-42077.1	19516.5
	5754.43	-34092.9	-22925.3	-18075.2	-55395.6	12948.9
	49665.7	-50542.2	-46766.7	-3984.48	-9742.76	-25270.7
	-12372	24534.6	-6679.8	-7273.15	-13595	-16404.4
	3907.36	-23862.9	-26017.1	-16460.3	-461.513	14574.6
	-30811.9	2877.07	3452.79	-31266.8	15651.1	-16329
	-43675.9	67265.3	39509.3	-41673	-20234.3	-15876.4
	47518.9	-3536.7	-3101.13	-38015.9	-41910.9	-19752.9
	86598.3	59513.1	-119729	14846.4	250.763	28003.4
	-3993.61	-98374.3	-12561.6	-2919.77	-8880.32	40481
	6513.87	101174	-19577.7	-6835.78	2101.54	-33166.4
	-121809	75780.2	-19749.2	15328.8	4974.36	-360.679
	42821.5	42347.1	61698	6713.78	32786.3	13774.6
	-46619.9	-94345.3	-32275.3	9354.3	-33759.2	-17418.3
	14670.5	13713.8	2606.91	4481.58	-299.007	55629.5
	-46650.4	-42724.4	77878.8	32200.9	-39536.8	-4296.02
	-19514.3	21017.9	11344.7	-38156.6	-12516.3	-4905.04
	11166.9	96215.7	16913.9	-4229.66	-20886.2	-5497.56
	-63811	39283.6	-48867	24415.7	37147.6	-30245.2
	14605.6	36234.4	40862.5	79575.8	1899.84	-9271.91
	-36873.6	-56915.7	-35764.3	77561.6	-40439.9	14514.2
	58638.6	24988.9	60800.3	21527	18112.6	-15162.6
	6383.86	-82387.6	-51986.1	37145.2	-980.959	5975.67
	70916.6	-15978.3	38233.4	-1608.7	-38964.4	-25837.6
	34097.8	69166.3	-12479.2	2788.72	-15976.9	1468.88
	-18373.1	56893.6	19122.2	2613.74	32391.5	-4315.39
	-81485.3	43233.6	76977.6	-28146.7	620.039	-25397.4
	-15419.3	-835.133	69062.3	15347.3	7336.29	-6069.38
	-74717	-87294.3	-8417.71	-31638	2781.48	8358.91
	-49604.5	-48325.9	14720.3	50261	7733.99	2334.23
	14381.1	35061.5	19511.2	-23076.3	26918	8359.35
	42446.4	-39281.4	34921.2	35493.6	-2629.23	42020.8
	71487.8	-2772.15	7733.82	-46477.8	-31698.6	21929.6
	-25237.8	-44298.5	56198.6	43793.7	-81386.8	-20.7181
	85802.8	14685.5	58701.7	-1892.61	-17497.7	-11321.2
	69423	28011.7	64389	5355.39	-12689.6	13609.5
	-78045.9	-11917.4	-6613.87	51796.9	-7201.42	19541.3
	-98846.5	-92097.6	8094.08	20647.6	-48390.1	-13175.9
	124345	45674.9	5478.83	52233.2	-2196.35	-19258.6
	73077.1	-35338.1	-47482.6	-7039.74	7902.8	30079.8
	70767.6	76161.4	11462.8	-26574.1	-13506.4	-13570.6
	-47826.1	5208.93	8804.28	3725.99	-492.935	-10843.7
	109960	52748.6	49886.3	-14976.8	1983.17	-16609
	12673.9	18452.6	8382.18	-11197.6	-24632.9	-31947.9
	19353.5	-29384.5	28120.4	5348.78	-7946.93	24848.7
	-37413.7	161.75	28512.6	-21036.7	-56359.9	-30077.8
	-13434.2	-65706.6	11381.4	21393.8	-14662.7	-15727.1
	26593.8	59596.3	-64301.1	-72443	15682.5	38894.2
	15230.9	-13496.1	-49803.6	14407.4	16414.4	128.755
	58868.6	-65085.3	59596.4	-35180.6	24275.1	43198.3
	-127947	72323.3	1552.9	-53627.3	3423.98	11471
	-26871.4	-104300	21285.6	-16101.6	3285.67	-1730.65
	23911	-11795.1	21524.6	-7438.64	-4260	11065.7
	21705.5	-46328.8	-2844.83	-1795.52	39938.2	-13536.2
	-4455.06	29792.2	-19394.7	61421.5	46098.2	19020.3
	8914.22	15486.6	34727.2	21881.4	20785.2	30849.7
	-123083	-40568.8	91268.6	29183.2	20548.6	-3569.92
	39806.2	-17520.4	37151.1	36404.9	-9873.88	-9420.34
	-8602.91	2407.84	-92115.2	-24301.7	37766.6	10055.8
	64226.7	27018.9	22913.3	-38934.2	28325	693.875
	38476.2	-24215.5	377.343	-55910.1	24900.6	20851.5
	35381.5	-38517.2	60335.5	74945	33104.7	-13632.2
	38010.1	-3199.27	31581.4	-47761.3	12869	-21277.8
	89361.4	8452.51	59612.2	-1205.29	4735.14	43897.9
	59554.1	-6999.82	26086.9	-3444.38	-52283.3	-18.3221
	-17757.9	-108008	19255.7	-3633.01	44386.9	-20336.6
	71434.8	61507.7	40209.5	-17798.2	-637.103	-6620.06
	47353.6	-97114.3	-516.778	8520.35	4893.92	-8911.43
	-30178	72488.9	44115.4	-31241	17187.3	31157.4
	-34888.7	59163.6	-59513.2	30153.3	7796.28	23082.3
	-94549.7	21275.5	2023.27	47974.1	13735.2	-26602.7
	-40733.4	37046.7	45195.1	-5562.9	37790.2	-7151.53
	2442.97	31046.1	-2044.66	23653	26256.2	-11998
	63388.8	16805.7	-3942.68	-1399.5	-52577.3	27028.7
	15573.5	-107431	2011.59	1834.97	26095.8	-11226.9
	-49747.3	23914	746.079	-17209.2	-386.453	54446.2
	-17661.4	22733	-28230.9	9887.75	46545.8	10408.9
	-22860.4	-3001.15	-36945.4	23234	-9243.21	8370.79
	-52024.7	-37010.1	91383	-16798.4	-37425.7	-1373.67
[truncated: 30,769 more rows]

## Sheet: d
S	1	2	3	4	5	6	7	8	9	10	11	12	13	14	15	16
BER	0.0035553	0.003479	0.0033315	0.0027771	0.00319926	0.00333659	0.00330098	0.00314331	0.00365194	0.0032959	0.00299072	0.00314331	0.00320435	0.00340271	0.00322978	0.00311788
-log10(BER)	2.44912	2.45855	2.47736	2.55641	2.49495	2.4767	2.48136	2.50261	2.43748	2.48203	2.52422	2.50261	2.49426	2.46818	2.49083	2.50614
NMS	2.27121e+09	2.24102e+09	2.21192e+09	2.20119e+09	2.23235e+09	2.22195e+09	2.18481e+09	2.17981e+09	2.25293e+09	2.22529e+09	2.22205e+09	2.19557e+09	2.23153e+09	2.2332e+09	2.21233e+09	2.19987e+09

## Sheet: e
1	0.0622514	0.0482008	0.0513418	0.0575082	0.0487163	0.0574095	0.0538208	0.0476585	0.0567215	0.0419697	0.0510296	0.0555183	0.0590901	0.0501797	0.0552864
0.0622514	1	0.0502246	0.0624451	0.0391639	0.0516147	0.044135	0.0651708	0.0465388	0.0521405	0.0578906	0.0544665	0.0508397	0.0476036	0.0517968	0.0488821
0.0482008	0.0502246	1	0.0625273	0.0506642	0.049828	0.0555421	0.0404359	0.0669421	0.0464279	0.0454348	0.0517145	0.0620549	0.0523127	0.0668799	0.0438185
0.0513418	0.0624451	0.0625273	1	0.0501212	0.0627845	0.0589453	0.0609328	0.0505974	0.0546036	0.0669351	0.0602345	0.0551853	0.0556086	0.0685935	0.0635571
0.0575082	0.0391639	0.0506642	0.0501212	1	0.0520003	0.0484672	0.050573	0.0517817	0.0541691	0.0478667	0.0477004	0.0491916	0.0545387	0.0450684	0.0540718
0.0487163	0.0516147	0.049828	0.0627845	0.0520003	1	0.0587219	0.045873	0.045971	0.0613218	0.0567235	0.0560887	0.0630311	0.0554022	0.0507961	0.0566189
0.0574095	0.044135	0.0555421	0.0589453	0.0484672	0.0587219	1	0.0479454	0.0564149	0.0601431	0.0599303	0.0538927	0.0566191	0.0532669	0.0645193	0.0515053
0.0538208	0.0651708	0.0404359	0.0609328	0.050573	0.045873	0.0479454	1	0.0577561	0.0544315	0.0595535	0.0558651	0.0526909	0.0509983	0.0753259	0.0530749
0.0476585	0.0465388	0.0669421	0.0505974	0.0517817	0.045971	0.0564149	0.0577561	1	0.0582993	0.0595096	0.0581364	0.0462756	0.0566916	0.0706985	0.0457632
0.0567215	0.0521405	0.0464279	0.0546036	0.0541691	0.0613218	0.0601431	0.0544315	0.0582993	1	0.0657144	0.0450625	0.051671	0.0454743	0.0591668	0.0542256
0.0419697	0.0578906	0.0454348	0.0669351	0.0478667	0.0567235	0.0599303	0.0595535	0.0595096	0.0657144	1	0.0539323	0.0616379	0.0512296	0.0578646	0.059678
0.0510296	0.0544665	0.0517145	0.0602345	0.0477004	0.0560887	0.0538927	0.0558651	0.0581364	0.0450625	0.0539323	1	0.050253	0.0494954	0.0676483	0.0502987
0.0555183	0.0508397	0.0620549	0.0551853	0.0491916	0.0630311	0.0566191	0.0526909	0.0462756	0.051671	0.0616379	0.050253	1	0.0622337	0.0561366	0.0708879
0.0590901	0.0476036	0.0523127	0.0556086	0.0545387	0.0554022	0.0532669	0.0509983	0.0566916	0.0454743	0.0512296	0.0494954	0.0622337	1	0.056939	0.0499647
0.0501797	0.0517968	0.0668799	0.0685935	0.0450684	0.0507961	0.0645193	0.0753259	0.0706985	0.0591668	0.0578646	0.0676483	0.0561366	0.056939	1	0.0454705
0.0552864	0.0488821	0.0438185	0.0635571	0.0540718	0.0566189	0.0515053	0.0530749	0.0457632	0.0542256	0.059678	0.0502987	0.0708879	0.0499647	0.0454705	1

## Sheet: f
k		1	2	3	4	5	6	7	8	9	10	11	12	13	14	15	16
0.01	-log10(BER)	2.44912	2.45855	2.47736	2.55641	2.49495	2.4767	2.48136	2.50261	2.43748	2.48203	2.52422	2.50261	2.49426	2.46818	2.49083	2.50614
	NMS	2271209578	2241024254	2211917302	2201187541	2232351872	2221950406	2184812922	2179809677	2252929742	2225292897	2222048606	2195566209	2231532678	2233204973	2212327899	2199870782
0.04	-log10(BER)	2.44912	2.45099	2.54697	2.54775	2.46365	2.48539	2.51835	2.50614	2.49703	2.47078	2.5257	2.55245	2.48472	2.45538	2.5596	2.53925
	NMS	2271209578	2217944675	2137052753	2097324145	2223033931	2207754647	2114535614	2071247830	2231115111	2176780191	2136492251	2081603921	2198217811	2183579706	2092065854	2049528516
0.07	-log10(BER)	2.44912	2.43869	2.59117	2.58774	2.46365	2.49564	2.57593	2.5572	2.46948	2.45287	2.55561	2.60164	2.40767	2.43087	2.50121	2.59463
	NMS	2271209578	2255091950	2061372020	1987592589	2178844259	2230072197	1970510238	1983794888	2243946971	2171751225	2039257988	1957841044	2184693946	2202832767	2009127617	1943734055
0.1	-log10(BER)	2.44912	2.51835	2.56606	2.71268	2.45982	2.43207	2.55641	2.66216	2.3782	2.45037	2.58179	2.62802	2.33029	2.34372	2.52055	2.60786
	NMS	2271209578	2219077942	2025581130	1897459979	2177990053	2246160260	1906533036	1854601558	2251987186	2189547212	1998656754	1839964998	2213809294	2271218973	1929363449	1830394447
